# Supplementary material for: High Throughput Sequencing of Small RNAs in the Two Cucurbita Germplasm with Different Sodium Accumulation Patterns Identifies Novel MicroRNAs Involved in Salt Stress Response
Source: PLoS One. 2015 May 26;10(5):e0127412. doi: 10.1371/journal.pone.0127412 (PMC4444200; doi:10.1371/journal.pone.0127412)
Supplement: S2 Table — 24hR, N12 root under control library; 24hNR, N12 root under salt stress treatment library; 54hR, N15 root under control library; 54hNR, N15 root under salt stress treatment library. (XLSX) [file pone.0127412.s004.xlsx]

## Sheet: Sheet1
S2 Table conserved miRNAs in the four libraries
24hR					24hNR					54hR					54hNR
length	count	small RNA sequnce	annotation		length	count	small RNA sequnce	annotation		length	count	small RNA sequnce	annotation		length	count	small RNA sequnce	annotation
24	1	AAACTTTAAATAGGTAGGACGGTG	han-MIR1310		18	1	AAACTTTAAATAGGTAGG	han-MIR1310		21	1	AACGCCCTCGACCTATTCTCA	han-MIR1310		19	1	AAACTTTAAATAGGTAGGA	han-MIR1310
20	1	AACGCCCTCGACCTATTCTC	han-MIR1310		21	2	AAACTTTAAATAGGTAGGACG	han-MIR1310		24	1	AACGCCCTCGACCTATTCTCAAAC	han-MIR1310		24	1	AAACTTTAAATAGGTAGGACGGTG	han-MIR1310
23	1	AACGCCCTCGACCTATTCTCAAA	han-MIR1310		22	24	AAACTTTAAATAGGTAGGACGG	han-MIR1310		19	1	AACTTTAAATAGGTAGGAC	han-MIR1310		19	1	AACGCCCTCGACCTATTCT	han-MIR1310
22	1	AATAGGTAGGACGGTGCGGCTG	han-MIR1310		19	2	AACTTTAAATAGGTAGGAC	han-MIR1310		22	1	AACTTTAAATAGGTAGGACGGT	han-MIR1310		20	1	AACGCCCTCGACCTATTCTC	han-MIR1310
32	1	ACCTATTCTCAAACTTTAAATAGGTAGGACGG	han-MIR1310		20	6	AACTTTAAATAGGTAGGACG	han-MIR1310		23	1	AACTTTAAATAGGTAGGACGGTG	han-MIR1310		24	1	AACGCCCTCGACCTATTCTCAAAC	han-MIR1310
21	1	ACTTTAAATAGGTAGGACGGT	han-MIR1310		21	51	AACTTTAAATAGGTAGGACGG	han-MIR1310		22	1	ACCTATTCTCAAACTTTAAATA	han-MIR1310		18	1	AACTTTAAATAGGTAGGA	han-MIR1310
18	1	AGGCATCGGGGGCGCAAC	han-MIR1310		21	1	ACCTATTCTCAAACTTTAAAT	han-MIR1310		23	1	ACCTATTCTCAAACTTTAAATAG	han-MIR1310		22	1	AACTTTAAATAGGTAGGACGGT	han-MIR1310
21	1	ATTCTCAAACTTTAAATAGGT	han-MIR1310		22	1	ACCTATTCTCAAACTTTAAATA	han-MIR1310		19	1	ACGCCCTCGACCTATTCTC	han-MIR1310		21	1	ATTCTCAAACTTTAAATAGGT	han-MIR1310
22	1	ATTCTCAAACTTTAAATAGGTA	han-MIR1310		22	2	ACGCCCTCGACCTATTCTCAAA	han-MIR1310		18	1	AGGCATCGGGGGCGCAAC	han-MIR1310		25	1	CAAACTTTAAATAGGTAGGACGGTG	han-MIR1310
21	1	CAAACTTTAAATAGGTAGGAC	han-MIR1310		19	46	ACTTTAAATAGGTAGGACG	han-MIR1310		23	1	AGGCATCGGGGGCGCAACGCCCT	han-MIR1310		19	1	CAACGCCCTCGACCTATTC	han-MIR1310
21	1	CAACGCCCTCGACCTATTCTC	han-MIR1310		20	134	ACTTTAAATAGGTAGGACGG	han-MIR1310		24	1	AGGCATCGGGGGCGCAACGCCCTC	han-MIR1310		25	1	CAACGCCCTCGACCTATTCTCAAAC	han-MIR1310
23	1	CAACGCCCTCGACCTATTCTCAA	han-MIR1310		21	1	ACTTTAAATAGGTAGGACGGT	han-MIR1310		20	1	ATTCTCAAACTTTAAATAGG	han-MIR1310		27	1	CAACGCCCTCGACCTATTCTCAAACTT	han-MIR1310
19	1	CGCAACGCCCTCGACCTAT	han-MIR1310		22	2	ACTTTAAATAGGTAGGACGGTG	han-MIR1310		18	1	CAAACTTTAAATAGGTAG	han-MIR1310		19	1	CCCTCGACCTATTCTCAAA	han-MIR1310
21	1	CGCAACGCCCTCGACCTATTC	han-MIR1310		19	3	AGGCATCGGGGGCGCAACG	han-MIR1310		21	1	CAAACTTTAAATAGGTAGGAC	han-MIR1310		20	1	CCTCGACCTATTCTCAAACT	han-MIR1310
24	1	CGCAACGCCCTCGACCTATTCTCA	han-MIR1310		20	11	AGGCATCGGGGGCGCAACGC	han-MIR1310		18	1	CAACGCCCTCGACCTATT	han-MIR1310		25	1	CCTCGACCTATTCTCAAACTTTAAA	han-MIR1310
26	1	CGCAACGCCCTCGACCTATTCTCAAA	han-MIR1310		21	4	AGGCATCGGGGGCGCAACGCC	han-MIR1310		24	1	CATCGGGGGCGCAACGCCCTCGAC	han-MIR1310		20	1	CGCAACGCCCTCGACCTATT	han-MIR1310
18	1	CGCCCTCGACCTATTCTC	han-MIR1310		22	5	AGGCATCGGGGGCGCAACGCCC	han-MIR1310		22	1	CCCTCGACCTATTCTCAAACTT	han-MIR1310		22	1	CGCAACGCCCTCGACCTATTCT	han-MIR1310
22	1	CGCCCTCGACCTATTCTCAAAC	han-MIR1310		23	2	AGGCATCGGGGGCGCAACGCCCT	han-MIR1310		28	1	CCTATTCTCAAACTTTAAATAGGTAGGA	han-MIR1310		23	1	CGCAACGCCCTCGACCTATTCTC	han-MIR1310
27	1	CTCAAACTTTAAATAGGTAGGACGGTG	han-MIR1310		22	2	ATTCTCAAACTTTAAATAGGTA	han-MIR1310		22	1	CGACCTATTCTCAAACTTTAAA	han-MIR1310		26	1	CGCAACGCCCTCGACCTATTCTCAAA	han-MIR1310
20	1	GCAACGCCCTCGACCTATTC	han-MIR1310		28	1	ATTCTCAAACTTTAAATAGGTAGGACGG	han-MIR1310		21	1	CGCAACGCCCTCGACCTATTC	han-MIR1310		27	1	CGCAACGCCCTCGACCTATTCTCAAAC	han-MIR1310
24	1	GCAACGCCCTCGACCTATTCTCAA	han-MIR1310		21	1	CAAACTTTAAATAGGTAGGAC	han-MIR1310		25	1	CGCAACGCCCTCGACCTATTCTCAA	han-MIR1310		24	1	CGCCCTCGACCTATTCTCAAACTT	han-MIR1310
25	1	GCAACGCCCTCGACCTATTCTCAAA	han-MIR1310		22	10	CAAACTTTAAATAGGTAGGACG	han-MIR1310		28	1	CGCAACGCCCTCGACCTATTCTCAAACT	han-MIR1310		27	1	CGCCCTCGACCTATTCTCAAACTTTAA	han-MIR1310
18	1	GCCCTCGACCTATTCTCA	han-MIR1310		23	24	CAAACTTTAAATAGGTAGGACGG	han-MIR1310		19	1	CGCCCTCGACCTATTCTCA	han-MIR1310		28	1	CGCCCTCGACCTATTCTCAAACTTTAAA	han-MIR1310
21	1	GCCCTCGACCTATTCTCAAAC	han-MIR1310		23	1	CAACGCCCTCGACCTATTCTCAA	han-MIR1310		24	1	CGCCCTCGACCTATTCTCAAACTT	han-MIR1310		20	1	CTATTCTCAAACTTTAAATA	han-MIR1310
20	1	GCGCAACGCCCTCGACCTAT	han-MIR1310		24	2	CAACGCCCTCGACCTATTCTCAAA	han-MIR1310		25	1	CGCCCTCGACCTATTCTCAAACTTT	han-MIR1310		23	1	CTCAAACTTTAAATAGGTAGGAC	han-MIR1310
23	1	GCGCAACGCCCTCGACCTATTCT	han-MIR1310		25	2	CAACGCCCTCGACCTATTCTCAAAC	han-MIR1310		23	1	CTCAAACTTTAAATAGGTAGGAC	han-MIR1310		20	1	CTTTAAATAGGTAGGACGGT	han-MIR1310
18	1	GGCATCGGGGGCGCAACG	han-MIR1310		26	1	CAACGCCCTCGACCTATTCTCAAACT	han-MIR1310		27	1	CTCAAACTTTAAATAGGTAGGACGGTG	han-MIR1310		18	1	GCAACGCCCTCGACCTAT	han-MIR1310
27	1	GGCATCGGGGGCGCAACGCCCTCGACC	han-MIR1310		24	1	CATCGGGGGCGCAACGCCCTCGAC	han-MIR1310		25	1	GACCTATTCTCAAACTTTAAATAGG	han-MIR1310		20	1	GCAACGCCCTCGACCTATTC	han-MIR1310
22	1	GGCGCAACGCCCTCGACCTATT	han-MIR1310		19	1	CCCTCGACCTATTCTCAAA	han-MIR1310		29	1	GCAACGCCCTCGACCTATTCTCAAACTTT	han-MIR1310		21	1	GCAACGCCCTCGACCTATTCT	han-MIR1310
22	1	TAAATAGGTAGGACGGTGCGGC	han-MIR1310		25	1	CGACCTATTCTCAAACTTTAAATAG	han-MIR1310		20	1	GCATCGGGGGCGCAACGCCC	han-MIR1310		25	1	GCAACGCCCTCGACCTATTCTCAAA	han-MIR1310
23	1	TAAATAGGTAGGACGGTGCGGCT	han-MIR1310		26	1	CGCAACGCCCTCGACCTATTCTCAAA	han-MIR1310		22	1	GCATCGGGGGCGCAACGCCCTC	han-MIR1310		27	1	GCAACGCCCTCGACCTATTCTCAAACT	han-MIR1310
28	1	TATTCTCAAACTTTAAATAGGTAGGACG	han-MIR1310		29	1	CGCAACGCCCTCGACCTATTCTCAAACTT	han-MIR1310		20	1	GCCCTCGACCTATTCTCAAA	han-MIR1310		27	1	GCATCGGGGGCGCAACGCCCTCGACCT	han-MIR1310
19	1	TTAAATAGGTAGGACGGTG	han-MIR1310		20	3	CGCCCTCGACCTATTCTCAA	han-MIR1310		19	1	GCGCAACGCCCTCGACCTA	han-MIR1310		20	1	GCCCTCGACCTATTCTCAAA	han-MIR1310
19	1	TTTAAATAGGTAGGACGGT	han-MIR1310		21	3	CGCCCTCGACCTATTCTCAAA	han-MIR1310		21	1	GCGCAACGCCCTCGACCTATT	han-MIR1310		21	1	GCCCTCGACCTATTCTCAAAC	han-MIR1310
20	2	AAACTTTAAATAGGTAGGAC	han-MIR1310		22	4	CGCCCTCGACCTATTCTCAAAC	han-MIR1310		24	1	GCGCAACGCCCTCGACCTATTCTC	han-MIR1310		26	1	GCCCTCGACCTATTCTCAAACTTTAA	han-MIR1310
22	2	AACTTTAAATAGGTAGGACGGT	han-MIR1310		23	2	CGCCCTCGACCTATTCTCAAACT	han-MIR1310		18	1	GGCATCGGGGGCGCAACG	han-MIR1310		21	1	GCGCAACGCCCTCGACCTATT	han-MIR1310
21	2	ACGCCCTCGACCTATTCTCAA	han-MIR1310		19	1	CTCAAACTTTAAATAGGTA	han-MIR1310		21	1	GGCATCGGGGGCGCAACGCCC	han-MIR1310		22	1	GCGCAACGCCCTCGACCTATTC	han-MIR1310
22	2	ACGCCCTCGACCTATTCTCAAA	han-MIR1310		24	2	CTCAAACTTTAAATAGGTAGGACG	han-MIR1310		22	1	GGCATCGGGGGCGCAACGCCCT	han-MIR1310		29	1	GCGCAACGCCCTCGACCTATTCTCAAACT	han-MIR1310
22	2	AGGCATCGGGGGCGCAACGCCC	han-MIR1310		25	21	CTCAAACTTTAAATAGGTAGGACGG	han-MIR1310		22	1	GGCGCAACGCCCTCGACCTATT	han-MIR1310		18	1	GGCATCGGGGGCGCAACG	han-MIR1310
24	2	AGGCATCGGGGGCGCAACGCCCTC	han-MIR1310		27	1	CTCAAACTTTAAATAGGTAGGACGGTG	han-MIR1310		23	1	TAAATAGGTAGGACGGTGCGGCT	han-MIR1310		19	1	GGCATCGGGGGCGCAACGC	han-MIR1310
23	2	CGCAACGCCCTCGACCTATTCTC	han-MIR1310		18	19	CTTTAAATAGGTAGGACG	han-MIR1310		27	1	TATTCTCAAACTTTAAATAGGTAGGAC	han-MIR1310		28	1	GGCATCGGGGGCGCAACGCCCTCGACCT	han-MIR1310
27	2	CGCAACGCCCTCGACCTATTCTCAAAC	han-MIR1310		19	147	CTTTAAATAGGTAGGACGG	han-MIR1310		28	1	TATTCTCAAACTTTAAATAGGTAGGACG	han-MIR1310		25	1	GGCGCAACGCCCTCGACCTATTCTC	han-MIR1310
23	2	CTCAAACTTTAAATAGGTAGGAC	han-MIR1310		20	1	CTTTAAATAGGTAGGACGGT	han-MIR1310		21	1	TCAAACTTTAAATAGGTAGGA	han-MIR1310		29	1	TATTCTCAAACTTTAAATAGGTAGGACGG	han-MIR1310
23	2	GCAACGCCCTCGACCTATTCTCA	han-MIR1310		20	1	GCAACGCCCTCGACCTATTC	han-MIR1310		22	1	TCAAACTTTAAATAGGTAGGAC	han-MIR1310		26	1	TCAAACTTTAAATAGGTAGGACGGTG	han-MIR1310
27	2	GCAACGCCCTCGACCTATTCTCAAACT	han-MIR1310		21	1	GCAACGCCCTCGACCTATTCT	han-MIR1310		19	1	TTTAAATAGGTAGGACGGT	han-MIR1310		21	1	TCGACCTATTCTCAAACTTTA	han-MIR1310
27	2	GCGCAACGCCCTCGACCTATTCTCAAA	han-MIR1310		22	1	GCAACGCCCTCGACCTATTCTC	han-MIR1310		20	2	AAACTTTAAATAGGTAGGAC	han-MIR1310		22	1	TCGACCTATTCTCAAACTTTAA	han-MIR1310
19	2	GGCATCGGGGGCGCAACGC	han-MIR1310		25	1	GCAACGCCCTCGACCTATTCTCAAA	han-MIR1310		24	2	AAACTTTAAATAGGTAGGACGGTG	han-MIR1310		28	1	TCTCAAACTTTAAATAGGTAGGACGGTG	han-MIR1310
26	2	GGCATCGGGGGCGCAACGCCCTCGAC	han-MIR1310		26	3	GCAACGCCCTCGACCTATTCTCAAAC	han-MIR1310		21	2	ACGCCCTCGACCTATTCTCAA	han-MIR1310		20	1	TTCTCAAACTTTAAATAGGT	han-MIR1310
18	2	TTAAATAGGTAGGACGGT	han-MIR1310		18	1	GCCCTCGACCTATTCTCA	han-MIR1310		18	2	ATTCTCAAACTTTAAATA	han-MIR1310		20	2	AAACTTTAAATAGGTAGGAC	han-MIR1310
26	2	TTCTCAAACTTTAAATAGGTAGGACG	han-MIR1310		20	1	GCCCTCGACCTATTCTCAAA	han-MIR1310		28	2	ATTCTCAAACTTTAAATAGGTAGGACGG	han-MIR1310		21	2	AACGCCCTCGACCTATTCTCA	han-MIR1310
19	3	AACTTTAAATAGGTAGGAC	han-MIR1310		21	1	GCCCTCGACCTATTCTCAAAC	han-MIR1310		20	2	CGCAACGCCCTCGACCTATT	han-MIR1310		23	2	AACGCCCTCGACCTATTCTCAAA	han-MIR1310
25	3	CGCAACGCCCTCGACCTATTCTCAA	han-MIR1310		23	1	GCCCTCGACCTATTCTCAAACTT	han-MIR1310		24	2	CGCAACGCCCTCGACCTATTCTCA	han-MIR1310		20	2	ACGCCCTCGACCTATTCTCA	han-MIR1310
22	3	GCAACGCCCTCGACCTATTCTC	han-MIR1310		25	1	GCCCTCGACCTATTCTCAAACTTTA	han-MIR1310		20	2	CGCCCTCGACCTATTCTCAA	han-MIR1310		24	2	ACGCCCTCGACCTATTCTCAAACT	han-MIR1310
21	3	GCGCAACGCCCTCGACCTATT	han-MIR1310		21	1	GGCATCGGGGGCGCAACGCCC	han-MIR1310		20	2	CTTTAAATAGGTAGGACGGT	han-MIR1310		19	2	AGGCATCGGGGGCGCAACG	han-MIR1310
24	3	GCGCAACGCCCTCGACCTATTCTC	han-MIR1310		22	1	TATTCTCAAACTTTAAATAGGT	han-MIR1310		20	2	GCAACGCCCTCGACCTATTC	han-MIR1310		23	2	AGGCATCGGGGGCGCAACGCCCT	han-MIR1310
18	3	TAAATAGGTAGGACGGTG	han-MIR1310		22	2	TCAAACTTTAAATAGGTAGGAC	han-MIR1310		22	2	GCAACGCCCTCGACCTATTCTC	han-MIR1310		21	2	CAAACTTTAAATAGGTAGGAC	han-MIR1310
23	4	AGGCATCGGGGGCGCAACGCCCT	han-MIR1310		23	8	TCAAACTTTAAATAGGTAGGACG	han-MIR1310		23	2	GCGCAACGCCCTCGACCTATTCT	han-MIR1310		21	2	CAACGCCCTCGACCTATTCTC	han-MIR1310
20	4	CGCCCTCGACCTATTCTCAA	han-MIR1310		24	13	TCAAACTTTAAATAGGTAGGACGG	han-MIR1310		26	2	TTCTCAAACTTTAAATAGGTAGGACG	han-MIR1310		24	2	CATCGGGGGCGCAACGCCCTCGAC	han-MIR1310
28	4	GCGCAACGCCCTCGACCTATTCTCAAAC	han-MIR1310		25	2	TCTCAAACTTTAAATAGGTAGGACG	han-MIR1310		18	3	ACTTTAAATAGGTAGGAC	han-MIR1310		24	2	CCCTCGACCTATTCTCAAACTTTA	han-MIR1310
27	5	ATTCTCAAACTTTAAATAGGTAGGACG	han-MIR1310		26	4	TCTCAAACTTTAAATAGGTAGGACGG	han-MIR1310		22	3	AGGCATCGGGGGCGCAACGCCC	han-MIR1310		24	2	CGCAACGCCCTCGACCTATTCTCA	han-MIR1310
19	8	AGGCATCGGGGGCGCAACG	han-MIR1310		18	2	TTAAATAGGTAGGACGGT	han-MIR1310		19	3	CGCAACGCCCTCGACCTAT	han-MIR1310		22	2	CGCCCTCGACCTATTCTCAAAC	han-MIR1310
27	8	TTCTCAAACTTTAAATAGGTAGGACGG	han-MIR1310		19	1	TTAAATAGGTAGGACGGTG	han-MIR1310		23	3	GCAACGCCCTCGACCTATTCTCA	han-MIR1310		22	2	GCAACGCCCTCGACCTATTCTC	han-MIR1310
28	9	ATTCTCAAACTTTAAATAGGTAGGACGG	han-MIR1310		27	2	TTCTCAAACTTTAAATAGGTAGGACGG	han-MIR1310		24	3	GCAACGCCCTCGACCTATTCTCAA	han-MIR1310		23	2	GCAACGCCCTCGACCTATTCTCA	han-MIR1310
25	13	TCTCAAACTTTAAATAGGTAGGACG	han-MIR1310		18	63	TTTAAATAGGTAGGACGG	han-MIR1310		26	3	GCAACGCCCTCGACCTATTCTCAAAC	han-MIR1310		24	2	GCAACGCCCTCGACCTATTCTCAA	han-MIR1310
21	27	AGGCATCGGGGGCGCAACGCC	han-MIR1310		19	32	ATTAGAGGCATCGGGGGCG	pde-MIR1310		21	3	GCATCGGGGGCGCAACGCCCT	han-MIR1310		20	2	GGCATCGGGGGCGCAACGCC	han-MIR1310
26	33	TCTCAAACTTTAAATAGGTAGGACGG	han-MIR1310		18	4	TTAGAGGCATCGGGGGCG	pde-MIR1310		19	3	GGCATCGGGGGCGCAACGC	han-MIR1310		22	3	AACGCCCTCGACCTATTCTCAA	han-MIR1310
21	42	AAACTTTAAATAGGTAGGACG	han-MIR1310		21	1	TTAGAGGCATCGGGGGCGTAA	pde-MIR1310		20	3	GGCATCGGGGGCGCAACGCC	han-MIR1310		19	3	ACGCCCTCGACCTATTCTC	han-MIR1310
20	47	AGGCATCGGGGGCGCAACGC	han-MIR1310		21	1	TTTGACAGAAGATAGAGAGCA	bcy-MIR156		19	4	AGGCATCGGGGGCGCAACG	han-MIR1310		23	3	ACGCCCTCGACCTATTCTCAAAC	han-MIR1310
23	59	TCAAACTTTAAATAGGTAGGACG	han-MIR1310		22	7	TTTGACAGAAGATAGAGAGCAC	bcy-MIR156		27	4	GCAACGCCCTCGACCTATTCTCAAACT	han-MIR1310		19	3	CCTCGACCTATTCTCAAAC	han-MIR1310
24	78	CTCAAACTTTAAATAGGTAGGACG	han-MIR1310		23	8	TTTGACAGAAGAGAGTGAGCACA	ssp-MIR156		27	4	TTCTCAAACTTTAAATAGGTAGGACGG	han-MIR1310		18	3	CGCCCTCGACCTATTCTC	han-MIR1310
22	80	CAAACTTTAAATAGGTAGGACG	han-MIR1310		20	6	ACAGAAGAGAGTGAGCACAT	cme-MIR156a		19	5	GCAACGCCCTCGACCTATT	han-MIR1310		27	3	CTCAAACTTTAAATAGGTAGGACGGTG	han-MIR1310
24	83	TCAAACTTTAAATAGGTAGGACGG	han-MIR1310		21	3	AGGTGACAGAAGAGAGTGAGC	cme-MIR156a		25	7	TCTCAAACTTTAAATAGGTAGGACG	han-MIR1310		20	3	GCGCAACGCCCTCGACCTAT	han-MIR1310
20	103	AACTTTAAATAGGTAGGACG	han-MIR1310		19	1	CAGAAGAGAGTGAGCACAT	cme-MIR156a		26	9	TCTCAAACTTTAAATAGGTAGGACGG	han-MIR1310		26	3	TCTCAAACTTTAAATAGGTAGGACGG	han-MIR1310
18	109	CTTTAAATAGGTAGGACG	han-MIR1310		21	9	CAGAAGAGAGTGAGCACATAA	cme-MIR156a		23	10	TCAAACTTTAAATAGGTAGGACG	han-MIR1310		18	3	TTAAATAGGTAGGACGGT	han-MIR1310
22	143	AAACTTTAAATAGGTAGGACGG	han-MIR1310		20	2	CTTACTCTCTATCTGTCACC	cme-MIR156a		20	11	AGGCATCGGGGGCGCAACGC	han-MIR1310		22	4	ACGCCCTCGACCTATTCTCAAA	han-MIR1310
19	185	ACTTTAAATAGGTAGGACG	han-MIR1310		18	2	GCTTACTCTCTATCTGTC	cme-MIR156a		21	17	AAACTTTAAATAGGTAGGACG	han-MIR1310		20	4	CGCCCTCGACCTATTCTCAA	han-MIR1310
23	200	CAAACTTTAAATAGGTAGGACGG	han-MIR1310		20	14	GCTTACTCTCTATCTGTCAC	cme-MIR156a		21	17	AGGCATCGGGGGCGCAACGCC	han-MIR1310		26	4	GCAACGCCCTCGACCTATTCTCAAAC	han-MIR1310
21	269	AACTTTAAATAGGTAGGACGG	han-MIR1310		21	1535	GCTTACTCTCTATCTGTCACC	cme-MIR156a		24	17	CTCAAACTTTAAATAGGTAGGACG	han-MIR1310		18	5	ACTTTAAATAGGTAGGAC	han-MIR1310
18	278	TTTAAATAGGTAGGACGG	han-MIR1310		22	29	GCTTACTCTCTATCTGTCACCC	cme-MIR156a		24	22	TCAAACTTTAAATAGGTAGGACGG	han-MIR1310		19	5	CGCCCTCGACCTATTCTCA	han-MIR1310
25	280	CTCAAACTTTAAATAGGTAGGACGG	han-MIR1310		21	1	GGTGACAGAAGAGAGTGAGCA	cme-MIR156a		22	23	CAAACTTTAAATAGGTAGGACG	han-MIR1310		19	6	AACTTTAAATAGGTAGGAC	han-MIR1310
19	330	CTTTAAATAGGTAGGACGG	han-MIR1310		22	1	GGTGACAGAAGAGAGTGAGCAC	cme-MIR156a		22	39	AAACTTTAAATAGGTAGGACGG	han-MIR1310		21	6	ACGCCCTCGACCTATTCTCAA	han-MIR1310
20	446	ACTTTAAATAGGTAGGACGG	han-MIR1310		18	1	TACTCTCTATCTGTCACC	cme-MIR156a		23	54	CAAACTTTAAATAGGTAGGACGG	han-MIR1310		18	6	AGGCATCGGGGGCGCAAC	han-MIR1310
19	1	AGAGGCATCGGGGGCGTAA	pde-MIR1310		22	619	TGACAGAAGAGAGTGAGCACAT	cme-MIR156a		20	56	AACTTTAAATAGGTAGGACG	han-MIR1310		25	6	TCTCAAACTTTAAATAGGTAGGACG	han-MIR1310
18	4	TTAGAGGCATCGGGGGCG	pde-MIR1310		22	6	TGCTTACTCTCTATCTGTCACC	cme-MIR156a		25	78	CTCAAACTTTAAATAGGTAGGACGG	han-MIR1310		21	7	CGCCCTCGACCTATTCTCAAA	han-MIR1310
19	23	ATTAGAGGCATCGGGGGCG	pde-MIR1310		20	3	TTGACAGAAGAGAGGGAGCA	dpr-MIR156a		19	92	ACTTTAAATAGGTAGGACG	han-MIR1310		26	7	TTCTCAAACTTTAAATAGGTAGGACG	han-MIR1310
22	1	TTTGACAGAAGATAGAGAGCAC	bcy-MIR156		21	436	TTGACAGAAGAGAGGGAGCAC	dpr-MIR156a		21	97	AACTTTAAATAGGTAGGACGG	han-MIR1310		20	9	AGGCATCGGGGGCGCAACGC	han-MIR1310
23	3	TTTGACAGAAGAGAGTGAGCACA	ssp-MIR156		22	1	TTGACAGAAGAGAGGGAGCACA	dpr-MIR156a		18	117	CTTTAAATAGGTAGGACG	han-MIR1310		21	10	AGGCATCGGGGGCGCAACGCC	han-MIR1310
23	1	TGACAGAAGAGAGTGAGCACATA	cme-MIR156a		22	19	TTTGACAGAAGAGAGGGAGCAC	dpr-MIR156a		20	156	ACTTTAAATAGGTAGGACGG	han-MIR1310		24	10	CTCAAACTTTAAATAGGTAGGACG	han-MIR1310
22	5	TGCTTACTCTCTATCTGTCACC	cme-MIR156a		22	1	AATGACAGAAGAGAGTGAGCAC	han-MIR156a		18	177	TTTAAATAGGTAGGACGG	han-MIR1310		23	10	TCAAACTTTAAATAGGTAGGACG	han-MIR1310
21	8	CAGAAGAGAGTGAGCACATAA	cme-MIR156a		21	18	ATGACAGAAGAGAGTGAGCAC	han-MIR156a		19	187	CTTTAAATAGGTAGGACGG	han-MIR1310		21	12	AAACTTTAAATAGGTAGGACG	han-MIR1310
22	10	GCTTACTCTCTATCTGTCACCC	cme-MIR156a		19	4	ACAGAAGAGAGTGAGCACT	har-MIR156a		23	1	TCTCAAACTTTAAATAGGTAAGA	pde-MIR1310		22	12	CAAACTTTAAATAGGTAGGACG	han-MIR1310
21	147	GCTTACTCTCTATCTGTCACC	cme-MIR156a		20	20	ACTGACAGAAGAGAGTGAGC	har-MIR156a		18	9	ATTAGAGGCATCGGGGGC	pde-MIR1310		24	18	TCAAACTTTAAATAGGTAGGACGG	han-MIR1310
22	547	TGACAGAAGAGAGTGAGCACAT	cme-MIR156a		22	1	ACTGACAGAAGAGAGTGAGCAC	har-MIR156a		18	12	TTAGAGGCATCGGGGGCG	pde-MIR1310		23	23	CAAACTTTAAATAGGTAGGACGG	han-MIR1310
23	1	TTTGACAGAAGAGAGGGAGCACA	dpr-MIR156a		22	2	CTGACAGAAGAGAGTGAGCACT	har-MIR156a		19	31	ATTAGAGGCATCGGGGGCG	pde-MIR1310		22	36	AAACTTTAAATAGGTAGGACGG	han-MIR1310
22	17	TTTGACAGAAGAGAGGGAGCAC	dpr-MIR156a		20	4	GACAGAAGAGAGTGAGCACT	har-MIR156a		22	1	CATTTTTGCGTGCAATGATCCC	csi-MIR1515		20	39	AACTTTAAATAGGTAGGACG	han-MIR1310
21	398	TTGACAGAAGAGAGGGAGCAC	dpr-MIR156a		21	10564	TGACAGAAGAGAGTGAGCACT	har-MIR156a		18	1	TCATTTTTGCGTGCAATG	csi-MIR1515		25	44	CTCAAACTTTAAATAGGTAGGACGG	han-MIR1310
20	1	AATGACAGAAGAGAGTGAGC	han-MIR156a		22	237	TGACAGAAGAGAGTGAGCACTC	har-MIR156a		21	4	TCATTTTTGCGTGCAATGATC	csi-MIR1515		19	100	ACTTTAAATAGGTAGGACG	han-MIR1310
21	10	ATGACAGAAGAGAGTGAGCAC	han-MIR156a		23	11	TGACAGAAGAGAGTGAGCACTCG	har-MIR156a		22	117	TCATTTTTGCGTGCAATGATCC	csi-MIR1515		21	111	AACTTTAAATAGGTAGGACGG	han-MIR1310
23	1	AACTGACAGAAGAGAGTGAGCAC	har-MIR156a		18	1	TGACAGAAGAGAGTGAGT	hci-MIR156a		22	1	CAGAAGAGAGTGAGCACATAAG	cme-MIR156a		18	129	CTTTAAATAGGTAGGACG	han-MIR1310
18	1	CAGAAGAGAGTGAGCACT	har-MIR156a		20	371	TGACAGAAGAGAGTGAGTAC	hci-MIR156a		20	1	GCTTACTCTCTATCTGTCAC	cme-MIR156a		18	211	TTTAAATAGGTAGGACGG	han-MIR1310
22	2	ACTGACAGAAGAGAGTGAGCAC	har-MIR156a		21	2	TGACAGAAGAGAGTGAGTACA	hci-MIR156a		24	1	GGAGGTGACAGAAGAGAGTGAGCA	cme-MIR156a		20	226	ACTTTAAATAGGTAGGACGG	han-MIR1310
20	3	ACAGAAGAGAGTGAGCACTC	har-MIR156a		22	1	TGACAGAAGAGAGAGAGCACAC	mtr-MIR156a		23	2	TGACAGAAGAGAGTGAGCACATA	cme-MIR156a		19	227	CTTTAAATAGGTAGGACGG	han-MIR1310
22	3	CTGACAGAAGAGAGTGAGCACT	har-MIR156a		20	1	ACAGAAGATAGAGAGCACAT	pta-MIR156a		20	5	CAGAAGAGAGTGAGCACATA	cme-MIR156a		18	1	GAGGCATCGGGGGCGTAA	pde-MIR1310
20	3	GACAGAAGAGAGTGAGCACT	har-MIR156a		22	26	TGACAGAAGATAGAGAGCACAT	pta-MIR156a		22	7	TGCTTACTCTCTATCTGTCACC	cme-MIR156a		18	22	ATTAGAGGCATCGGGGGC	pde-MIR1310
19	4	ACAGAAGAGAGTGAGCACT	har-MIR156a		22	1	TGACAGAAGAGAGGGAGCACAA	vvi-MIR156a		22	11	GCTTACTCTCTATCTGTCACCC	cme-MIR156a		18	37	TTAGAGGCATCGGGGGCG	pde-MIR1310
20	4	ACTGACAGAAGAGAGTGAGC	har-MIR156a		22	1	TCCTTTGTGCTCTCTATTCTTC	mdm-MIR156aa		21	37	CAGAAGAGAGTGAGCACATAA	cme-MIR156a		19	106	ATTAGAGGCATCGGGGGCG	pde-MIR1310
23	15	TGACAGAAGAGAGTGAGCACTCG	har-MIR156a		20	169	TGACAGAAGAAAGTGAGCAC	mdm-MIR156ae		22	200	TGACAGAAGAGAGTGAGCACAT	cme-MIR156a		21	1	CATTTTTGCGTGCAATGATCC	csi-MIR1515
22	186	TGACAGAAGAGAGTGAGCACTC	har-MIR156a		21	2	TGACAGAAGAAAGTGAGCACA	mdm-MIR156ae		21	271	GCTTACTCTCTATCTGTCACC	cme-MIR156a		21	1	TCATTTTTGCGTGCAATGATC	csi-MIR1515
21	7727	TGACAGAAGAGAGTGAGCACT	har-MIR156a		21	1	CTGACAGAAGAGAGTGAGCAT	cca-MIR156b		19	1	TTGACAGAAGAGAGGGAGC	dpr-MIR156a		22	166	TCATTTTTGCGTGCAATGATCC	csi-MIR1515
19	1	TGACAGAAGAGAGTGAGTA	hci-MIR156a		19	4	GACAGAAGAGAGTGAGCAT	cca-MIR156b		20	1	TTGACAGAAGAGAGGGAGCA	dpr-MIR156a		22	6	TTTGACAGAAGATAGAGAGCAC	bcy-MIR156
18	2	TGACAGAAGAGAGTGAGT	hci-MIR156a		20	5069	TGACAGAAGAGAGTGAGCAT	cca-MIR156b		22	1	TTGACAGAAGAGAGGGAGCACA	dpr-MIR156a		23	2	TTTGACAGAAGAGAGTGAGCACA	ssp-MIR156
20	244	TGACAGAAGAGAGTGAGTAC	hci-MIR156a		21	17	TGACAGAAGAGAGTGAGCATA	cca-MIR156b		22	4	TTTGACAGAAGAGAGGGAGCAC	dpr-MIR156a		20	1	ACAGAAGAGAGTGAGCACAT	cme-MIR156a
22	40	TGACAGAAGATAGAGAGCACAT	pta-MIR156a		23	1	AGAAGATAGAGAGCACAGATGAT	cme-MIR156b		21	620	TTGACAGAAGAGAGGGAGCAC	dpr-MIR156a		21	1	AGGTGACAGAAGAGAGTGAGC	cme-MIR156a
22	1	GCTCACTTCTCTCTCTGTCAGT	zma-MIR156a		24	2	AGAAGATAGAGAGCACAGATGATG	cme-MIR156b		22	1	AATGACAGAAGAGAGTGAGCAC	han-MIR156a		23	1	AGGTGACAGAAGAGAGTGAGCAC	cme-MIR156a
21	4	TGACAGAAGAAAGTGAGCACA	mdm-MIR156ae		24	1	CAGAAGATAGAGAGCACAGATGAT	cme-MIR156b		21	26	ATGACAGAAGAGAGTGAGCAC	han-MIR156a		19	2	CAGAAGAGAGTGAGCACAT	cme-MIR156a
20	134	TGACAGAAGAAAGTGAGCAC	mdm-MIR156ae		19	1	GCTCTCTATGCTTCTGTCA	cme-MIR156b		20	2	GACAGAAGAGAGTGAGCACT	har-MIR156a		20	2	CAGAAGAGAGTGAGCACATA	cme-MIR156a
22	1	TGACAGAAGAGAGTGAGCATAT	cca-MIR156b		21	20	GCTCTCTATGCTTCTGTCATC	cme-MIR156b		19	4	ACAGAAGAGAGTGAGCACT	har-MIR156a		18	2	GCTTACTCTCTATCTGTC	cme-MIR156a
19	3	GACAGAAGAGAGTGAGCAT	cca-MIR156b		22	18	GCTCTCTATGCTTCTGTCATCA	cme-MIR156b		22	4	CTGACAGAAGAGAGTGAGCACT	har-MIR156a		23	2	TGACAGAAGAGAGTGAGCACATA	cme-MIR156a
21	4	CTGACAGAAGAGAGTGAGCAT	cca-MIR156b		21	1	GTTGACAGAAGATAGAGAGCA	cme-MIR156b		20	7	ACTGACAGAAGAGAGTGAGC	har-MIR156a		19	3	GCTTACTCTCTATCTGTCA	cme-MIR156a
21	24	TGACAGAAGAGAGTGAGCATA	cca-MIR156b		22	2	GTTGACAGAAGATAGAGAGCAC	cme-MIR156b		23	15	TGACAGAAGAGAGTGAGCACTCG	har-MIR156a		22	7	TGCTTACTCTCTATCTGTCACC	cme-MIR156a
20	3782	TGACAGAAGAGAGTGAGCAT	cca-MIR156b		23	1	GTTGACAGAAGATAGAGAGCACA	cme-MIR156b		22	91	TGACAGAAGAGAGTGAGCACTC	har-MIR156a		20	13	GCTTACTCTCTATCTGTCAC	cme-MIR156a
23	1	AGAAGATAGAGAGCACAGATGAT	cme-MIR156b		22	3	TGCTCTCTATGCTTCTGTCATC	cme-MIR156b		21	5823	TGACAGAAGAGAGTGAGCACT	har-MIR156a		22	20	GCTTACTCTCTATCTGTCACCC	cme-MIR156a
24	1	AGAAGATAGAGAGCACAGATGATG	cme-MIR156b		22	1	TGTGCTCTCTATGCTTCTGTCA	cme-MIR156b		19	2	TGACAGAAGAGAGTGAGTA	hci-MIR156a		21	24	CAGAAGAGAGTGAGCACATAA	cme-MIR156a
22	1	TGCTCTCTATGCTTCTGTCATC	cme-MIR156b		21	10	TGTTGACAGAAGATAGAGAGC	cme-MIR156b		21	6	TGACAGAAGAGAGTGAGTACA	hci-MIR156a		22	170	TGACAGAAGAGAGTGAGCACAT	cme-MIR156a
23	1	TTGACAGAAGATAGAGAGCACAG	cme-MIR156b		22	1	TGTTGACAGAAGATAGAGAGCA	cme-MIR156b		20	391	TGACAGAAGAGAGTGAGTAC	hci-MIR156a		21	1198	GCTTACTCTCTATCTGTCACC	cme-MIR156a
21	2	GCTCTCTATGCTTCTGTCATC	cme-MIR156b		23	1	TGTTGACAGAAGATAGAGAGCAC	cme-MIR156b		22	5	TGACAGAAGATAGAGAGCACAT	pta-MIR156a		20	2	TTGACAGAAGAGAGGGAGCA	dpr-MIR156a
22	2	GTTGACAGAAGATAGAGAGCAC	cme-MIR156b		24	1	TGTTGACAGAAGATAGAGAGCACA	cme-MIR156b		19	1	TGACAGAAGAAAGTGAGCA	mdm-MIR156ae		22	2	TTGACAGAAGAGAGGGAGCACA	dpr-MIR156a
22	4	GCTCTCTATGCTTCTGTCATCA	cme-MIR156b		18	4	TTGACAGAAGATAGAGAG	cme-MIR156b		20	176	TGACAGAAGAAAGTGAGCAC	mdm-MIR156ae		22	6	TTTGACAGAAGAGAGGGAGCAC	dpr-MIR156a
18	4	TTGACAGAAGATAGAGAG	cme-MIR156b		19	72	TTGACAGAAGATAGAGAGC	cme-MIR156b		22	1	TGACAGAAGAGAGTGAGCATAT	cca-MIR156b		21	527	TTGACAGAAGAGAGGGAGCAC	dpr-MIR156a
21	7	TGTTGACAGAAGATAGAGAGC	cme-MIR156b		20	928	TTGACAGAAGATAGAGAGCA	cme-MIR156b		18	2	ACAGAAGAGAGTGAGCAT	cca-MIR156b		21	22	ATGACAGAAGAGAGTGAGCAC	han-MIR156a
19	62	TTGACAGAAGATAGAGAGC	cme-MIR156b		21	605686	TTGACAGAAGATAGAGAGCAC	cme-MIR156b		19	3	GACAGAAGAGAGTGAGCAT	cca-MIR156b		22	1	CTGACAGAAGAGAGTGAGCACT	har-MIR156a
20	746	TTGACAGAAGATAGAGAGCA	cme-MIR156b		22	2501	TTGACAGAAGATAGAGAGCACA	cme-MIR156b		21	17	TGACAGAAGAGAGTGAGCATA	cca-MIR156b		22	2	ACTGACAGAAGAGAGTGAGCAC	har-MIR156a
22	884	TTGACAGAAGATAGAGAGCACA	cme-MIR156b		23	2	TTGACAGAAGATAGAGAGCACAG	cme-MIR156b		20	2992	TGACAGAAGAGAGTGAGCAT	cca-MIR156b		18	2	CAGAAGAGAGTGAGCACT	har-MIR156a
21	492183	TTGACAGAAGATAGAGAGCAC	cme-MIR156b		22	9	TGTGACAGAAGAGAGTGAGCAC	dpr-MIR156b		22	1	GCTCTCTATGCTTCTGTCATCA	cme-MIR156b		20	4	ACTGACAGAAGAGAGTGAGC	har-MIR156a
22	1	TGTGACAGAAGAGAGTGAGCAC	dpr-MIR156b		22	2	TGACAGAAGAGAGTGAGCACAG	han-MIR156b		23	1	TGCTCTCTATGCTTCTGTCATCA	cme-MIR156b		20	4	GACAGAAGAGAGTGAGCACT	har-MIR156a
22	1	TGACAGAAGAGAGTGAGCACAG	han-MIR156b		23	1	TGACAGAAGAGAGTGAGCACAGG	han-MIR156b		23	4	TGTTGACAGAAGATAGAGAGCAC	cme-MIR156b		19	7	ACAGAAGAGAGTGAGCACT	har-MIR156a
22	1	ACAGAAGAGAGTGAGCACCCAT	nta-MIR156b		24	1	AGGAGGTGACAGAAGAGAGTGAGC	nta-MIR156b		18	4	TTGACAGAAGATAGAGAG	cme-MIR156b		23	16	TGACAGAAGAGAGTGAGCACTCG	har-MIR156a
24	1	AGGAGGTGACAGAAGAGAGTGAGC	nta-MIR156b		22	1	GTGACAGAAGAGAGTGAGCACC	nta-MIR156b		21	5	TGTTGACAGAAGATAGAGAGC	cme-MIR156b		22	86	TGACAGAAGAGAGTGAGCACTC	har-MIR156a
21	1	CAGAAGAGAGTGAGCACCCAT	nta-MIR156b		22	116	TCTGACAGAAGAGAGTGAGCAC	osa-MIR156b		19	20	TTGACAGAAGATAGAGAGC	cme-MIR156b		21	5819	TGACAGAAGAGAGTGAGCACT	har-MIR156a
22	122	TCTGACAGAAGAGAGTGAGCAC	osa-MIR156b		23	4	TCTGACAGAAGAGAGTGAGCACA	osa-MIR156b		22	210	TTGACAGAAGATAGAGAGCACA	cme-MIR156b		18	1	TGACAGAAGAGAGTGAGT	hci-MIR156a
21	59	ATGACAGAAGATAGAGAGCAC	pta-MIR156b		23	2	TGACAGAAGAGAGTGAGCACGGT	ppt-MIR156b		20	328	TTGACAGAAGATAGAGAGCA	cme-MIR156b		19	3	TGACAGAAGAGAGTGAGTA	hci-MIR156a
25	1	TTGACAGAAGATAGAGAGCACTGAG	cca-MIR156c		21	74	ATGACAGAAGATAGAGAGCAC	pta-MIR156b		21	210360	TTGACAGAAGATAGAGAGCAC	cme-MIR156b		21	3	TGACAGAAGAGAGTGAGTACA	hci-MIR156a
24	1	AGAAGAGAGTGAGCACACGCTGCA	cme-MIR156c		22	1	ATGACAGAAGATAGAGAGCACA	pta-MIR156b		22	1	TGTGACAGAAGAGAGTGAGCAC	dpr-MIR156b		20	392	TGACAGAAGAGAGTGAGTAC	hci-MIR156a
21	1	AGAGTGACAGAAGAGAGTGAG	cme-MIR156c		21	10	AGAGTGACAGAAGAGAGTGAG	cme-MIR156c		22	1	TGACAGAAGAGAGTGAGCACAG	han-MIR156b		21	1	ATGACAGAAGAGAGAGAGCAC	hpa-MIR156a
20	1	AGTGACAGAAGAGAGTGAGC	cme-MIR156c		20	5	AGTGACAGAAGAGAGTGAGC	cme-MIR156c		21	4	CAGAAGAGAGTGAGCACCCAT	nta-MIR156b		23	1	TGACAGAAGAGAGTGAGCACAGC	ppt-MIR156a
21	1	AGTGACAGAAGAGAGTGAGCA	cme-MIR156c		21	2	AGTGACAGAAGAGAGTGAGCA	cme-MIR156c		23	2	TCTGACAGAAGAGAGTGAGCACA	osa-MIR156b		22	3	TGACAGAAGATAGAGAGCACAT	pta-MIR156a
19	1	GTGACAGAAGAGAGTGAGC	cme-MIR156c		23	1	AGTGACAGAAGAGAGTGAGCACA	cme-MIR156c		22	110	TCTGACAGAAGAGAGTGAGCAC	osa-MIR156b		22	2	GCTCACTTCTCTCTCTGTCAGT	zma-MIR156a
20	1	GTGACAGAAGAGAGTGAGCA	cme-MIR156c		20	2	GTGACAGAAGAGAGTGAGCA	cme-MIR156c		23	1	TGACAGAAGAGAGTGAGCACGGT	ppt-MIR156b		23	2	TGCTCACTTCTCTCTCTGTCAGT	zma-MIR156a
22	1	GTGACAGAAGAGAGTGAGCACA	cme-MIR156c		21	292	GTGACAGAAGAGAGTGAGCAC	cme-MIR156c		21	26	ATGACAGAAGATAGAGAGCAC	pta-MIR156b		18	1	ACAGAAGAAAGTGAGCAC	mdm-MIR156ae
22	2	GCTCACTTCTCTTTCTGTCAGC	cme-MIR156c		22	1	GTGACAGAAGAGAGTGAGCACA	cme-MIR156c		24	2	CAGAAGAGAGAGAGCACAACCCGA	ahy-MIR156c		21	1	GTGACAGAAGAAAGTGAGCAC	mdm-MIR156ae
23	3	TGCTCACTTCTCTTTCTGTCAGC	cme-MIR156c		23	3	TGCTCACTTCTCTTTCTGTCAGC	cme-MIR156c		24	1	CTCACTTCTCTTTCTGTCAGCTTC	cme-MIR156c		20	185	TGACAGAAGAAAGTGAGCAC	mdm-MIR156ae
21	50	GTGACAGAAGAGAGTGAGCAC	cme-MIR156c		18	3	TCAGAAGAGAGTGAGCAC	ghr-MIR156c		22	1	GCTCACTTCTCTTTCTGTCAGC	cme-MIR156c		21	1	CTGACAGAAGAGAGTGAGCAT	cca-MIR156b
19	1	TCAGAAGAGAGTGAGCACA	ghr-MIR156c		19	1	TCAGAAGAGAGTGAGCACA	ghr-MIR156c		23	1	GCTCACTTCTCTTTCTGTCAGCT	cme-MIR156c		22	1	CTGACAGAAGAGAGTGAGCATA	cca-MIR156b
21	2	TGTCAGAAGAGAGTGAGCACA	ghr-MIR156c		20	159	TGTCAGAAGAGAGTGAGCAC	ghr-MIR156c		24	1	GCTCACTTCTCTTTCTGTCAGCTT	cme-MIR156c		22	1	TGACAGAAGAGAGTGAGCATAT	cca-MIR156b
18	4	TCAGAAGAGAGTGAGCAC	ghr-MIR156c		21	2	TGTCAGAAGAGAGTGAGCACA	ghr-MIR156c		21	3	AGAGTGACAGAAGAGAGTGAG	cme-MIR156c		19	4	GACAGAAGAGAGTGAGCAT	cca-MIR156b
20	105	TGTCAGAAGAGAGTGAGCAC	ghr-MIR156c		21	2	GTGACAGAAGAGAGGGAGCAT	har-MIR156c		20	7	AGTGACAGAAGAGAGTGAGC	cme-MIR156c		21	18	TGACAGAAGAGAGTGAGCATA	cca-MIR156b
19	1	GACAGAAGAGAGGGAGCAT	har-MIR156c		20	175	TGACAGAAGAGAGGGAGCAT	har-MIR156c		23	8	TGCTCACTTCTCTTTCTGTCAGC	cme-MIR156c		20	2934	TGACAGAAGAGAGTGAGCAT	cca-MIR156b
20	114	TGACAGAAGAGAGGGAGCAT	har-MIR156c		21	3	TGACAGAAGAGAGGGAGCATA	har-MIR156c		21	86	GTGACAGAAGAGAGTGAGCAC	cme-MIR156c		24	1	AGAAGATAGAGAGCACAGATGATG	cme-MIR156b
22	2	TTGACAGAAGATAGAGAGCACG	sly-MIR156c		23	1	TGACAGAAGAGAGTGAGCACAGT	ppt-MIR156c		21	2	TGTCAGAAGAGAGTGAGCACA	ghr-MIR156c		23	1	CAGAAGATAGAGAGCACAGATGA	cme-MIR156b
22	1	ATTTGACAGAAGAGAGTGAGCA	cme-MIR156d		22	12	TTGACAGAAGATAGAGAGCACG	sly-MIR156c		18	3	TCAGAAGAGAGTGAGCAC	ghr-MIR156c		19	1	GCTCTCTATGCTTCTGTCA	cme-MIR156b
21	1	GACAGAAGAGAGTGAGCACCC	cme-MIR156d		24	1	TTGACAGAAGATAGAGAGCACGAA	sly-MIR156c		20	147	TGTCAGAAGAGAGTGAGCAC	ghr-MIR156c		21	1	GTTGACAGAAGATAGAGAGCA	cme-MIR156b
23	1	GCTCACTTCTCTCTCTGTCAGAT	cme-MIR156d		21	2	AAGTTGACAGAAGAGAGTGAG	aly-MIR156d		19	1	GACAGAAGAGAGGGAGCAT	har-MIR156c		22	1	TGCTCTCTATGCTTCTGTCATC	cme-MIR156b
20	2	GCTCACTTCTCTCTCTGTCA	cme-MIR156d		25	1	GAAACTGACAGAAGAGAGTGAGCAC	bna-MIR156d		20	19	TGACAGAAGAGAGGGAGCAT	har-MIR156c		24	1	TGTTGACAGAAGATAGAGAGCACA	cme-MIR156b
24	2	TGCTCACTTCTCTCTCTGTCAGAT	cme-MIR156d		19	297	ACAGAAGAGAGTGAGCACC	cme-MIR156d		21	1	AAGTTGACAGAAGAGAGTGAG	aly-MIR156d		24	1	TTGACAGAAGATAGAGAGCACAGA	cme-MIR156b
23	2	TTGACAGAAGAGAGTGAGCACCC	cme-MIR156d		20	1769	ACAGAAGAGAGTGAGCACCC	cme-MIR156d		24	1	ATTTGACAGAAGAGAGTGAGCACC	cme-MIR156d		22	1	TTGTGCTCTCTATGCTTCTGTC	cme-MIR156b
20	2	TTTGACAGAAGAGAGTGAGC	cme-MIR156d		21	6	ACAGAAGAGAGTGAGCACCCA	cme-MIR156d		20	1	GCTCACTTCTCTCTCTGTCA	cme-MIR156d		22	2	GTTGACAGAAGATAGAGAGCAC	cme-MIR156b
20	3	GACAGAAGAGAGTGAGCACC	cme-MIR156d		23	29	ATTTGACAGAAGAGAGTGAGCAC	cme-MIR156d		23	1	GCTCACTTCTCTCTCTGTCAGAT	cme-MIR156d		22	6	GCTCTCTATGCTTCTGTCATCA	cme-MIR156b
21	4	ACAGAAGAGAGTGAGCACCCA	cme-MIR156d		19	17	CAGAAGAGAGTGAGCACCC	cme-MIR156d		22	1	GTGCTCACTTCTCTCTCTGTCA	cme-MIR156d		21	7	GCTCTCTATGCTTCTGTCATC	cme-MIR156b
20	4	CAGAAGAGAGTGAGCACCCA	cme-MIR156d		20	3	CAGAAGAGAGTGAGCACCCA	cme-MIR156d		22	1	TGCTCACTTCTCTCTCTGTCAG	cme-MIR156d		23	10	TGTTGACAGAAGATAGAGAGCAC	cme-MIR156b
23	4	TTTGACAGAAGAGAGTGAGCACC	cme-MIR156d		20	20	GACAGAAGAGAGTGAGCACC	cme-MIR156d		24	1	TGCTCACTTCTCTCTCTGTCAGAT	cme-MIR156d		21	15	TGTTGACAGAAGATAGAGAGC	cme-MIR156b
22	5	GCTCACTTCTCTCTCTGTCAGA	cme-MIR156d		21	1	GACAGAAGAGAGTGAGCACCC	cme-MIR156d		21	2	ACAGAAGAGAGTGAGCACCCA	cme-MIR156d		19	16	TTGACAGAAGATAGAGAGC	cme-MIR156b
21	6	TGCTCACTTCTCTCTCTGTCA	cme-MIR156d		22	49	GCTCACTTCTCTCTCTGTCAGA	cme-MIR156d		20	2	CAGAAGAGAGTGAGCACCCA	cme-MIR156d		20	446	TTGACAGAAGATAGAGAGCA	cme-MIR156b
18	7	CAGAAGAGAGTGAGCACC	cme-MIR156d		23	2	GCTCACTTCTCTCTCTGTCAGAT	cme-MIR156d		23	3	TTTGACAGAAGAGAGTGAGCACC	cme-MIR156d		22	480	TTGACAGAAGATAGAGAGCACA	cme-MIR156b
23	15	TGCTCACTTCTCTCTCTGTCAGA	cme-MIR156d		22	3	GTGCTCACTTCTCTCTCTGTCA	cme-MIR156d		21	4	TGCTCACTTCTCTCTCTGTCA	cme-MIR156d		21	269073	TTGACAGAAGATAGAGAGCAC	cme-MIR156b
23	21	ATTTGACAGAAGAGAGTGAGCAC	cme-MIR156d		20	1	TCACTTCTCTCTCTGTCAGA	cme-MIR156d		23	4	TTGACAGAAGAGAGTGAGCACCC	cme-MIR156d		22	4	TGTGACAGAAGAGAGTGAGCAC	dpr-MIR156b
21	31	TTTGACAGAAGAGAGTGAGCA	cme-MIR156d		21	3740	TGACAGAAGAGAGTGAGCACC	cme-MIR156d		20	4	TTTGACAGAAGAGAGTGAGC	cme-MIR156d		22	1	TGACAGAAGAGAGTGAGCACAG	han-MIR156b
19	40	CAGAAGAGAGTGAGCACCC	cme-MIR156d		22	67	TGACAGAAGAGAGTGAGCACCC	cme-MIR156d		20	7	GACAGAAGAGAGTGAGCACC	cme-MIR156d		22	1	ACAGAAGAGAGTGAGCACCCAT	nta-MIR156b
22	42	TGACAGAAGAGAGTGAGCACCC	cme-MIR156d		21	7	TGCTCACTTCTCTCTCTGTCA	cme-MIR156d		21	8	CAGAAGAGAGTGAGCACCCAG	cme-MIR156d		22	121	TCTGACAGAAGAGAGTGAGCAC	osa-MIR156b
22	270	TTGACAGAAGAGAGTGAGCACC	cme-MIR156d		23	24	TGCTCACTTCTCTCTCTGTCAGA	cme-MIR156d		22	14	GCTCACTTCTCTCTCTGTCAGA	cme-MIR156d		24	1	GGAGTGACAGAAGAGAGTGAGCAC	ppt-MIR156b
19	313	ACAGAAGAGAGTGAGCACC	cme-MIR156d		22	314	TTGACAGAAGAGAGTGAGCACC	cme-MIR156d		21	14	TTTGACAGAAGAGAGTGAGCA	cme-MIR156d		21	1	GATGACAGAAGATAGAGAGCA	pta-MIR156b
20	846	ACAGAAGAGAGTGAGCACCC	cme-MIR156d		23	5	TTGACAGAAGAGAGTGAGCACCC	cme-MIR156d		18	21	CAGAAGAGAGTGAGCACC	cme-MIR156d		21	50	ATGACAGAAGATAGAGAGCAC	pta-MIR156b
21	2751	TGACAGAAGAGAGTGAGCACC	cme-MIR156d		20	2	TTTGACAGAAGAGAGTGAGC	cme-MIR156d		22	21	TGACAGAAGAGAGTGAGCACCC	cme-MIR156d		24	1	AATGTTGACAGAAGAGAGAGAGCA	ahy-MIR156c
22	8691	TTTGACAGAAGAGAGTGAGCAC	cme-MIR156d		21	30	TTTGACAGAAGAGAGTGAGCA	cme-MIR156d		23	24	TGCTCACTTCTCTCTCTGTCAGA	cme-MIR156d		22	1	AGTGACAGAAGAGAGTGAGCAC	cme-MIR156c
20	1	TGACAGAAGACAGGGAGCAC	smo-MIR156d		22	10697	TTTGACAGAAGAGAGTGAGCAC	cme-MIR156d		23	38	ATTTGACAGAAGAGAGTGAGCAC	cme-MIR156d		23	1	GCTCACTTCTCTTTCTGTCAGCT	cme-MIR156c
23	1	CTGACAGAAGAGAGTGAGCACTT	bna-MIR156e		23	22	TTTGACAGAAGAGAGTGAGCACC	cme-MIR156d		19	43	CAGAAGAGAGTGAGCACCC	cme-MIR156d		19	1	GTGACAGAAGAGAGTGAGC	cme-MIR156c
21	1	GACAGAAGAGAGTGAGCACTT	bna-MIR156e		23	1	GCTCACCTCTCTTTCTGTCAGCT	rco-MIR156d		22	281	TTGACAGAAGAGAGTGAGCACC	cme-MIR156d		21	2	AGTGACAGAAGAGAGTGAGCA	cme-MIR156c
20	2	ACAGAAGAGAGTGAGCACTT	bna-MIR156e		20	3	TGACAGAAGACAGGGAGCAC	smo-MIR156d		19	370	ACAGAAGAGAGTGAGCACC	cme-MIR156d		23	4	TGCTCACTTCTCTTTCTGTCAGC	cme-MIR156c
22	1447	TGACAGAAGAGAGTGAGCACTT	bna-MIR156e		20	2	ACAGAAGAGAGTGAGCACTT	bna-MIR156e		20	610	ACAGAAGAGAGTGAGCACCC	cme-MIR156d		20	7	AGTGACAGAAGAGAGTGAGC	cme-MIR156c
21	1	TGACAGAAGATAGAGGGCACA	cme-MIR156e		19	1	CAGAAGAGAGTGAGCACTT	bna-MIR156e		21	2478	TGACAGAAGAGAGTGAGCACC	cme-MIR156d		22	8	GCTCACTTCTCTTTCTGTCAGC	cme-MIR156c
20	20	TGACAGAAGATAGAGGGCAC	cme-MIR156e		23	1	CTGACAGAAGAGAGTGAGCACTT	bna-MIR156e		22	3917	TTTGACAGAAGAGAGTGAGCAC	cme-MIR156d		21	9	AGAGTGACAGAAGAGAGTGAG	cme-MIR156c
21	160	TTGACAGAAGATAGAGGGCAC	cme-MIR156e		22	2014	TGACAGAAGAGAGTGAGCACTT	bna-MIR156e		24	1	TTGACAGAAGAGAGTGAGCACATA	mtr-MIR156d		21	391	GTGACAGAAGAGAGTGAGCAC	cme-MIR156c
19	1	ACAGAAGAGAGCGAGCACC	sbi-MIR156e		20	29	TGACAGAAGATAGAGGGCAC	cme-MIR156e		22	788	TGACAGAAGAGAGTGAGCACTT	bna-MIR156e		21	2	TGTCAGAAGAGAGTGAGCACA	ghr-MIR156c
21	2	TGACAGAAGAGAGCGAGCACC	sbi-MIR156e		21	1	TGACAGAAGATAGAGGGCACA	cme-MIR156e		20	5	TGACAGAAGATAGAGGGCAC	cme-MIR156e		18	7	TCAGAAGAGAGTGAGCAC	ghr-MIR156c
21	70	TTGACAGAAGAGAGCGAGCAC	sbi-MIR156e		21	168	TTGACAGAAGATAGAGGGCAC	cme-MIR156e		21	69	TTGACAGAAGATAGAGGGCAC	cme-MIR156e		20	178	TGTCAGAAGAGAGTGAGCAC	ghr-MIR156c
20	574	TGACAGAAGAGAGCGAGCAC	sbi-MIR156e		19	2	ACAGAAGAGAGCGAGCACC	sbi-MIR156e		20	1	ACAGAAGAGAGCGAGCACCC	sbi-MIR156e		20	21	TGACAGAAGAGAGGGAGCAT	har-MIR156c
22	1	TGCTTACTCCCTATCTGTCACC	vvi-MIR156e		20	974	TGACAGAAGAGAGCGAGCAC	sbi-MIR156e		19	1	GACAGAAGAGAGCGAGCAC	sbi-MIR156e		22	3	TTGACAGAAGATAGAGAGCACG	sly-MIR156c
21	2	TGACAGAGGAGAGTGAGCACT	vvi-MIR156e		21	7	TGACAGAAGAGAGCGAGCACC	sbi-MIR156e		22	1	TGACAGAAGAGAGCGAGCACCC	sbi-MIR156e		24	1	AATTTGACAGAAGAGAGTGAGCAC	cme-MIR156d
20	216	TGACAGAGGAGAGTGAGCAC	vvi-MIR156e		21	76	TTGACAGAAGAGAGCGAGCAC	sbi-MIR156e		21	2	TGACAGAAGAGAGCGAGCACC	sbi-MIR156e		21	1	ACAGAAGAGAGTGAGCACCCA	cme-MIR156d
18	1	GACAGAAGATAGAGAGCA	cme-MIR156f		22	1	TTGACAGAAGAGAGCGAGCACC	sbi-MIR156e		19	4	ACAGAAGAGAGCGAGCACC	sbi-MIR156e		18	1	AGAAGAGAGTGAGCACCC	cme-MIR156d
20	1	GACAGAAGATAGAGAGCACA	cme-MIR156f		20	331	TGACAGAGGAGAGTGAGCAC	vvi-MIR156e		21	92	TTGACAGAAGAGAGCGAGCAC	sbi-MIR156e		22	1	ATTTGACAGAAGAGAGTGAGCA	cme-MIR156d
23	1	TGCTGACAGAAGATAGAGAGCAC	cme-MIR156f		21	4	TGACAGAGGAGAGTGAGCACT	vvi-MIR156e		20	715	TGACAGAAGAGAGCGAGCAC	sbi-MIR156e		21	1	GACAGAAGAGAGTGAGCACCC	cme-MIR156d
21	2	CTCTCTATTCTTCTGTCATCA	cme-MIR156f		22	1	TGACAGAGGAGAGTGAGCACTC	vvi-MIR156e		21	1	GCTTACTCCCTATCTGTCACC	vvi-MIR156e		18	1	TGCTCACTTCTCTCTCTG	cme-MIR156d
20	2	TTGCTGACAGAAGATAGAGA	cme-MIR156f		18	11	ACAGAAGATAGAGAGCAC	cme-MIR156f		19	2	GACAGAGGAGAGTGAGCAC	vvi-MIR156e		22	1	TGCTCACTTCTCTCTCTGTCAG	cme-MIR156d
21	2	TTGCTGACAGAAGATAGAGAG	cme-MIR156f		20	2	ACAGAAGATAGAGAGCACAG	cme-MIR156f		21	2	TGACAGAGGAGAGTGAGCACT	vvi-MIR156e		20	1	TTTGACAGAAGAGAGTGAGC	cme-MIR156d
18	4	CTGACAGAAGATAGAGAG	cme-MIR156f		21	1	AGAAGATAGAGAGCACAGATG	cme-MIR156f		20	333	TGACAGAGGAGAGTGAGCAC	vvi-MIR156e		20	2	CAGAAGAGAGTGAGCACCCA	cme-MIR156d
22	4	GCTGACAGAAGATAGAGAGCAC	cme-MIR156f		22	1	CAGAAGATAGAGAGCACAGATG	cme-MIR156f		21	1	ACAGAAGATAGAGAGCACAGA	cme-MIR156f		21	2	TGCTCACTTCTCTCTCTGTCA	cme-MIR156d
18	5	TGACAGAAGATAGAGAGC	cme-MIR156f		21	2	CTCTCTATTCTTCTGTCATCA	cme-MIR156f		21	1	AGAAGATAGAGAGCACAGATG	cme-MIR156f		23	2	TTGACAGAAGAGAGTGAGCACCC	cme-MIR156d
18	6	ACAGAAGATAGAGAGCAC	cme-MIR156f		18	3	CTGACAGAAGATAGAGAG	cme-MIR156f		24	1	AGAAGATAGAGAGCACAGATGGGG	cme-MIR156f		23	2	TTTGACAGAAGAGAGTGAGCACC	cme-MIR156d
21	7	GCTGACAGAAGATAGAGAGCA	cme-MIR156f		19	49	CTGACAGAAGATAGAGAGC	cme-MIR156f		22	1	CAGAAGATAGAGAGCACAGATG	cme-MIR156f		21	3	CAGAAGAGAGTGAGCACCCAG	cme-MIR156d
19	25	CTGACAGAAGATAGAGAGC	cme-MIR156f		20	965	CTGACAGAAGATAGAGAGCA	cme-MIR156f		18	1	CTGACAGAAGATAGAGAG	cme-MIR156f		22	3	GTGCTCACTTCTCTCTCTGTCA	cme-MIR156d
19	31	TGACAGAAGATAGAGAGCA	cme-MIR156f		21	285017	CTGACAGAAGATAGAGAGCAC	cme-MIR156f		19	1	TCTCTATTCTTCTGTCATC	cme-MIR156f		23	6	GCTCACTTCTCTCTCTGTCAGAT	cme-MIR156d
21	43	TGCTGACAGAAGATAGAGAGC	cme-MIR156f		22	636	CTGACAGAAGATAGAGAGCACA	cme-MIR156f		22	1	TCTCTATTCTTCTGTCATCACC	cme-MIR156f		18	14	CAGAAGAGAGTGAGCACC	cme-MIR156d
22	100	CTGACAGAAGATAGAGAGCACA	cme-MIR156f		23	1	CTGACAGAAGATAGAGAGCACAG	cme-MIR156f		23	1	TGACAGAAGATAGAGAGCACAGA	cme-MIR156f		20	14	GACAGAAGAGAGTGAGCACC	cme-MIR156d
19	135	GACAGAAGATAGAGAGCAC	cme-MIR156f		19	216	GACAGAAGATAGAGAGCAC	cme-MIR156f		22	1	TGCTCTCTATTCTTCTGTCATC	cme-MIR156f		23	14	TGCTCACTTCTCTCTCTGTCAGA	cme-MIR156d
20	662	CTGACAGAAGATAGAGAGCA	cme-MIR156f		20	3	GACAGAAGATAGAGAGCACA	cme-MIR156f		21	1	TTGCTGACAGAAGATAGAGAG	cme-MIR156f		22	15	TGACAGAAGAGAGTGAGCACCC	cme-MIR156d
21	812	TGACAGAAGATAGAGAGCACA	cme-MIR156f		21	1	GCTCTCTATTCTTCTGTCATC	cme-MIR156f		21	2	CTCTCTATTCTTCTGTCATCA	cme-MIR156f		19	22	CAGAAGAGAGTGAGCACCC	cme-MIR156d
20	43190	TGACAGAAGATAGAGAGCAC	cme-MIR156f		22	1	GCTCTCTATTCTTCTGTCATCA	cme-MIR156f		23	2	GCTGACAGAAGATAGAGAGCACA	cme-MIR156f		21	22	TTTGACAGAAGAGAGTGAGCA	cme-MIR156d
21	146566	CTGACAGAAGATAGAGAGCAC	cme-MIR156f		21	18	GCTGACAGAAGATAGAGAGCA	cme-MIR156f		18	2	TGACAGAAGATAGAGAGC	cme-MIR156f		22	59	GCTCACTTCTCTCTCTGTCAGA	cme-MIR156d
23	138	TTGACAGAAGATAGAGAGCACAT	mtr-MIR156f		22	14	GCTGACAGAAGATAGAGAGCAC	cme-MIR156f		20	2	TTGCTGACAGAAGATAGAGA	cme-MIR156f		23	80	ATTTGACAGAAGAGAGTGAGCAC	cme-MIR156d
21	2	TGACAGAAGAGAATGAGCACA	nta-MIR156f		23	2	TAGAGAGCACAGATGGGGAGATG	cme-MIR156f		23	4	TGCTGACAGAAGATAGAGAGCAC	cme-MIR156f		22	263	TTGACAGAAGAGAGTGAGCACC	cme-MIR156d
20	102	TGACAGAAGAGAATGAGCAC	nta-MIR156f		18	2	TGACAGAAGATAGAGAGC	cme-MIR156f		21	5	GCTGACAGAAGATAGAGAGCA	cme-MIR156f		19	409	ACAGAAGAGAGTGAGCACC	cme-MIR156d
20	1	ACAGAAGAGAGTGAGCACGC	sbi-MIR156f		19	95	TGACAGAAGATAGAGAGCA	cme-MIR156f		18	7	ACAGAAGATAGAGAGCAC	cme-MIR156f		20	898	ACAGAAGAGAGTGAGCACCC	cme-MIR156d
18	1	GATATGGATGGATGGATG	sbi-MIR156f		20	64307	TGACAGAAGATAGAGAGCAC	cme-MIR156f		22	9	GCTGACAGAAGATAGAGAGCAC	cme-MIR156f		21	2623	TGACAGAAGAGAGTGAGCACC	cme-MIR156d
21	17	TGACAGAAGAGAGTGAGCACG	sbi-MIR156f		21	1005	TGACAGAAGATAGAGAGCACA	cme-MIR156f		19	18	TGACAGAAGATAGAGAGCA	cme-MIR156f		22	4478	TTTGACAGAAGAGAGTGAGCAC	cme-MIR156d
22	1	TGACAGAAGATAGAGAGCACAA	tcc-MIR156f		21	65	TGCTGACAGAAGATAGAGAGC	cme-MIR156f		19	20	CTGACAGAAGATAGAGAGC	cme-MIR156f		24	1	TTGACAGAAGAGAGTGAGCACATA	mtr-MIR156d
23	3	TTGACAGAAGATAGAGAGCACAA	tcc-MIR156f		23	12	TGCTGACAGAAGATAGAGAGCAC	cme-MIR156f		19	73	GACAGAAGATAGAGAGCAC	cme-MIR156f		21	1	GCTTACTCTCTCTCTGTCACC	aly-MIR156e
21	2	CGACAGAAGAGAGTGAGCACA	aly-MIR156g		24	1	TGCTGACAGAAGATAGAGAGCACA	cme-MIR156f		22	93	CTGACAGAAGATAGAGAGCACA	cme-MIR156f		23	1	TGACAGAAGAGAGTGAGCACTTG	bna-MIR156e
20	197	CGACAGAAGAGAGTGAGCAC	aly-MIR156g		20	3	TTGCTGACAGAAGATAGAGA	cme-MIR156f		21	167	TGCTGACAGAAGATAGAGAGC	cme-MIR156f		22	696	TGACAGAAGAGAGTGAGCACTT	bna-MIR156e
21	1	ACAGAAGAGAGGGAGCACACA	cme-MIR156g		21	1	TTGCTGACAGAAGATAGAGAG	cme-MIR156f		21	384	TGACAGAAGATAGAGAGCACA	cme-MIR156f		20	11	TGACAGAAGATAGAGGGCAC	cme-MIR156e
22	1	GGTGACAGAAGAGAGGGAGCAC	cme-MIR156g		23	196	TTGACAGAAGATAGAGAGCACAT	mtr-MIR156f		20	681	CTGACAGAAGATAGAGAGCA	cme-MIR156f		21	73	TTGACAGAAGATAGAGGGCAC	cme-MIR156e
20	1	GTGACAGAAGAGAGGGAGCA	cme-MIR156g		20	140	TGACAGAAGAGAATGAGCAC	nta-MIR156f		20	22147	TGACAGAAGATAGAGAGCAC	cme-MIR156f		19	1	ACAGAAGAGAGCGAGCACC	sbi-MIR156e
22	4	TGACAGAAGAGAGGGAGCACAC	cme-MIR156g		21	2	TGACAGAAGAGAATGAGCACA	nta-MIR156f		21	151452	CTGACAGAAGATAGAGAGCAC	cme-MIR156f		20	1	ACAGAAGAGAGCGAGCACCC	sbi-MIR156e
21	5	AGGTGACAGAAGAGAGGGAGC	cme-MIR156g		20	2	ACAGAAGAGAGTGAGCACGC	sbi-MIR156f		23	17	TTGACAGAAGATAGAGAGCACAT	mtr-MIR156f		21	2	TGACAGAAGAGAGCGAGCACC	sbi-MIR156e
21	6	GGTGACAGAAGAGAGGGAGCA	cme-MIR156g		21	22	TGACAGAAGAGAGTGAGCACG	sbi-MIR156f		21	2	TGACAGAAGAGAATGAGCACA	nta-MIR156f		21	99	TTGACAGAAGAGAGCGAGCAC	sbi-MIR156e
21	7	GTGACAGAAGAGAGGGAGCAC	cme-MIR156g		22	1	TGACAGAAGAGAGTGAGCACGC	sbi-MIR156f		20	159	TGACAGAAGAGAATGAGCAC	nta-MIR156f		20	884	TGACAGAAGAGAGCGAGCAC	sbi-MIR156e
19	15	GACAGAAGAGAGGGAGCAC	cme-MIR156g		22	1	TGACAGAAGATAGAGAGCACAA	tcc-MIR156f		20	1	ACAGAAGAGAGTGAGCACGC	sbi-MIR156f		19	1	GACAGAGGAGAGTGAGCAC	vvi-MIR156e
19	19	TGACAGAAGAGAGGGAGCA	cme-MIR156g		23	24	TTGACAGAAGATAGAGAGCACAA	tcc-MIR156f		22	1	TGACAGAAGAGAGTGAGCACGC	sbi-MIR156f		20	335	TGACAGAGGAGAGTGAGCAC	vvi-MIR156e
22	31	AGGTGACAGAAGAGAGGGAGCA	cme-MIR156g		20	332	CGACAGAAGAGAGTGAGCAC	aly-MIR156g		21	23	TGACAGAAGAGAGTGAGCACG	sbi-MIR156f		20	1	GCTCACTGCTCTTTCTGTCA	bna-MIR156f
21	532	TGACAGAAGAGAGGGAGCACA	cme-MIR156g		21	4	CGACAGAAGAGAGTGAGCACA	aly-MIR156g		22	1	TGACAGAAGATAGAGAGCACAA	tcc-MIR156f		22	1	AAGATAGAGAGCACAGATGGGG	cme-MIR156f
20	12176	TGACAGAAGAGAGGGAGCAC	cme-MIR156g		24	1	AAGGTGACAGAAGAGAGGGAGCAC	cme-MIR156g		23	6	TTGACAGAAGATAGAGAGCACAA	tcc-MIR156f		19	1	ACAGAAGATAGAGAGCACA	cme-MIR156f
22	2	TTGACAGAAGATAGAGGGCACT	mtr-MIR156g		19	1	ACAGAAGAGAGGGAGCACA	cme-MIR156g		21	1	CGACAGAAGAGAGTGAGCACA	aly-MIR156g		23	1	ATAGAGAGCACAGATGGGGAGAT	cme-MIR156f
20	1	TTGACAGAAGAAAGAGAGCA	aly-MIR156h		21	20	AGGTGACAGAAGAGAGGGAGC	cme-MIR156g		20	269	CGACAGAAGAGAGTGAGCAC	aly-MIR156g		22	1	CAGAAGATAGAGAGCACAGATG	cme-MIR156f
20	4	TGACAGAAGAAAGAGAGCAC	aly-MIR156h		22	184	AGGTGACAGAAGAGAGGGAGCA	cme-MIR156g		19	1	ACAGAAGAGAGGGAGCACA	cme-MIR156g		23	1	CTGACAGAAGATAGAGAGCACAG	cme-MIR156f
21	76	TTGACAGAAGAAAGAGAGCAC	aly-MIR156h		21	1	CAGAAGAGAGGGAGCACACAT	cme-MIR156g		21	1	AGGTGACAGAAGAGAGGGAGC	cme-MIR156g		23	1	GCTGACAGAAGATAGAGAGCACA	cme-MIR156f
23	11	AGTTGACAGAAGAGAGTGAGCAC	mdm-MIR156h		19	19	GACAGAAGAGAGGGAGCAC	cme-MIR156g		21	1	CAGAAGAGAGGGAGCACACAT	cme-MIR156g		18	1	TGACAGAAGATAGAGAGC	cme-MIR156f
20	6	TGACAGAAGAGAGAGAGCAT	vvi-MIR156h		20	1	GACAGAAGAGAGGGAGCACA	cme-MIR156g		21	1	GGTGACAGAAGAGAGGGAGCA	cme-MIR156g		19	1	TGCTGACAGAAGATAGAGA	cme-MIR156f
20	1	TGACAGAAGAGAGAGAGCAG	ath-MIR156i		21	3	GACAGAAGAGAGGGAGCACAC	cme-MIR156g		21	1	GTGACAGAAGAGAGGGAGCAC	cme-MIR156g		20	2	ACAGAAGATAGAGAGCACAG	cme-MIR156f
22	2	CTGACAGAAGAGAGTGAGCACA	cme-MIR156i		21	22	GGTGACAGAAGAGAGGGAGCA	cme-MIR156g		22	1	TGACAGAAGAGAGGGAGCACAC	cme-MIR156g		21	2	ACAGAAGATAGAGAGCACAGA	cme-MIR156f
20	13	CTGACAGAAGAGAGTGAGCA	cme-MIR156i		22	3	GGTGACAGAAGAGAGGGAGCAC	cme-MIR156g		18	2	TGACAGAAGAGAGGGAGC	cme-MIR156g		21	2	CAGAAGATAGAGAGCACAGAT	cme-MIR156f
21	245	CTGACAGAAGAGAGTGAGCAC	cme-MIR156i		19	1	GTGACAGAAGAGAGGGAGC	cme-MIR156g		19	3	GACAGAAGAGAGGGAGCAC	cme-MIR156g		18	2	GACAGAAGATAGAGAGCA	cme-MIR156f
23	9	TTGACAGAAGAGAGTGAGCACAT	mtr-MIR156i		20	7	GTGACAGAAGAGAGGGAGCA	cme-MIR156g		19	10	TGACAGAAGAGAGGGAGCA	cme-MIR156g		23	2	TAGAGAGCACAGATGGGGAGATG	cme-MIR156f
20	1	CAGAAGATAGAGAGCACTGA	nta-MIR156i		21	73	GTGACAGAAGAGAGGGAGCAC	cme-MIR156g		22	20	AGGTGACAGAAGAGAGGGAGCA	cme-MIR156g		21	2	TTGCTGACAGAAGATAGAGAG	cme-MIR156f
23	2	TTGACAGAAGATAGAGAGCACTG	nta-MIR156i		18	3	TGACAGAAGAGAGGGAGC	cme-MIR156g		21	378	TGACAGAAGAGAGGGAGCACA	cme-MIR156g		21	3	GCTCTCTATTCTTCTGTCATC	cme-MIR156f
22	12	TTTGACAGAAGAGAGAGAGCAC	ath-MIR156j		19	46	TGACAGAAGAGAGGGAGCA	cme-MIR156g		20	3753	TGACAGAAGAGAGGGAGCAC	cme-MIR156g		22	3	TGCTGACAGAAGATAGAGAGCA	cme-MIR156f
18	1	CAGAAGAGAGTGAGCACA	cme-MIR156j		20	23267	TGACAGAAGAGAGGGAGCAC	cme-MIR156g		20	1	TGACAGAAGAAAGAGAGCAC	aly-MIR156h		18	4	CTGACAGAAGATAGAGAG	cme-MIR156f
21	1	TGCTCACTTCTCTTTCTGTCA	cme-MIR156j		21	1131	TGACAGAAGAGAGGGAGCACA	cme-MIR156g		21	26	TTGACAGAAGAAAGAGAGCAC	aly-MIR156h		22	5	GCTCTCTATTCTTCTGTCATCA	cme-MIR156f
18	2	TTGACAGAAGAGAGTGAG	cme-MIR156j		22	8	TGACAGAAGAGAGGGAGCACAC	cme-MIR156g		18	1	AGTTGACAGAAGAGAGTG	mdm-MIR156h		20	5	TTGCTGACAGAAGATAGAGA	cme-MIR156f
23	5	TTGACAGAAGAGAGTGAGCACAC	cme-MIR156j		21	1	TGACAGAAGATAGAGGGCACT	mtr-MIR156g		23	26	AGTTGACAGAAGAGAGTGAGCAC	mdm-MIR156h		18	8	ACAGAAGATAGAGAGCAC	cme-MIR156f
20	11	GACAGAAGAGAGTGAGCACA	cme-MIR156j		22	4	TTGACAGAAGATAGAGGGCACT	mtr-MIR156g		20	2	TGACAGAAGAGAGAGAGCAT	vvi-MIR156h		23	11	TGCTGACAGAAGATAGAGAGCAC	cme-MIR156f
20	18	ACAGAAGAGAGTGAGCACAC	cme-MIR156j		20	3	TGACAGAAGAAAGAGAGCAC	aly-MIR156h		19	1	CTGACAGAAGAGAGTGAGC	cme-MIR156i		21	14	GCTGACAGAAGATAGAGAGCA	cme-MIR156f
19	23	TTGACAGAAGAGAGTGAGC	cme-MIR156j		21	85	TTGACAGAAGAAAGAGAGCAC	aly-MIR156h		24	1	TGAAAGAGCTGACAGAAGAGAGTG	cme-MIR156i		22	33	GCTGACAGAAGATAGAGAGCAC	cme-MIR156f
18	51	ACAGAAGAGAGTGAGCAC	cme-MIR156j		21	2	GCTCTCTATCTCTCTGTCACC	cme-MIR156h		24	2	ATTGAAAGAGCTGACAGAAGAGAG	cme-MIR156i		19	38	TGACAGAAGATAGAGAGCA	cme-MIR156f
19	56	ACAGAAGAGAGTGAGCACA	cme-MIR156j		19	1	TCTCTATCTCTCTGTCACC	cme-MIR156h		22	3	CTGACAGAAGAGAGTGAGCACA	cme-MIR156i		19	44	CTGACAGAAGATAGAGAGC	cme-MIR156f
22	81	TGACAGAAGAGAGTGAGCACAC	cme-MIR156j		21	1	AGTTGACAGAAGAGAGTGAGC	mdm-MIR156h		20	28	CTGACAGAAGAGAGTGAGCA	cme-MIR156i		19	127	GACAGAAGATAGAGAGCAC	cme-MIR156f
18	114	TGACAGAAGAGAGTGAGC	cme-MIR156j		23	37	AGTTGACAGAAGAGAGTGAGCAC	mdm-MIR156h		21	333	CTGACAGAAGAGAGTGAGCAC	cme-MIR156i		21	206	TGCTGACAGAAGATAGAGAGC	cme-MIR156f
20	141	TTGACAGAAGAGAGTGAGCA	cme-MIR156j		20	5	TGACAGAAGAGAGAGAGCAT	vvi-MIR156h		23	11	TTGACAGAAGAGAGTGAGCACAT	mtr-MIR156i		22	291	CTGACAGAAGATAGAGAGCACA	cme-MIR156f
22	258	TTGACAGAAGAGAGTGAGCACA	cme-MIR156j		23	1	AGCTGACAGAAGAGAGTGAGCAC	cme-MIR156i		22	2	TTTGACAGAAGAGAGAGAGCAC	ath-MIR156j		21	445	TGACAGAAGATAGAGAGCACA	cme-MIR156f
19	337	GACAGAAGAGAGTGAGCAC	cme-MIR156j		20	24	CTGACAGAAGAGAGTGAGCA	cme-MIR156i		21	1	CAGAAGAGAGTGAGCACACAG	cme-MIR156j		20	946	CTGACAGAAGATAGAGAGCA	cme-MIR156f
19	597	TGACAGAAGAGAGTGAGCA	cme-MIR156j		21	353	CTGACAGAAGAGAGTGAGCAC	cme-MIR156i		18	1	GACAGAAGAGAGTGAGCA	cme-MIR156j		20	29052	TGACAGAAGATAGAGAGCAC	cme-MIR156f
21	10654	TGACAGAAGAGAGTGAGCACA	cme-MIR156j		22	2	CTGACAGAAGAGAGTGAGCACA	cme-MIR156i		20	1	TGCTCACTTCTCTTTCTGTC	cme-MIR156j		21	238385	CTGACAGAAGATAGAGAGCAC	cme-MIR156f
21	125335	TTGACAGAAGAGAGTGAGCAC	cme-MIR156j		20	1	GCTCATTTCTCTTTCTGTCA	cme-MIR156i		21	1	TGCTCACTTCTCTTTCTGTCA	cme-MIR156j		23	21	TTGACAGAAGATAGAGAGCACAT	mtr-MIR156f
20	976186	TGACAGAAGAGAGTGAGCAC	cme-MIR156j		23	2	TGCTCATTTCTCTTTCTGTCAGG	cme-MIR156i		23	2	TGACAGAAGAGAGTGAGCACACA	cme-MIR156j		21	1	GTGACAGAAGAGAATGAGCAC	nta-MIR156f
25	1	TGACAGAAGAGAGTGAGCACACACA	mdm-MIR156j		23	22	TTGACAGAAGAGAGTGAGCACAT	mtr-MIR156i		22	2	TGCTCACTTCTCTTTCTGTCAG	cme-MIR156j		21	1	TGACAGAAGAGAATGAGCACA	nta-MIR156f
22	1	TTGACAGAAGAGGGTGAGCACA	mtr-MIR156j		20	1	CAGAAGATAGAGAGCACTGA	nta-MIR156i		23	4	TTGACAGAAGAGAGTGAGCACAC	cme-MIR156j		20	142	TGACAGAAGAGAATGAGCAC	nta-MIR156f
21	3	TGACAGAAGAGGGTGAGCACA	mtr-MIR156j		23	1	TTGACAGAAGATAGAGAGCACTG	nta-MIR156i		20	10	GACAGAAGAGAGTGAGCACA	cme-MIR156j		19	1	ACAGAAGAGAGTGAGCACG	sbi-MIR156f
21	18	TTGACAGAAGAGGGTGAGCAC	mtr-MIR156j		22	14	TTTGACAGAAGAGAGAGAGCAC	ath-MIR156j		20	17	ACAGAAGAGAGTGAGCACAC	cme-MIR156j		21	16	TGACAGAAGAGAGTGAGCACG	sbi-MIR156f
20	241	TGACAGAAGAGGGTGAGCAC	mtr-MIR156j		18	67	ACAGAAGAGAGTGAGCAC	cme-MIR156j		18	17	TTGACAGAAGAGAGTGAG	cme-MIR156j		23	3	TTGACAGAAGATAGAGAGCACAA	tcc-MIR156f
19	1	ACAGAAGATAGAGAGCACT	nta-MIR156j		19	97	ACAGAAGAGAGTGAGCACA	cme-MIR156j		19	24	TTGACAGAAGAGAGTGAGC	cme-MIR156j		20	285	CGACAGAAGAGAGTGAGCAC	aly-MIR156g
22	6	TGACAGAAGATAGAGAGCACTA	nta-MIR156j		20	36	ACAGAAGAGAGTGAGCACAC	cme-MIR156j		22	44	TGACAGAAGAGAGTGAGCACAC	cme-MIR156j		21	1	GACAGAAGAGAGGGAGCACAC	cme-MIR156g
20	7	GACAGAAGATAGAGAGCACT	nta-MIR156j		18	1	CAGAAGAGAGTGAGCACA	cme-MIR156j		19	117	ACAGAAGAGAGTGAGCACA	cme-MIR156j		20	1	GTGACAGAAGAGAGGGAGCA	cme-MIR156g
23	13	TTGACAGAAGATAGAGAGCACTA	nta-MIR156j		19	1	CAGAAGAGAGTGAGCACAC	cme-MIR156j		18	118	ACAGAAGAGAGTGAGCAC	cme-MIR156j		22	1	TGACAGAAGAGAGGGAGCACAC	cme-MIR156g
21	1125	TGACAGAAGATAGAGAGCACT	nta-MIR156j		20	1	CAGAAGAGAGTGAGCACACA	cme-MIR156j		18	204	TGACAGAAGAGAGTGAGC	cme-MIR156j		18	2	ACAGAAGAGAGGGAGCAC	cme-MIR156g
22	6735	TTGACAGAAGATAGAGAGCACT	nta-MIR156j		19	481	GACAGAAGAGAGTGAGCAC	cme-MIR156j		20	288	TTGACAGAAGAGAGTGAGCA	cme-MIR156j		21	4	GGTGACAGAAGAGAGGGAGCA	cme-MIR156g
21	5	CTGACAGAAGAGAGGGAGCAC	ptc-MIR156k		20	23	GACAGAAGAGAGTGAGCACA	cme-MIR156j		19	378	GACAGAAGAGAGTGAGCAC	cme-MIR156j		21	5	GTGACAGAAGAGAGGGAGCAC	cme-MIR156g
23	2	TGACAGAAGAGAGTGAGCACACT	mdm-MIR156l		21	2	GTTGACAGAAGAGAGTGAGCA	cme-MIR156j		22	394	TTGACAGAAGAGAGTGAGCACA	cme-MIR156j		19	7	GACAGAAGAGAGGGAGCAC	cme-MIR156g
21	3	ACAGAAGAGAGTGAGCACACT	mdm-MIR156l		22	1	GTTGACAGAAGAGAGTGAGCAC	cme-MIR156j		19	878	TGACAGAAGAGAGTGAGCA	cme-MIR156j		21	9	AGGTGACAGAAGAGAGGGAGC	cme-MIR156g
22	1	TTGACAGAAGATGGAGAGCACA	ptc-MIR156l		18	120	TGACAGAAGAGAGTGAGC	cme-MIR156j		21	9227	TGACAGAAGAGAGTGAGCACA	cme-MIR156j		19	10	TGACAGAAGAGAGGGAGCA	cme-MIR156g
20	4	TGACAGAAGATGGAGAGCAC	ptc-MIR156l		19	1102	TGACAGAAGAGAGTGAGCA	cme-MIR156j		21	212771	TTGACAGAAGAGAGTGAGCAC	cme-MIR156j		22	46	AGGTGACAGAAGAGAGGGAGCA	cme-MIR156g
21	40	TTGACAGAAGATGGAGAGCAC	ptc-MIR156l		20	1467160	TGACAGAAGAGAGTGAGCAC	cme-MIR156j		20	1341542	TGACAGAAGAGAGTGAGCAC	cme-MIR156j		21	632	TGACAGAAGAGAGGGAGCACA	cme-MIR156g
22	29	TGACAGAAGAGAGTGAGCACAA	gma-MIR156o		21	14844	TGACAGAAGAGAGTGAGCACA	cme-MIR156j		21	2	TGACAGAAGAGGGTGAGCACA	mtr-MIR156j		20	6104	TGACAGAAGAGAGGGAGCAC	cme-MIR156g
21	2	TGACAGAAGATAGAGAGCATA	gma-MIR156r		22	97	TGACAGAAGAGAGTGAGCACAC	cme-MIR156j		21	31	TTGACAGAAGAGGGTGAGCAC	mtr-MIR156j		21	1	TGACAGAAGATAGAGGGCACT	mtr-MIR156g
20	118	TGACAGAAGATAGAGAGCAT	gma-MIR156r		21	1	TGCTCACTTCTCTTTCTGTCA	cme-MIR156j		20	313	TGACAGAAGAGGGTGAGCAC	mtr-MIR156j		22	1	TTGACAGAAGATAGAGGGCACT	mtr-MIR156g
21	427	CTGACAGAAGATAGAGAGCAT	gma-MIR156r		22	1	TGCTCACTTCTCTTTCTGTCAG	cme-MIR156j		18	1	CAGAAGATAGAGAGCACT	nta-MIR156j		21	36	TTGACAGAAGAAAGAGAGCAC	aly-MIR156h
20	4	TGACAGAAGAAAGGGAGCAC	gma-MIR156t		18	3	TTGACAGAAGAGAGTGAG	cme-MIR156j		23	2	TTGACAGAAGATAGAGAGCACTA	nta-MIR156j		21	1	GCTCTCTATCTCTCTGTCACC	cme-MIR156h
22	1	GATGACAGAAGAGAGTGAGCAC	gma-MIR156w		19	14	TTGACAGAAGAGAGTGAGC	cme-MIR156j		21	256	TGACAGAAGATAGAGAGCACT	nta-MIR156j		22	1	TGCTCTCTATCTCTCTGTCACC	cme-MIR156h
19	1	GACAGAAGAGAGAGAGCAC	mdm-MIR156w		20	206	TTGACAGAAGAGAGTGAGCA	cme-MIR156j		22	1290	TTGACAGAAGATAGAGAGCACT	nta-MIR156j		23	60	AGTTGACAGAAGAGAGTGAGCAC	mdm-MIR156h
18	1	TGACAGAAGAGAGAGAGC	mdm-MIR156w		21	142803	TTGACAGAAGAGAGTGAGCAC	cme-MIR156j		21	2	CTGACAGAAGAGAGGGAGCAC	ptc-MIR156k		20	6	TGACAGAAGAGAGAGAGCAT	vvi-MIR156h
24	1	TTGACAGAAGAGAGAGAGCACAAC	mdm-MIR156w		22	342	TTGACAGAAGAGAGTGAGCACA	cme-MIR156j		23	1	TGACAGAAGAGAGTGAGCACACT	mdm-MIR156l		20	1	TGACAGAAGAGAGAGAGCAG	ath-MIR156i
19	2	TTGACAGAAGAGAGAGAGC	mdm-MIR156w		23	3	TTGACAGAAGAGAGTGAGCACAC	cme-MIR156j		20	1	TTGACAGAAGATGGAGAGCA	ptc-MIR156l		24	1	AGAATTGAAAGAGCTGACAGAAGA	cme-MIR156i
24	3	TGACAGAAGAGAGAGAGCACAACC	mdm-MIR156w		20	419	TGACAGAAGAGGGTGAGCAC	mtr-MIR156j		20	4	TGACAGAAGATGGAGAGCAC	ptc-MIR156l		22	1	CTGACAGAAGAGAGTGAGCACA	cme-MIR156i
20	15	TTGACAGAAGAGAGAGAGCA	mdm-MIR156w		21	6	TGACAGAAGAGGGTGAGCACA	mtr-MIR156j		21	32	TTGACAGAAGATGGAGAGCAC	ptc-MIR156l		20	25	CTGACAGAAGAGAGTGAGCA	cme-MIR156i
22	59	TTGACAGAAGAGAGAGAGCACA	mdm-MIR156w		21	33	TTGACAGAAGAGGGTGAGCAC	mtr-MIR156j		22	5	ATTGACAGAAGAGAGTGAGCAC	mdm-MIR156n		21	366	CTGACAGAAGAGAGTGAGCAC	cme-MIR156i
21	146	TGACAGAAGAGAGAGAGCACA	mdm-MIR156w		19	5	ACAGAAGATAGAGAGCACT	nta-MIR156j		23	1	TGACAGAAGAGAGTGAGCACAAA	gma-MIR156o		23	16	TTGACAGAAGAGAGTGAGCACAT	mtr-MIR156i
20	1049	TGACAGAAGAGAGAGAGCAC	mdm-MIR156w		20	8	GACAGAAGATAGAGAGCACT	nta-MIR156j		24	1	TGACAGAAGAGAGTGAGCACAAAG	gma-MIR156o		22	3	TTTGACAGAAGAGAGAGAGCAC	ath-MIR156j
21	9237	TTGACAGAAGAGAGAGAGCAC	mdm-MIR156w		21	1310	TGACAGAAGATAGAGAGCACT	nta-MIR156j		23	1	TTGACAGAAGAGAGTGAGCACAA	gma-MIR156o		18	1	GACAGAAGAGAGTGAGCA	cme-MIR156j
23	2	CTGACAGAAGATAGAGAGCACTA	aly-MIR157d		22	4	TGACAGAAGATAGAGAGCACTA	nta-MIR156j		22	41	TGACAGAAGAGAGTGAGCACAA	gma-MIR156o		22	1	GTTGACAGAAGAGAGTGAGCAC	cme-MIR156j
22	810	CTGACAGAAGATAGAGAGCACT	aly-MIR157d		22	9557	TTGACAGAAGATAGAGAGCACT	nta-MIR156j		22	2	GCTTACTCTCTATCTGTCACCA	mdm-MIR156o		24	1	TTGACAGAAGAGAGTGAGCACACA	cme-MIR156j
20	1	TCCCAAATGTAGACAAAGCA	aly-MIR158a		23	29	TTGACAGAAGATAGAGAGCACTA	nta-MIR156j		19	1	GACAGAAGATAGAGAGCAT	gma-MIR156r		19	2	CAGAAGAGAGTGAGCACAC	cme-MIR156j
23	1	TTTGGATTGAAGGGAGCTCTACC	csi-MIR159		20	1	CTGACAGAAGAGAGGGAGCA	ptc-MIR156k		20	43	TGACAGAAGATAGAGAGCAT	gma-MIR156r		18	2	TGCTCACTTCTCTTTCTG	cme-MIR156j
24	1	TTTGGATTGAAGGGAGCTCTACCT	csi-MIR159		21	10	CTGACAGAAGAGAGGGAGCAC	ptc-MIR156k		21	244	CTGACAGAAGATAGAGAGCAT	gma-MIR156r		18	3	CAGAAGAGAGTGAGCACA	cme-MIR156j
21	1	CTTGCATATCTCAGGAGCTTT	aly-MIR159a		22	1	CTGACAGAAGAGAGGGAGCACA	ptc-MIR156k		19	1	TGACAGAAGAGAGAGAGCA	mdm-MIR156w		20	4	GCTCACTTCTCTTTCTGTCA	cme-MIR156j
20	7	TTGCATATCTCAGGAGCTTT	aly-MIR159a		23	5	TGACAGAAGAGAGTGAGCACACT	mdm-MIR156l		21	1	TGTTGACAGAAGAGAGAGAGC	mdm-MIR156w		23	5	TTGACAGAAGAGAGTGAGCACAC	cme-MIR156j
19	1	AGCTCCTTGAAGTCCAATA	cme-MIR159a		20	2	CGACAGAAGAGAGTGAGCAT	osa-MIR156l		24	1	TGTTGACAGAAGAGAGAGAGCACA	mdm-MIR156w		21	6	TGCTCACTTCTCTTTCTGTCA	cme-MIR156j
26	1	CAGAGCTCCTTGAAGTCCAATAGAGG	cme-MIR159a		21	1	TATATAGAGAGAGAGAGTTCA	osa-MIR156l		22	1	TTGACAGAAGAGAGAGAGCACA	mdm-MIR156w		22	7	TGCTCACTTCTCTTTCTGTCAG	cme-MIR156j
22	1	CTTGCATATCTCAGGAGCTTCA	cme-MIR159a		20	13	TGACAGAAGATGGAGAGCAC	ptc-MIR156l		24	1	TTGACAGAAGAGAGAGAGCACAAC	mdm-MIR156w		18	25	TTGACAGAAGAGAGTGAG	cme-MIR156j
18	1	GCATATCTCAGGAGCTTC	cme-MIR159a		21	63	TTGACAGAAGATGGAGAGCAC	ptc-MIR156l		19	2	GACAGAAGAGAGAGAGCAC	mdm-MIR156w		20	26	ACAGAAGAGAGTGAGCACAC	cme-MIR156j
19	1	GCTCCTTGAAGTCCAATAG	cme-MIR159a		22	1	ATTGACAGAAGAGAGTGAGCAC	mdm-MIR156n		18	2	TGACAGAAGAGAGAGAGC	mdm-MIR156w		20	33	GACAGAAGAGAGTGAGCACA	cme-MIR156j
22	1	GTTTGGATTGAAGGGAGCTCTA	cme-MIR159a		20	1	ACAGAAGAGAGTGAGCACAA	gma-MIR156o		19	2	TTGACAGAAGAGAGAGAGC	mdm-MIR156w		19	33	TTGACAGAAGAGAGTGAGC	cme-MIR156j
23	1	TCCTTGTTTGGATTGAAGGGAGC	cme-MIR159a		22	63	TGACAGAAGAGAGTGAGCACAA	gma-MIR156o		21	12	TGACAGAAGAGAGAGAGCACA	mdm-MIR156w		22	43	TGACAGAAGAGAGTGAGCACAC	cme-MIR156j
23	1	TTTGGATTGAAGGGAGCTCTACA	cme-MIR159a		23	3	TGACAGAAGAGAGTGAGCACAAA	gma-MIR156o		20	30	TTGACAGAAGAGAGAGAGCA	mdm-MIR156w		19	184	ACAGAAGAGAGTGAGCACA	cme-MIR156j
24	1	TTTGGATTGAAGGGAGCTCTACAT	cme-MIR159a		23	5	TTGACAGAAGAGAGTGAGCACAA	gma-MIR156o		20	1129	TGACAGAAGAGAGAGAGCAC	mdm-MIR156w		18	184	TGACAGAAGAGAGTGAGC	cme-MIR156j
23	2	TTGCATATCTCAGGAGCTTCATC	cme-MIR159a		23	1	CGGTGACAGAAGAGAGTGAGCAC	mdm-MIR156o		21	1274	TTGACAGAAGAGAGAGAGCAC	mdm-MIR156w		18	188	ACAGAAGAGAGTGAGCAC	cme-MIR156j
19	3	TGCATATCTCAGGAGCTTC	cme-MIR159a		22	6	GCTTACTCTCTATCTGTCACCA	mdm-MIR156o		23	1	CTGACAGAAGATAGAGAGCACTA	aly-MIR157d		22	359	TTGACAGAAGAGAGTGAGCACA	cme-MIR156j
20	3	TTGGATTGAAGGGAGCTCTA	cme-MIR159a		21	772	CTGACAGAAGATAGAGAGCAT	gma-MIR156r		22	498	CTGACAGAAGATAGAGAGCACT	aly-MIR157d		20	368	TTGACAGAAGAGAGTGAGCA	cme-MIR156j
22	3	TTTGGATTGAAGGGAGCTCTAC	cme-MIR159a		22	1	CTGACAGAAGATAGAGAGCATA	gma-MIR156r		21	1	ATTTGGATTGAAGGGAGCTCT	ahy-MIR159		19	569	GACAGAAGAGAGTGAGCAC	cme-MIR156j
19	4	TTGGATTGAAGGGAGCTCT	cme-MIR159a		19	3	GACAGAAGATAGAGAGCAT	gma-MIR156r		21	2	TTTGGACTGAAGGGAGCTCTA	aqc-MIR159		19	1487	TGACAGAAGAGAGTGAGCA	cme-MIR156j
18	8	TTGCATATCTCAGGAGCT	cme-MIR159a		20	193	TGACAGAAGATAGAGAGCAT	gma-MIR156r		22	1	CTTGCATATCTCAGGAGCTTTA	aly-MIR159a		21	9136	TGACAGAAGAGAGTGAGCACA	cme-MIR156j
19	54	TTTGGATTGAAGGGAGCTC	cme-MIR159a		21	1	TGACAGAAGATAGAGAGCATA	gma-MIR156r		21	1	AGCTCCTTGAAGTCCAATAGA	cme-MIR159a		21	196186	TTGACAGAAGAGAGTGAGCAC	cme-MIR156j
21	57	TTGCATATCTCAGGAGCTTCA	cme-MIR159a		22	1	GTGACAGAAGAGAGTGAGCACT	gma-MIR156s		22	1	CAGAGCTCCTTGAAGTCCAATA	cme-MIR159a		20	1453029	TGACAGAAGAGAGTGAGCAC	cme-MIR156j
18	89	TTTGGATTGAAGGGAGCT	cme-MIR159a		20	5	TGACAGAAGAAAGGGAGCAC	gma-MIR156t		21	1	CCTGTGGCTTGCATATCTCAG	cme-MIR159a		19	1	TGACAGAAGAGGGTGAGCA	mtr-MIR156j
22	96	TTGCATATCTCAGGAGCTTCAT	cme-MIR159a		19	4	GACAGAAGAGAGAGAGCAC	mdm-MIR156w		21	1	GAGCTCCTTGAAGTCCAATAG	cme-MIR159a		21	1	TGACAGAAGAGGGTGAGCACA	mtr-MIR156j
21	251	CTTGCATATCTCAGGAGCTTC	cme-MIR159a		19	1	TGACAGAAGAGAGAGAGCA	mdm-MIR156w		19	1	GCTCCTTGAAGTCCAATAG	cme-MIR159a		21	41	TTGACAGAAGAGGGTGAGCAC	mtr-MIR156j
20	574	TTTGGATTGAAGGGAGCTCT	cme-MIR159a		20	1504	TGACAGAAGAGAGAGAGCAC	mdm-MIR156w		19	1	TGGATTGAAGGGAGCTCTA	cme-MIR159a		20	390	TGACAGAAGAGGGTGAGCAC	mtr-MIR156j
21	977	TTTGGATTGAAGGGAGCTCTA	cme-MIR159a		21	147	TGACAGAAGAGAGAGAGCACA	mdm-MIR156w		21	1	TGTTTGGATTGAAGGGAGCTC	cme-MIR159a		19	1	ACAGAAGATAGAGAGCACT	nta-MIR156j
20	1533	TTGCATATCTCAGGAGCTTC	cme-MIR159a		24	3	TGACAGAAGAGAGAGAGCACAACC	mdm-MIR156w		18	1	TTGCATATCTCAGGAGCT	cme-MIR159a		18	1	CAGAAGATAGAGAGCACT	nta-MIR156j
25	1	TTTGGATTGAAGGGAGCTCTACACC	htu-MIR159a		19	2	TTGACAGAAGAGAGAGAGC	mdm-MIR156w		22	1	TTGTTTGGATTGAAGGGAGCTC	cme-MIR159a		20	4	GACAGAAGATAGAGAGCACT	nta-MIR156j
21	3	TTTGGATTGAAGGGAGCTCTG	ssp-MIR159a		20	12	TTGACAGAAGAGAGAGAGCA	mdm-MIR156w		19	2	AGCTCCTTGAAGTCCAATA	cme-MIR159a		23	5	TTGACAGAAGATAGAGAGCACTA	nta-MIR156j
22	2	TTTGGATTGAAGGGAGCTCTTC	aly-MIR159b		21	8584	TTGACAGAAGAGAGAGAGCAC	mdm-MIR156w		23	2	CAGAGCTCCTTGAAGTCCAATAG	cme-MIR159a		21	268	TGACAGAAGATAGAGAGCACT	nta-MIR156j
21	30	TTTGGATTGAAGGGAGCTCTT	aly-MIR159b		22	60	TTGACAGAAGAGAGAGAGCACA	mdm-MIR156w		21	2	TGTGGCTTGCATATCTCAGGA	cme-MIR159a		22	1760	TTGACAGAAGATAGAGAGCACT	nta-MIR156j
23	5	TTGCATATCTCAGGAGCTTCATT	hbr-MIR159b		24	2	TTGACAGAAGAGAGAGAGCACAAC	mdm-MIR156w		19	2	TTGGATTGAAGGGAGCTCT	cme-MIR159a		23	2	TGTTGACAGAAGAGAGTGAGCAC	osa-MIR156j
20	6	AGCTGCTGAGCTATGAATCC	ptc-MIR159b		25	1	TTGACAGAAGAGAGAGAGCACAACC	mdm-MIR156w		20	2	TTGGATTGAAGGGAGCTCTA	cme-MIR159a		20	1	CTGACAGAAGAGAGGGAGCA	ptc-MIR156k
21	14	AGCTGCTGAGCTATGAATCCC	ptc-MIR159b		22	2241	CTGACAGAAGATAGAGAGCACT	aly-MIR157d		22	3	TTTGGATTGAAGGGAGCTCTAC	cme-MIR159a		21	2	CTGACAGAAGAGAGGGAGCAC	ptc-MIR156k
20	1	TTTGGATTGAAGGGAGCTCC	aly-MIR159c		23	7	CTGACAGAAGATAGAGAGCACTA	aly-MIR157d		20	5	AGCTCCTTGAAGTCCAATAG	cme-MIR159a		23	3	TGACAGAAGAGAGTGAGCACACT	mdm-MIR156l
23	1	TTTGGATTGAAGGGAGCTCTAAA	ptc-MIR159c		23	1	GCTGACAGAAGATAGAGAGCACT	aly-MIR157d		21	18	TTGCATATCTCAGGAGCTTCA	cme-MIR159a		20	1	CGACAGAAGAGAGTGAGCAT	osa-MIR156l
22	21	TTTGGATTGAAGGGAGCTCTAA	ptc-MIR159c		20	2	TCCCAAATGTAGACAAAGCA	aly-MIR158a		22	28	TTGCATATCTCAGGAGCTTCAT	cme-MIR159a		21	1	TGACAGAAGATGGAGAGCACA	ptc-MIR156l
20	1	TTGCATATCTCAGGAGCTGC	vvi-MIR159c		25	1	TTTGGATTGAAGGGAGCTCTACATA	ahy-MIR159		19	34	TTTGGATTGAAGGGAGCTC	cme-MIR159a		20	3	TGACAGAAGATGGAGAGCAC	ptc-MIR156l
21	1	TTTGGATTGAAAGGAGCTCTT	sof-MIR159e		21	1	TTTGGACTGAAGGGAGCTCTA	aqc-MIR159		21	119	CTTGCATATCTCAGGAGCTTC	cme-MIR159a		21	26	TTGACAGAAGATGGAGAGCAC	ptc-MIR156l
21	1	TATGAGGAGCCATGCATATAT	cme-MIR160a		24	2	TTTGGATTGAAGGGAGCTCTACCT	csi-MIR159		18	131	TTTGGATTGAAGGGAGCT	cme-MIR159a		22	1	ATTGACAGAAGAGAGTGAGCAC	mdm-MIR156n
21	1	TGGCGTATGAGGAGCCATGCA	cme-MIR160a		21	1	CTTTTTGGATTGAAGGGAGCT	nta-MIR159		20	202	TTGCATATCTCAGGAGCTTC	cme-MIR159a		18	1	AGAAGAGAGTGAGCACAA	gma-MIR156o
20	2	GCGTATGAGGAGCCATGCAT	cme-MIR160a		20	2	TTTGGTTTGAAGGGAGCTCT	pde-MIR159		20	438	TTTGGATTGAAGGGAGCTCT	cme-MIR159a		23	3	TTGACAGAAGAGAGTGAGCACAA	gma-MIR156o
21	161	GCGTATGAGGAGCCATGCATA	cme-MIR160a		21	1	CTTGCATATCTCAGGAGCTTT	aly-MIR159a		21	1408	TTTGGATTGAAGGGAGCTCTA	cme-MIR159a		22	26	TGACAGAAGAGAGTGAGCACAA	gma-MIR156o
23	1	GCGTATGAGGAGCCAAGCATATT	han-MIR160a		20	5	TTGCATATCTCAGGAGCTTT	aly-MIR159a		25	1	TTTGGATTGAAGGGAGCTCTACACC	htu-MIR159a		22	2	CTGACAGAAGATAGAGAGCATA	gma-MIR156r
21	2	TGCCTGGCTCCCTGTATGCCT	htu-MIR160a		21	1	TTGCATATCTCAGGAGCTTTA	aly-MIR159a		21	1	TTTGGATTGAAGGGAGCTCTG	ssp-MIR159a		20	44	TGACAGAAGATAGAGAGCAT	gma-MIR156r
22	6	CATGCCTGGCTCCCTGTATGCC	htu-MIR160a		19	2	AAAGCTGATAGGCCTGTGG	cme-MIR159a		21	28	TTTGGATTGAAGGGAGCTCTT	aly-MIR159b		21	350	CTGACAGAAGATAGAGAGCAT	gma-MIR156r
18	1	GCGTATGAGGAGCCAAGC	cme-MIR160b		19	1	AGCTCCTTGAAGTCCAATA	cme-MIR159a		21	3	AGCTGCTGAGCTATGGATCCC	hbr-MIR159b		23	1	GTGACAGAAGAGAGTGAGCACTT	gma-MIR156s
20	1	GCTCCCTGTATGCCATTTGT	cme-MIR160b		20	7	AGCTCCTTGAAGTCCAATAG	cme-MIR159a		23	8	TTTGGATTGAAGGGAGCTCTAAA	ptc-MIR159c		20	1	TGACAGAAGAAAGGGAGCAC	gma-MIR156t
22	1	GGCGTATGAGGAGCCAAGCATA	cme-MIR160b		21	1	CATATCTCAGGAGCTTCATCA	cme-MIR159a		22	44	TTTGGATTGAAGGGAGCTCTAA	ptc-MIR159c		24	1	ACAGAAGAGAGAGAGCACAACCCG	mdm-MIR156v
19	1	GTATGAGGAGCCAAGCATA	cme-MIR160b		19	3	CTTGCATATCTCAGGAGCT	cme-MIR159a		20	1	TTGCATATCTCAGGAGCTGC	vvi-MIR159c		24	1	ATGTTGACAGAAGAGAGAGAGCAC	mdm-MIR156v
21	1	TCCCTGTATGCCATTTGTAGA	cme-MIR160b		20	2	CTTGCATATCTCAGGAGCTT	cme-MIR159a		18	1	TCTTTGGATTGAAGGGAG	gma-MIR159e		22	1	GATGACAGAAGAGAGTGAGCAC	gma-MIR156w
21	1	TGGCGTATGAGGAGCCAAGCA	cme-MIR160b		21	261	CTTGCATATCTCAGGAGCTTC	cme-MIR159a		21	1	TGCCTGGCTCCTTGTATGCCA	dpr-MIR160		18	1	ACAGAAGAGAGAGAGCAC	mdm-MIR156w
21	2	CGTATGAGGAGCCAAGCATAT	cme-MIR160b		22	1	CTTGCATATCTCAGGAGCTTCA	cme-MIR159a		21	1	TGCCTGGCTCCCTGGATGCCA	cca-MIR160a		24	1	GTTGACAGAAGAGAGAGAGCACAA	mdm-MIR156w
22	2	GCGTATGAGGAGCCAAGCATAT	cme-MIR160b		24	1	CTTGCATATCTCAGGAGCTTCATC	cme-MIR159a		23	1	ATGGGCCTCCGCAGATGGCGTAT	cme-MIR160a		18	1	TGACAGAAGAGAGAGAGC	mdm-MIR156w
21	2	GGCGTATGAGGAGCCAAGCAT	cme-MIR160b		21	1	CTTGTTTGGATTGAAGGGAGC	cme-MIR159a		22	1	CGCAGATGGCGTATGAGGAGCC	cme-MIR160a		21	2	TGTTGACAGAAGAGAGAGAGC	mdm-MIR156w
21	3	ATATGCCTGGCTCCCTGTATG	cme-MIR160b		20	2	GAGCTCCTTGAAGTCCAATA	cme-MIR159a		20	1	CGTATGAGGAGCCATGCATA	cme-MIR160a		21	12	TGACAGAAGAGAGAGAGCACA	mdm-MIR156w
20	3	CGTATGAGGAGCCAAGCATA	cme-MIR160b		21	3	GAGCTCCTTGAAGTCCAATAG	cme-MIR159a		22	2	CGTATGAGGAGCCATGCATATA	cme-MIR160a		20	51	TTGACAGAAGAGAGAGAGCA	mdm-MIR156w
19	3	GCGTATGAGGAGCCAAGCA	cme-MIR160b		18	1	GCTCCTTGAAGTCCAATA	cme-MIR159a		20	4	GCGTATGAGGAGCCATGCAT	cme-MIR160a		20	1429	TGACAGAAGAGAGAGAGCAC	mdm-MIR156w
20	3	GCGTATGAGGAGCCAAGCAT	cme-MIR160b		19	3	GCTCCTTGAAGTCCAATAG	cme-MIR159a		24	7	ATGGGCCTCCGCAGATGGCGTATG	cme-MIR160a		21	1665	TTGACAGAAGAGAGAGAGCAC	mdm-MIR156w
21	423	GCGTATGAGGAGCCAAGCATA	cme-MIR160b		21	1	GTTTGGATTGAAGGGAGCTCT	cme-MIR159a		21	197	GCGTATGAGGAGCCATGCATA	cme-MIR160a		23	1	GCTGACAGAAGATAGAGAGCACT	aly-MIR157d
22	1	CTGCCTGGCTCCCTGTATGCCA	pab-MIR160b		20	1	TAAAGCTGATAGGCCTGTGG	cme-MIR159a		23	1	TATGCCATTTGTAGAGCTCATCG	gma-MIR160a		24	1	TGCTGACAGAAGATAGAGAGCACT	aly-MIR157d
21	3	CTGCCTGGCTCCCTGTATGCC	pab-MIR160b		19	2	TGCATATCTCAGGAGCTTC	cme-MIR159a		21	1	CATGCCTGGCTCCCTGTATGC	htu-MIR160a		23	6	CTGACAGAAGATAGAGAGCACTA	aly-MIR157d
21	1	ATGCCTGGCTCCCTGTATGCC	cme-MIR160c		21	1	TGCATATCTCAGGAGCTTCAT	cme-MIR159a		21	19	TGCCTGGCTCCCTGTATGCCT	htu-MIR160a		22	918	CTGACAGAAGATAGAGAGCACT	aly-MIR157d
19	1	CCTGGCTCCCTGTATGCCA	cme-MIR160c		19	1	TGGATTGAAGGGAGCTCTA	cme-MIR159a		22	20	CATGCCTGGCTCCCTGTATGCC	htu-MIR160a		19	1	CTTTTTGGATTGAAGGGAG	nta-MIR159
19	1	TGCCTGGCTCCCTGTATGC	cme-MIR160c		21	2	TGTGGCTTGCATATCTCAGGA	cme-MIR159a		22	1	CTCCCTGTATGCCATTTGTAGA	cme-MIR160b		22	1	CTTGCATATCTCAGGAGCTTTA	aly-MIR159a
22	2	ATGCCTGGCTCCCTGTATGCCA	cme-MIR160c		19	1	TGTTTGGATTGAAGGGAGC	cme-MIR159a		21	1	TATGAGGAGCCAAGCATATCC	cme-MIR160b		21	1	CAGAGCTCCTTGAAGTCCAAT	cme-MIR159a
22	3	TGCCTGGCTCCCTGTATGCCAT	cme-MIR160c		21	1	TGTTTGGATTGAAGGGAGCTC	cme-MIR159a		21	2	ATATGCCTGGCTCCCTGTATG	cme-MIR160b		22	1	CAGAGCTCCTTGAAGTCCAATA	cme-MIR159a
21	210	TGCCTGGCTCCCTGTATGCCA	cme-MIR160c		18	5	TTGCATATCTCAGGAGCT	cme-MIR159a		21	2	GGCGTATGAGGAGCCAAGCAT	cme-MIR160b		21	1	CCTTGTTTGGATTGAAGGGAG	cme-MIR159a
21	8	TGCCTGGCTCCCTGCATGCCA	nta-MIR160d		20	1830	TTGCATATCTCAGGAGCTTC	cme-MIR159a		21	3	CGTATGAGGAGCCAAGCATAT	cme-MIR160b		22	1	CCTTGTTTGGATTGAAGGGAGC	cme-MIR159a
23	1	AAACCTCTGCATCCAGCGCTCTC	cme-MIR162		21	71	TTGCATATCTCAGGAGCTTCA	cme-MIR159a		19	3	GCGTATGAGGAGCCAAGCA	cme-MIR160b		19	1	CTTGCATATCTCAGGAGCT	cme-MIR159a
19	1	TCGATAAACCTCTGCATCC	cme-MIR162		22	138	TTGCATATCTCAGGAGCTTCAT	cme-MIR159a		20	4	CGTATGAGGAGCCAAGCATA	cme-MIR160b		22	1	CTTGCATATCTCAGGAGCTTCA	cme-MIR159a
22	2	TGGAGGCAGCGGTTCATCGACC	cme-MIR162		23	3	TTGCATATCTCAGGAGCTTCATC	cme-MIR159a		21	6	TGGCGTATGAGGAGCCAAGCA	cme-MIR160b		23	1	CTTGCATATCTCAGGAGCTTCAT	cme-MIR159a
21	41	GGAGGCAGCGGTTCATCGACC	cme-MIR162		19	2	TTGGATTGAAGGGAGCTCT	cme-MIR159a		20	9	GCGTATGAGGAGCCAAGCAT	cme-MIR160b		18	1	GCATATCTCAGGAGCTTC	cme-MIR159a
21	297	TCGATAAACCTCTGCATCCAG	cme-MIR162		20	5	TTGGATTGAAGGGAGCTCTA	cme-MIR159a		21	482	GCGTATGAGGAGCCAAGCATA	cme-MIR160b		19	1	GCTCCTTGAAGTCCAATAG	cme-MIR159a
22	2	TCGATAAACCTCTGCATCCAGA	pde-MIR162		18	61	TTTGGATTGAAGGGAGCT	cme-MIR159a		21	6	CTGCCTGGCTCCCTGTATGCC	pab-MIR160b		21	1	GTTTGGATTGAAGGGAGCTCT	cme-MIR159a
22	2	TCGATAAACCTCTGCATCCAGT	hpe-MIR162a		19	55	TTTGGATTGAAGGGAGCTC	cme-MIR159a		21	1	GCCTGGCTCCCTGTATGCCAT	cme-MIR160c		22	1	GTTTGGATTGAAGGGAGCTCTA	cme-MIR159a
23	2	TCGATAAACCTCTGCATCCAGTT	osa-MIR162a		20	556	TTTGGATTGAAGGGAGCTCT	cme-MIR159a		18	1	TGCCTGGCTCCCTGTATG	cme-MIR160c		19	1	TGGATTGAAGGGAGCTCTA	cme-MIR159a
21	1	TGGAGAAGGGGAGCACGTGCA	vun-MIR164		21	1151	TTTGGATTGAAGGGAGCTCTA	cme-MIR159a		20	1	TGCCTGGCTCCCTGTATGCC	cme-MIR160c		21	1	TGTGGCTTGCATATCTCAGGA	cme-MIR159a
22	1	AGCAAGATGGAGAAGCAGGGCA	cme-MIR164a		22	6	TTTGGATTGAAGGGAGCTCTAC	cme-MIR159a		22	1	TGCCTGGCTCCCTGTATGCCAT	cme-MIR160c		21	1	TGTTTGGATTGAAGGGAGCTC	cme-MIR159a
24	1	GAAGAGCAAGATGGAGAAGCAGGG	cme-MIR164a		23	3	TTTGGATTGAAGGGAGCTCTACA	cme-MIR159a		22	2	ATGCCTGGCTCCCTGTATGCCA	cme-MIR160c		22	1	TGTTTGGATTGAAGGGAGCTCT	cme-MIR159a
24	2	AGCAAGATGGAGAAGCAGGGCACG	cme-MIR164a		24	1	TTTGGATTGAAGGGAGCTCTACAT	cme-MIR159a		19	2	TGCCTGGCTCCCTGTATGC	cme-MIR160c		19	1	TTGGATTGAAGGGAGCTCT	cme-MIR159a
21	434	TGGAGAAGCAGGGCACGTGCT	cme-MIR164a		20	1	TTTTGGATTGAAGGGAGCTC	htu-MIR159a		23	2	TGCCTGGCTCCCTGTATGCCATT	cme-MIR160c		24	1	TTTGGATTGAAGGGAGCTCTACAT	cme-MIR159a
21	1	TGGAGAAGCAGGGCACGTGAA	hci-MIR164a		19	1	CTCTTTGGATTGAAGGGAG	ssp-MIR159a		21	1163	TGCCTGGCTCCCTGTATGCCA	cme-MIR160c		21	2	CTTGTTTGGATTGAAGGGAGC	cme-MIR159a
20	3	TGGAGAAGCAGGGCACGTGA	hci-MIR164a		21	1	TTTGGATTGAAGGGAGCTCTG	ssp-MIR159a		22	1	TGCCTGGCTCCCTGTATGCCAC	mdm-MIR160d		19	4	TGCATATCTCAGGAGCTTC	cme-MIR159a
22	1	CTGGAGAGGCAGGGCACATGCT	cme-MIR164b		20	1	TTGGATTGAAGGGAGCTCTT	aly-MIR159b		21	67	TGCCTGGCTCCCTGCATGCCA	nta-MIR160d		18	4	TTGCATATCTCAGGAGCT	cme-MIR159a
19	1	GGAGAGGCAGGGCACATGC	cme-MIR164b		21	38	TTTGGATTGAAGGGAGCTCTT	aly-MIR159b		21	4	TGCCTGGCTCCCTGTATGCCG	zma-MIR160f		20	5	GAGCTCCTTGAAGTCCAATA	cme-MIR159a
18	2	TGGAGAGGCAGGGCACAT	cme-MIR164b		22	2	TTTGGATTGAAGGGAGCTCTTC	aly-MIR159b		21	1	CGCCTGGCTCCCTGTATGCCA	ppt-MIR160i		22	5	TTTGGATTGAAGGGAGCTCTAC	cme-MIR159a
23	3	TGGAGAGGCAGGGCACATGCTAG	cme-MIR164b		20	1	ATTGGATTGAAGGGAGCTCC	cme-MIR159b		21	1	TGGAGGCAGCGGTTCATCGAC	cme-MIR162		19	8	AGCTCCTTGAAGTCCAATA	cme-MIR159a
20	8	GGAGAGGCAGGGCACATGCT	cme-MIR164b		23	5	TTGCATATCTCAGGAGCTTCATT	hbr-MIR159b		20	2	TCGATAAACCTCTGCATCCA	cme-MIR162		21	9	GAGCTCCTTGAAGTCCAATAG	cme-MIR159a
19	10	TGGAGAGGCAGGGCACATG	cme-MIR164b		21	9	AGCTGCTGAGCTATGAATCCC	ptc-MIR159b		22	11	TGGAGGCAGCGGTTCATCGACC	cme-MIR162		20	13	TTGGATTGAAGGGAGCTCTA	cme-MIR159a
22	10	TGGAGAGGCAGGGCACATGCTA	cme-MIR164b		23	1	GATCGAGCTGCTGAGCTATGAAT	ptc-MIR159b		21	46	GGAGGCAGCGGTTCATCGACC	cme-MIR162		21	15	TTGCATATCTCAGGAGCTTCA	cme-MIR159a
24	23	TGGAGAGGCAGGGCACATGCTAGA	cme-MIR164b		22	34	TTTGGATTGAAGGGAGCTCTAA	ptc-MIR159c		21	179	TCGATAAACCTCTGCATCCAG	cme-MIR162		20	16	AGCTCCTTGAAGTCCAATAG	cme-MIR159a
20	99	TGGAGAGGCAGGGCACATGC	cme-MIR164b		23	6	TTTGGATTGAAGGGAGCTCTAAA	ptc-MIR159c		22	1	TCGATAAACCTCTGCATCCAGA	pde-MIR162		22	32	TTGCATATCTCAGGAGCTTCAT	cme-MIR159a
21	12033	TGGAGAGGCAGGGCACATGCT	cme-MIR164b		25	2	TTTGGATTGAAGGGAGCTCTAAACC	ptc-MIR159c		21	2	TGGAGAAGCAGGGTACGTGCA	cca-MIR164		19	58	TTTGGATTGAAGGGAGCTC	cme-MIR159a
21	1	TGGAGAAGCAGGGCACTTGCT	far-MIR164b		20	1	TTGCATATCTCAGGAGCTGC	vvi-MIR159c		19	1	TGGAGAAGGGGAGCACGTG	vun-MIR164		18	130	TTTGGATTGAAGGGAGCT	cme-MIR159a
22	1	ATCAAGATGGAGAAGCAGGGCA	nta-MIR164b		20	4	CGTATGAGGAGCCATGCATA	cme-MIR160a		24	1	TGTTGGAGAAGGGGAGCACGTGCA	vun-MIR164		21	173	CTTGCATATCTCAGGAGCTTC	cme-MIR159a
22	5	TCAAGATGGAGAAGCAGGGCAC	nta-MIR164b		20	12	GCGTATGAGGAGCCATGCAT	cme-MIR160a		21	15	TGGAGAAGGGGAGCACGTGCA	vun-MIR164		20	265	TTGCATATCTCAGGAGCTTC	cme-MIR159a
21	10	TGAGTTAGTTCTTCATGTGCC	nta-MIR164b		21	909	GCGTATGAGGAGCCATGCATA	cme-MIR160a		22	2	TGGAGAAGCAGGGCACGTGCTT	cme-MIR164a		20	764	TTTGGATTGAAGGGAGCTCT	cme-MIR159a
21	306	TCAAGATGGAGAAGCAGGGCA	nta-MIR164b		19	1	GTATGAGGAGCCATGCATA	cme-MIR160a		24	3	AGCAAGATGGAGAAGCAGGGCACG	cme-MIR164a		21	2079	TTTGGATTGAAGGGAGCTCTA	cme-MIR159a
23	1	TGGAGAAGCAGGGCACGTGCACT	ptc-MIR164b		21	3	TATGAGGAGCCATGCATATAT	cme-MIR160a		21	428	TGGAGAAGCAGGGCACGTGCT	cme-MIR164a		21	8	TTTGGATTGAAGGGAGCTCTG	ssp-MIR159a
22	2	TGGAGAAGCAGGGCACGTGCAC	ptc-MIR164b		21	1	TGGCGTATGAGGAGCCATGCA	cme-MIR160a		20	1	TGGAGAAGCAGGGCACGTGA	hci-MIR164a		20	1	TTGGATTGAAGGGAGCTCTT	aly-MIR159b
22	8	TGGAGAAGCAGGGCACGTGCAA	cme-MIR164c		24	1	GCGTATGAGGAGCCAAGCATATTT	gma-MIR160a		22	1	CTGGAGAGGCAGGGCACATGCT	cme-MIR164b		24	1	TTTGGATTGAAGGGAGCTCTTCAT	aly-MIR159b
21	4	TGGAGAAGCAGGGCACATGCT	nta-MIR164c		23	1	GCGTATGAGGAGCCAAGCATATT	han-MIR160a		19	1	GAGAGGCAGGGCACATGCT	cme-MIR164b		21	47	TTTGGATTGAAGGGAGCTCTT	aly-MIR159b
21	2	CATGTGCCCGTCTTCCCCATC	rco-MIR164c		22	1	ATGCCTGGCTCCCTGTATGCCT	htu-MIR160a		19	1	GGAGAGGCAGGGCACATGC	cme-MIR164b		20	1	TTGCATGCGCTCGGAGCTGT	cme-MIR159b
21	3	TGGAGAAGCAGGGCACGTGCG	bna-MIR164d		22	3	CATGCCTGGCTCCCTGTATGCC	htu-MIR160a		18	3	TGGAGAGGCAGGGCACAT	cme-MIR164b		23	1	TTGCATATCTCAGGAGCTTCATT	hbr-MIR159b
24	1	ATCAGGATGGAGAAGCAGGGCACG	cme-MIR164d		21	1	TGCCTGGCTCCCTGTATGCCT	htu-MIR160a		23	3	TGGAGAGGCAGGGCACATGCTAG	cme-MIR164b		21	2	AGCTGCTGAGCTATGGATCCC	hbr-MIR159b
23	1	CAGGATGGAGAAGCAGGGCACGT	cme-MIR164d		24	1	ATATGCCTGGCTCCCTGTATGCCA	cme-MIR160b		20	5	GGAGAGGCAGGGCACATGCT	cme-MIR164b		18	1	CTTGGATTGAAGGGAGCT	mdm-MIR159c
21	1	GGATGGAGAAGCAGGGCACGT	cme-MIR164d		19	1	CGTATGAGGAGCCAAGCAT	cme-MIR160b		22	12	TGGAGAGGCAGGGCACATGCTA	cme-MIR164b		23	18	TTTGGATTGAAGGGAGCTCTAAA	ptc-MIR159c
22	1	GGATGGAGAAGCAGGGCACGTG	cme-MIR164d		20	10	CGTATGAGGAGCCAAGCATA	cme-MIR160b		19	13	TGGAGAGGCAGGGCACATG	cme-MIR164b		22	63	TTTGGATTGAAGGGAGCTCTAA	ptc-MIR159c
21	2	AGGATGGAGAAGCAGGGCACG	cme-MIR164d		21	1	CGTATGAGGAGCCAAGCATAT	cme-MIR160b		24	41	TGGAGAGGCAGGGCACATGCTAGA	cme-MIR164b		21	1	TGAAGACGACGACGAAGAAGA	sof-MIR159c
20	4	ATGGAGAAGCAGGGCACGTG	cme-MIR164d		18	1	GCGTATGAGGAGCCAAGC	cme-MIR160b		20	96	TGGAGAGGCAGGGCACATGC	cme-MIR164b		20	1	CTTCTTTGGATTGAAGGGAG	gma-MIR159e
20	4	GGAGAAGCAGGGCACGTGCA	cme-MIR164d		19	11	GCGTATGAGGAGCCAAGCA	cme-MIR160b		21	9392	TGGAGAGGCAGGGCACATGCT	cme-MIR164b		20	1	GAGCTCCTTGAAGTCCAATT	gma-MIR159e
21	6	TCAGGATGGAGAAGCAGGGCA	cme-MIR164d		20	39	GCGTATGAGGAGCCAAGCAT	cme-MIR160b		21	1	TTGAGTTAGTTCTTCATGTGC	nta-MIR164b		21	1	TTTGGAGTGAAGGGAGCTCTG	zma-MIR159i
18	6	TGGAGAAGCAGGGCACGT	cme-MIR164d		21	2196	GCGTATGAGGAGCCAAGCATA	cme-MIR160b		22	4	TCAAGATGGAGAAGCAGGGCAC	nta-MIR164b		21	3	TGCCTGGCTCCCTGGATGCCA	cca-MIR160a
23	6	TGGAGAAGCAGGGCACGTGCATT	cme-MIR164d		22	7	GCGTATGAGGAGCCAAGCATAT	cme-MIR160b		21	154	TCAAGATGGAGAAGCAGGGCA	nta-MIR164b		19	1	CGATGGGCCTCCGCAGATG	cme-MIR160a
19	9	TGGAGAAGCAGGGCACGTG	cme-MIR164d		21	1	GGCGTATGAGGAGCCAAGCAT	cme-MIR160b		22	2	TGGAGAAGCAGGGCACGTGCAC	ptc-MIR164b		21	1	CGCAGATGGCGTATGAGGAGC	cme-MIR160a
22	28	TGGAGAAGCAGGGCACGTGCAT	cme-MIR164d		22	1	GGCGTATGAGGAGCCAAGCATA	cme-MIR160b		22	20	TGGAGAAGCAGGGCACGTGCAA	cme-MIR164c		19	1	GATGGGCCTCCGCAGATGG	cme-MIR160a
20	62	TGGAGAAGCAGGGCACGTGC	cme-MIR164d		19	2	GTATGAGGAGCCAAGCATA	cme-MIR160b		21	4	TGGAGAAGCAGGGCACATGCT	nta-MIR164c		19	1	GTATGAGGAGCCATGCATA	cme-MIR160a
21	79	ATGGAGAAGCAGGGCACGTGC	cme-MIR164d		20	2	TCCCTGTATGCCATTTGTAG	cme-MIR160b		19	1	TGTGCCCGTCTTCCCCATC	rco-MIR164c		22	2	CGCAGATGGCGTATGAGGAGCC	cme-MIR160a
21	3646	TGGAGAAGCAGGGCACGTGCA	cme-MIR164d		21	2	TCCCTGTATGCCATTTGTAGA	cme-MIR160b		21	13	CATGTGCCCGTCTTCCCCATC	rco-MIR164c		22	2	CGTATGAGGAGCCATGCATATA	cme-MIR160a
24	1	TGGAGAAGCAGGGCACGTGCATTT	mdm-MIR164f		21	1	CTGCCTGGCTCCCTGTATGCC	pab-MIR160b		21	3	TGGAGAAGCAGGGCACGTGCG	bna-MIR164d		19	2	GCGTATGAGGAGCCATGCA	cme-MIR160a
20	21	TGGAGAAGCAGGGCACGTGT	zma-MIR164h		22	1	CTGCCTGGCTCCCTGTATGCCA	pab-MIR160b		24	1	AGGATGGAGAAGCAGGGCACGTGC	cme-MIR164d		22	2	GCGTATGAGGAGCCATGCATAT	cme-MIR160a
19	1	AAGATGGAGAAGCAGGGCA	gma-MIR164i		21	8	ATGCCTGGCTCCCTGTATGCC	cme-MIR160c		24	1	ATCAGGATGGAGAAGCAGGGCACG	cme-MIR164d		21	2	GGCGTATGAGGAGCCATGCAT	cme-MIR160a
20	1	AAGATGGAGAAGCAGGGCAC	gma-MIR164i		22	5	ATGCCTGGCTCCCTGTATGCCA	cme-MIR160c		19	1	ATGGAGAAGCAGGGCACGT	cme-MIR164d		22	2	GGCGTATGAGGAGCCATGCATA	cme-MIR160a
21	1	AAGATGGAGAAGCAGGGCACG	gma-MIR164i		19	1	TGCCTGGCTCCCTGTATGC	cme-MIR160c		20	2	AGGATGGAGAAGCAGGGCAC	cme-MIR164d		21	4	TCCGATGGGCCTCCGCAGATG	cme-MIR160a
21	2	CAAGATGGAGAAGCAGGGCAC	gma-MIR164i		21	72	TGCCTGGCTCCCTGTATGCCA	cme-MIR160c		21	2	ATCAGGATGGAGAAGCAGGGC	cme-MIR164d		20	5	CGTATGAGGAGCCATGCATA	cme-MIR160a
23	4	TGGAGAAGCAGGGCACGTGCAAT	gma-MIR164i		22	3	TGCCTGGCTCCCTGTATGCCAT	cme-MIR160c		24	2	TGGAGAAGCAGGGCACGTGCATTA	cme-MIR164d		24	9	ATGGGCCTCCGCAGATGGCGTATG	cme-MIR160a
19	1	GTCGGACCAGGCTTCATCC	aly-MIR165b		21	1	TGCCTGGCTCCCTGCATGCCA	nta-MIR160d		20	3	ATGGAGAAGCAGGGCACGTG	cme-MIR164d		20	12	GCGTATGAGGAGCCATGCAT	cme-MIR160a
20	1	ACCAGGCTTCATTCCCCCCA	cme-MIR166a		20	1	CGATAAACCTCTGCATCCAG	cme-MIR162		21	3	CAGGATGGAGAAGCAGGGCAC	cme-MIR164d		21	959	GCGTATGAGGAGCCATGCATA	cme-MIR160a
24	1	ATCTCGGACCAGGCTTCATTCCCC	cme-MIR166a		20	1	GAGGCAGCGGTTCATCGACC	cme-MIR162		22	5	AGGATGGAGAAGCAGGGCACGT	cme-MIR164d		22	14	CATGCCTGGCTCCCTGTATGCC	htu-MIR160a
21	1	CCAGGCTTCATTCCCCCCAAC	cme-MIR166a		21	33	GGAGGCAGCGGTTCATCGACC	cme-MIR162		22	5	ATCAGGATGGAGAAGCAGGGCA	cme-MIR164d		21	23	TGCCTGGCTCCCTGTATGCCT	htu-MIR160a
26	1	CGATCTCGGACCAGGCTTCATTCCCC	cme-MIR166a		21	273	TCGATAAACCTCTGCATCCAG	cme-MIR162		20	5	GGAGAAGCAGGGCACGTGCA	cme-MIR164d		24	1	ATGGCGTATGAGGAGCCAAGCATA	cme-MIR160b
18	1	GACCAGGCTTCATTCCCC	cme-MIR166a		22	1	TCGATAAACCTCTGCATCCAGC	cme-MIR162		18	5	TGGAGAAGCAGGGCACGT	cme-MIR164d		21	1	CGTATGAGGAGCCAAGCATAT	cme-MIR160b
21	3	GACCAGGCTTCATTCCCCCCA	cme-MIR166a		20	1	TGGAGGCAGCGGTTCATCGA	cme-MIR162		19	12	TGGAGAAGCAGGGCACGTG	cme-MIR164d		22	1	GCGTATGAGGAGCCAAGCATAT	cme-MIR160b
23	3	TCGGACCAGGCTTCATTCCCCCC	cme-MIR166a		21	1	TGGAGGCAGCGGTTCATCGAC	cme-MIR162		21	14	AGGATGGAGAAGCAGGGCACG	cme-MIR164d		20	1	GCTCCCTGTATGCCATTTGT	cme-MIR160b
23	11	TCTCGGACCAGGCTTCATTCCCC	cme-MIR166a		22	5	TGGAGGCAGCGGTTCATCGACC	cme-MIR162		23	28	TGGAGAAGCAGGGCACGTGCATT	cme-MIR164d		22	1	GGCGTATGAGGAGCCAAGCATA	cme-MIR160b
21	14	CGGACCAGGCTTCATTCCCCC	cme-MIR166a		22	3	TCGATAAACCTCTGCATCCAGA	pde-MIR162		21	44	TCAGGATGGAGAAGCAGGGCA	cme-MIR164d		19	1	GTATGAGGAGCCAAGCATA	cme-MIR160b
22	132	CTCGGACCAGGCTTCATTCCCC	cme-MIR166a		22	1	TCGATAAACCTCTGCATCCAGT	hpe-MIR162a		20	55	TGGAGAAGCAGGGCACGTGC	cme-MIR164d		21	2	TATGAGGAGCCAAGCATATCC	cme-MIR160b
19	176	GGACCAGGCTTCATTCCCC	cme-MIR166a		23	1	TCGATAAACCTCTGCATCCAGTT	osa-MIR162a		22	83	TGGAGAAGCAGGGCACGTGCAT	cme-MIR164d		18	3	GCGTATGAGGAGCCAAGC	cme-MIR160b
20	251	CGGACCAGGCTTCATTCCCC	cme-MIR166a		20	1	TGGAGAAGCAGGGTACGTGC	cca-MIR164		21	287	ATGGAGAAGCAGGGCACGTGC	cme-MIR164d		22	4	CTCCCTGTATGCCATTTGTAGA	cme-MIR160b
22	326	TCGGACCAGGCTTCATTCCCCC	cme-MIR166a		21	3	TGGAGAAGCAGGGTACGTGCA	cca-MIR164		21	4996	TGGAGAAGCAGGGCACGTGCA	cme-MIR164d		21	5	GGCGTATGAGGAGCCAAGCAT	cme-MIR160b
21	612064	TCGGACCAGGCTTCATTCCCC	cme-MIR166a		21	2	TGGAGAAGGGGAGCACGTGCA	vun-MIR164		22	2	TGGAGAAGCAGGGCACGTGCTC	zma-MIR164f		20	6	CGTATGAGGAGCCAAGCATA	cme-MIR160b
20	4	ATCGGACCAGGCTTCATTCC	dpr-MIR166a		24	7	AGCAAGATGGAGAAGCAGGGCACG	cme-MIR164a		20	7	TGGAGAAGCAGGGCACGTGT	zma-MIR164h		21	7	TGGCGTATGAGGAGCCAAGCA	cme-MIR160b
21	7	ATCGGACCAGGCTTCATTCCT	dpr-MIR166a		20	1	GGAGAAGCAGGGCACGTGCT	cme-MIR164a		20	1	CAAGATGGAGAAGCAGGGCA	gma-MIR164i		19	15	GCGTATGAGGAGCCAAGCA	cme-MIR160b
22	1	TCGGACCAGGCTTCATTCCTCT	hbr-MIR166a		21	599	TGGAGAAGCAGGGCACGTGCT	cme-MIR164a		23	1	TGGAGAAGCAGGGCACGTGCAAT	gma-MIR164i		20	24	GCGTATGAGGAGCCAAGCAT	cme-MIR160b
21	2	TTTGAGGGGAATGTTGTCTGG	hbr-MIR166a		22	6	TGGAGAAGCAGGGCACGTGCTT	cme-MIR164a		21	2	AGATGGAGAAGCAGGGCACGT	gma-MIR164i		21	1856	GCGTATGAGGAGCCAAGCATA	cme-MIR160b
25	1	GTTGTCGGACCAGGCTTCATTCCCC	hpe-MIR166a		20	4	TGGAGAAGCAGGGCACGTGA	hci-MIR164a		21	3	AAGATGGAGAAGCAGGGCACG	gma-MIR164i		21	2	CTGCCTGGCTCCCTGTATGCC	pab-MIR160b
20	1	TGTCGGACCAGGCTTCATTC	hpe-MIR166a		21	1	TGGAGAAGCAGGGCACGTGAA	hci-MIR164a		21	4	CAAGATGGAGAAGCAGGGCAC	gma-MIR164i		19	1	TGCCTGGCTCCCTGTATGC	cme-MIR160c
22	1	TGTCGGACCAGGCTTCATTCCC	hpe-MIR166a		22	1	CTGGAGAGGCAGGGCACATGCT	cme-MIR164b		22	1	CTGGAGAAGCAGGGCACGTGCA	gma-MIR164j		23	1	TGCCTGGCTCCCTGTATGCCATT	cme-MIR160c
21	2	GGAATGTTGTCTGGCTCGAGA	hpe-MIR166a		24	1	CTGGAGAGGCAGGGCACATGCTAG	cme-MIR164b		19	3	GTCGGACCAGGCTTCATCC	aly-MIR165b		24	1	TGCCTGGCTCCCTGTATGCCATTT	cme-MIR160c
24	5	GTTGTCGGACCAGGCTTCATTCCC	hpe-MIR166a		19	1	GGAGAGGCAGGGCACATGC	cme-MIR164b		18	1	CCGGACCAGGCTTCATCC	far-MIR166		21	2	GCCTGGCTCCCTGTATGCCAT	cme-MIR160c
23	9	GTCGGACCAGGCTTCATTCCCCT	hpe-MIR166a		20	8	GGAGAGGCAGGGCACATGCT	cme-MIR164b		20	2	ACCAGGCTTCATTCCCCCCA	cme-MIR166a		20	2	TGCCTGGCTCCCTGTATGCC	cme-MIR160c
21	33	TGTCGGACCAGGCTTCATTCC	hpe-MIR166a		21	2	GGAGAGGCAGGGCACATGCTA	cme-MIR164b		21	2	ACCAGGCTTCATTCCCCCCAA	cme-MIR166a		22	5	ATGCCTGGCTCCCTGTATGCCA	cme-MIR160c
23	6	TCGGACCAGGCTTCATTCCCCAT	hvu-MIR166a		19	22	TGGAGAGGCAGGGCACATG	cme-MIR164b		24	2	ATCTCGGACCAGGCTTCATTCCCC	cme-MIR166a		22	5	TGCCTGGCTCCCTGTATGCCAT	cme-MIR160c
21	2	GTCGGACCAGGCTTCATTCCT	pab-MIR166a		20	121	TGGAGAGGCAGGGCACATGC	cme-MIR164b		23	3	TCGGACCAGGCTTCATTCCCCCC	cme-MIR166a		21	8	ATGCCTGGCTCCCTGTATGCC	cme-MIR160c
25	1	ATGTCGGACCAGGCTTCATTCCCCC	ptc-MIR166a		21	11108	TGGAGAGGCAGGGCACATGCT	cme-MIR164b		21	14	CGGACCAGGCTTCATTCCCCC	cme-MIR166a		21	1023	TGCCTGGCTCCCTGTATGCCA	cme-MIR160c
19	1	ACCAGGCTTCATTCCCCTT	rco-MIR166a		22	17	TGGAGAGGCAGGGCACATGCTA	cme-MIR164b		21	18	GACCAGGCTTCATTCCCCCCA	cme-MIR166a		21	49	TGCCTGGCTCCCTGCATGCCA	nta-MIR160d
23	11	TCGGACCAGGCTTCATTCCCCTT	rco-MIR166a		23	9	TGGAGAGGCAGGGCACATGCTAG	cme-MIR164b		23	20	TCTCGGACCAGGCTTCATTCCCC	cme-MIR166a		22	1	TGCCTGGCTCCCTGCATGCCAT	mtr-MIR160f
21	4	CTCTCGGACCAGGCTTCATTC	smo-MIR166a		24	63	TGGAGAGGCAGGGCACATGCTAGA	cme-MIR164b		22	110	CTCGGACCAGGCTTCATTCCCC	cme-MIR166a		21	1	TGCCTGGCTCCCTGTATGCCG	zma-MIR160f
22	9	CTCTCGGACCAGGCTTCATTCC	smo-MIR166a		22	1	ATCAAGATGGAGAAGCAGGGCA	nta-MIR164b		19	207	GGACCAGGCTTCATTCCCC	cme-MIR166a		20	1	CGATAAACCTCTGCATCCGG	bdi-MIR162
21	13	TCGGACCAGGCTTCATTCCTG	vvi-MIR166a		20	1	TCAAGATGGAGAAGCAGGGC	nta-MIR164b		22	236	TCGGACCAGGCTTCATTCCCCC	cme-MIR166a		21	1	TCGATAAACCTCTGCATCCGG	bdi-MIR162
21	4	GGAATGTTGTCTGGCTCGGGG	bdi-MIR166b		21	291	TCAAGATGGAGAAGCAGGGCA	nta-MIR164b		20	285	CGGACCAGGCTTCATTCCCC	cme-MIR166a		20	1	TCGATAAACCTCTGCATCCA	cme-MIR162
25	1	AACAGTTGAGGGGAATGTTGTCTGG	hbr-MIR166b		22	2	TCAAGATGGAGAAGCAGGGCAC	nta-MIR164b		21	688673	TCGGACCAGGCTTCATTCCCC	cme-MIR166a		21	2	TGGAGGCAGCGGTTCATCGAC	cme-MIR162
21	4	TGAGGGGAATGTTGTCTGGTT	hbr-MIR166b		21	8	TGAGTTAGTTCTTCATGTGCC	nta-MIR164b		21	1	TTTGAGGGGAATGTTGTCTGG	hbr-MIR166a		22	5	TGGAGGCAGCGGTTCATCGACC	cme-MIR162
22	1	TCGGACCAGGCTTCATTCCTAC	mtr-MIR166b		22	1	TGGAGAAGCAGGGCACGTGCAC	ptc-MIR164b		22	4	TCGGACCAGGCTTCATTCCTCT	hbr-MIR166a		21	53	GGAGGCAGCGGTTCATCGACC	cme-MIR162
24	3	TCTCGGACCAGGCTTCATTCCTAC	mtr-MIR166b		22	22	TGGAGAAGCAGGGCACGTGCAA	cme-MIR164c		20	1	GAATGTTGTCTGGCTCGAGA	hpe-MIR166a		21	159	TCGATAAACCTCTGCATCCAG	cme-MIR162
21	7	TCGGACCAGGCTTCATTCCTA	mtr-MIR166b		23	2	TGGAGAAGCAGGGCACGTGCAAA	cme-MIR164c		24	1	GTGTTGTCGGACCAGGCTTCATTC	hpe-MIR166a		22	1	TCGATAAACCTCTGCATCCAGA	pde-MIR162
23	20	TCTCGGACCAGGCTTCATTCCTA	mtr-MIR166b		21	4	TGGAGAAGCAGGGCACATGCT	nta-MIR164c		25	1	GTTGTCGGACCAGGCTTCATTCCCC	hpe-MIR166a		22	1	TCGATAAACCTCTGCATCCAGT	hpe-MIR162a
22	1	CTCGGACCAGGCTTCATTCCTT	pab-MIR166b		18	1	ATGTGCCCGTCTTCCCCA	rco-MIR164c		20	1	TGTCGGACCAGGCTTCATTC	hpe-MIR166a		21	3	TGGAGAAGCAGGGTACGTGCA	cca-MIR164
21	95	TCGGACCAGGCTTCATTCCTT	pab-MIR166b		21	17	CATGTGCCCGTCTTCCCCATC	rco-MIR164c		25	1	TTGTCGGACCAGGCTTCATTCCCCT	hpe-MIR166a		21	12	TGGAGAAGGGGAGCACGTGCA	vun-MIR164
23	432	TCTCGGACCAGGCTTCATTCCTT	pab-MIR166b		21	3	TGGAGAAGCAGGGCACGTGCG	bna-MIR164d		21	2	GGAATGTTGTCTGGCTCGAGA	hpe-MIR166a		19	1	GAGAAGCAGGGCACGTGCT	cme-MIR164a
25	1	GGTCTCGGACCAGGCTTCATTCCCC	ssl-MIR166b		21	4	AGGATGGAGAAGCAGGGCACG	cme-MIR164d		24	2	GTTGTCGGACCAGGCTTCATTCCC	hpe-MIR166a		24	4	AGCAAGATGGAGAAGCAGGGCACG	cme-MIR164a
21	1	TATATGATCTCGGACCAGGCT	tcc-MIR166b		22	2	AGGATGGAGAAGCAGGGCACGT	cme-MIR164d		22	2	TGTCGGACCAGGCTTCATTCCC	hpe-MIR166a		21	697	TGGAGAAGCAGGGCACGTGCT	cme-MIR164a
22	6	TGTCGGACCAGGCTTCATTCCT	vvi-MIR166b		21	1	ATCAGGATGGAGAAGCAGGGC	cme-MIR164d		24	3	TTGTCGGACCAGGCTTCATTCCCC	hpe-MIR166a		20	6	TGGAGAAGCAGGGCACGTGA	hci-MIR164a
25	1	TCTCGGACCAGGCTTCATTCCTTAC	aqc-MIR166c		22	2	ATCAGGATGGAGAAGCAGGGCA	cme-MIR164d		23	7	TGTCGGACCAGGCTTCATTCCCC	hpe-MIR166a		18	1	TGGAGAGGCAGGGCACAT	cme-MIR164b
22	3	TCGGACCAGGCTTCATTCCTTA	aqc-MIR166c		24	1	ATCAGGATGGAGAAGCAGGGCACG	cme-MIR164d		23	12	GTCGGACCAGGCTTCATTCCCCT	hpe-MIR166a		19	3	GGAGAGGCAGGGCACATGC	cme-MIR164b
24	11	TCTCGGACCAGGCTTCATTCCTTA	aqc-MIR166c		19	11	ATGGAGAAGCAGGGCACGT	cme-MIR164d		21	40	TGTCGGACCAGGCTTCATTCC	hpe-MIR166a		20	4	GGAGAGGCAGGGCACATGCT	cme-MIR164b
24	1	CGGACCAGGCTTCATTCCCCCCAC	cme-MIR166c		20	12	ATGGAGAAGCAGGGCACGTG	cme-MIR164d		21	57	TTGTCGGACCAGGCTTCATTC	hpe-MIR166a		23	4	TGGAGAGGCAGGGCACATGCTAG	cme-MIR164b
26	1	GAGGGGAATGTTGTCTGGCTCGAGGT	cme-MIR166c		21	186	ATGGAGAAGCAGGGCACGTGC	cme-MIR164d		23	5	TCGGACCAGGCTTCATTCCCCAT	hvu-MIR166a		21	5	GGAGAGGCAGGGCACATGCTA	cme-MIR164b
21	5	GAATGTTGTCTGGCTCGAGGT	cme-MIR166c		20	7	GGAGAAGCAGGGCACGTGCA	cme-MIR164d		21	1	GTCGGACCAGGCTTCATTCCT	pab-MIR166a		22	15	TGGAGAGGCAGGGCACATGCTA	cme-MIR164b
22	19	GGAATGTTGTCTGGCTCGAGGT	cme-MIR166c		21	8	TCAGGATGGAGAAGCAGGGCA	cme-MIR164d		24	1	TCGGACCAGGCTTCATTCCCCTTA	rco-MIR166a		19	17	TGGAGAGGCAGGGCACATG	cme-MIR164b
23	1	CTCGGACCAGGCTTCATTCCCCT	mdm-MIR166c		18	9	TGGAGAAGCAGGGCACGT	cme-MIR164d		23	13	TCGGACCAGGCTTCATTCCCCTT	rco-MIR166a		24	62	TGGAGAGGCAGGGCACATGCTAGA	cme-MIR164b
22	10	TCGGACCAGGCTTCATTCCTCC	mtr-MIR166c		19	24	TGGAGAAGCAGGGCACGTG	cme-MIR164d		21	1	CTCTCGGACCAGGCTTCATTC	smo-MIR166a		20	100	TGGAGAGGCAGGGCACATGC	cme-MIR164b
20	1	ATATCGGACCAGGCTTCATT	aqc-MIR166d		20	91	TGGAGAAGCAGGGCACGTGC	cme-MIR164d		22	7	CTCTCGGACCAGGCTTCATTCC	smo-MIR166a		21	8706	TGGAGAGGCAGGGCACATGCT	cme-MIR164b
22	1	TATCGGACCAGGCTTCATTCCT	aqc-MIR166d		21	5990	TGGAGAAGCAGGGCACGTGCA	cme-MIR164d		21	23	TCGGACCAGGCTTCATTCCTG	vvi-MIR166a		18	1	TGGAGAAGCAGGGCACTT	far-MIR164b
21	25	ATATCGGACCAGGCTTCATTC	aqc-MIR166d		22	42	TGGAGAAGCAGGGCACGTGCAT	cme-MIR164d		21	5	GGAATGTTGTCTGGCTCGGGG	bdi-MIR166b		21	4	TGAGTTAGTTCTTCATGTGCC	nta-MIR164b
21	1	GGAATATTGTCTGGCTCGAGG	ath-MIR166d		23	11	TGGAGAAGCAGGGCACGTGCATT	cme-MIR164d		21	1	CAGTTGAGGGGAATGTTGTCT	hbr-MIR166b		21	71	TCAAGATGGAGAAGCAGGGCA	nta-MIR164b
21	1	AGGGGAATGTTGTCTGGTGCG	cme-MIR166d		22	4	TGGAGAAGCAGGGCACGTGCTC	zma-MIR164f		21	2	TGAGGGGAATGTTGTCTGGTT	hbr-MIR166b		22	4	TGGAGAAGCAGGGCACGTGCAC	ptc-MIR164b
21	1	ATTTCGGACCAGGCTTCATTC	cme-MIR166d		24	1	TGGAGAAGCAGGGCACGTGCAAGT	gma-MIR164g		22	1	CTCGGACCAGGCTTCATTCCTA	mtr-MIR166b		21	1	CACGTGCTCCCCTTCTCCAAC	cme-MIR164c
24	1	GACCAGGCTTCATTCCCCTCAACA	cme-MIR166d		20	37	TGGAGAAGCAGGGCACGTGT	zma-MIR164h		22	2	TCGGACCAGGCTTCATTCCTAC	mtr-MIR166b		23	1	TGGAGAAGCAGGGCACGTGCAAA	cme-MIR164c
24	1	GATTTCGGACCAGGCTTCATTCCC	cme-MIR166d		20	2	AAGATGGAGAAGCAGGGCAC	gma-MIR164i		24	2	TCTCGGACCAGGCTTCATTCCTAC	mtr-MIR166b		21	1	TTGGAGAAGCAGGGCACGTGC	cme-MIR164c
20	1	GGGGAATGTTGTCTGGTGCG	cme-MIR166d		21	1	AAGATGGAGAAGCAGGGCACG	gma-MIR164i		21	11	TCGGACCAGGCTTCATTCCTA	mtr-MIR166b		22	20	TGGAGAAGCAGGGCACGTGCAA	cme-MIR164c
26	1	TGATTTCGGACCAGGCTTCATTCCCC	cme-MIR166d		20	1	AGATGGAGAAGCAGGGCACG	gma-MIR164i		23	25	TCTCGGACCAGGCTTCATTCCTA	mtr-MIR166b		24	1	TGGAGAAGCAGGGCACGTGCAATT	gma-MIR164c
21	1	TTGAATGATTTCGGACCAGGC	cme-MIR166d		20	1	CAAGATGGAGAAGCAGGGCA	gma-MIR164i		19	1	GGACCAGGCTTCATTCCTT	pab-MIR166b		21	1	TGGAGAAGCAGGGCACATGCT	nta-MIR164c
24	2	TGATTTCGGACCAGGCTTCATTCC	cme-MIR166d		21	6	CAAGATGGAGAAGCAGGGCAC	gma-MIR164i		22	3	CTCGGACCAGGCTTCATTCCTT	pab-MIR166b		18	1	ATGTGCCCGTCTTCCCCA	rco-MIR164c
22	4	TTTCGGACCAGGCTTCATTCCC	cme-MIR166d		21	8	TGCTGGAGAAGCAGGGCACGT	gma-MIR164j		21	146	TCGGACCAGGCTTCATTCCTT	pab-MIR166b		21	26	CATGTGCCCGTCTTCCCCATC	rco-MIR164c
23	4	TTTCGGACCAGGCTTCATTCCCC	cme-MIR166d		22	1	TGCTGGAGAAGCAGGGCACGTG	gma-MIR164j		23	271	TCTCGGACCAGGCTTCATTCCTT	pab-MIR166b		21	3	TGGAGAAGCAGGGCACGTGCG	bna-MIR164d
25	15	TGATTTCGGACCAGGCTTCATTCCC	cme-MIR166d		24	1	TGGAGAAGCAGGGCACGTGCAACA	gma-MIR164j		22	1	TGTCGGACCAGGCTTCATTCCT	vvi-MIR166b		22	1	ATCAGGATGGAGAAGCAGGGCA	cme-MIR164d
21	38	TTTCGGACCAGGCTTCATTCC	cme-MIR166d		22	1	TCGGACCAGGCTTCATCCCCCT	aly-MIR165b		25	2	TCTCGGACCAGGCTTCATTCCTTAC	aqc-MIR166c		18	1	ATGGAGAAGCAGGGCACG	cme-MIR164d
23	1	ATCGGACCAGGCTTCATTCCCTT	csi-MIR166d		23	1	TCGGACCAGGCTTCATCCCCCTC	aly-MIR165b		22	3	TCGGACCAGGCTTCATTCCTTA	aqc-MIR166c		24	1	TGGAGAAGCAGGGCACGTGCATTA	cme-MIR164d
22	1	GAATGTTGTTTGGCTCGAGGGT	csi-MIR166d		20	2	ACCAGGCTTCATTCCCCCCA	cme-MIR166a		23	3	TCGGACCAGGCTTCATTCCTTAC	aqc-MIR166c		19	2	ATGGAGAAGCAGGGCACGT	cme-MIR164d
20	2	TATCGGACCAGGCTTCATTC	csi-MIR166d		24	2	ATCTCGGACCAGGCTTCATTCCCC	cme-MIR166a		24	4	TCTCGGACCAGGCTTCATTCCTTA	aqc-MIR166c		20	3	AGGATGGAGAAGCAGGGCAC	cme-MIR164d
22	5	TATCGGACCAGGCTTCATTCCC	csi-MIR166d		21	1	CCAGGCTTCATTCCCCCCAAC	cme-MIR166a		24	2	TAGTCGGACCAGGCTTCATTCCCC	bna-MIR166c		20	3	GGAGAAGCAGGGCACGTGCA	cme-MIR164d
22	8	ATCGGACCAGGCTTCATTCCCT	csi-MIR166d		20	468	CGGACCAGGCTTCATTCCCC	cme-MIR166a		23	1	GGAATGTTGTCTGGCTCGAGGTC	cme-MIR166c		22	10	AGGATGGAGAAGCAGGGCACGT	cme-MIR164d
21	55	TATCGGACCAGGCTTCATTCC	csi-MIR166d		21	44	CGGACCAGGCTTCATTCCCCC	cme-MIR166a		21	4	GAATGTTGTCTGGCTCGAGGT	cme-MIR166c		20	10	ATGGAGAAGCAGGGCACGTG	cme-MIR164d
21	197	ATCGGACCAGGCTTCATTCCC	csi-MIR166d		22	1	CGGACCAGGCTTCATTCCCCCC	cme-MIR166a		22	14	GGAATGTTGTCTGGCTCGAGGT	cme-MIR166c		21	15	AGGATGGAGAAGCAGGGCACG	cme-MIR164d
21	3	TTGAGGGGAATGTTGTTTGGC	mdm-MIR166d		22	139	CTCGGACCAGGCTTCATTCCCC	cme-MIR166a		23	1	CTCGGACCAGGCTTCATTCCCCT	mdm-MIR166c		19	22	TGGAGAAGCAGGGCACGTG	cme-MIR164d
21	15	CCTCGGACCAGGCTTCATTCC	mdm-MIR166d		18	1	GACCAGGCTTCATTCCCC	cme-MIR166a		24	1	TCTCGGACCAGGCTTCATTCCTCC	mtr-MIR166c		18	23	TGGAGAAGCAGGGCACGT	cme-MIR164d
21	27	TGAGGGGAATGTTGTTTGGCT	mdm-MIR166d		21	11	GACCAGGCTTCATTCCCCCCA	cme-MIR166a		22	4	TCGGACCAGGCTTCATTCCTCC	mtr-MIR166c		23	27	TGGAGAAGCAGGGCACGTGCATT	cme-MIR164d
21	1	TCGGGCCAGGCTTCATCCCCC	mtr-MIR166d		19	233	GGACCAGGCTTCATTCCCC	cme-MIR166a		25	1	TGTGTCGGACCAGGCTTCATTCCCC	smo-MIR166c		21	36	TCAGGATGGAGAAGCAGGGCA	cme-MIR164d
25	1	TCGGACCAGGCTTCATTCCCCTCGT	ppt-MIR166d		20	1	GGACCAGGCTTCATTCCCCC	cme-MIR166a		21	1	AATGAAGTTTGATCCAAGATC	tcc-MIR166c		22	79	TGGAGAAGCAGGGCACGTGCAT	cme-MIR164d
21	3	CCCTCGGACCAGGCTTCATTC	vvi-MIR166d		21	812878	TCGGACCAGGCTTCATTCCCC	cme-MIR166a		20	1	ATATCGGACCAGGCTTCATT	aqc-MIR166d		20	112	TGGAGAAGCAGGGCACGTGC	cme-MIR164d
24	1	TTTCTTTTGAGGGGAATGTTGTCT	aly-MIR166e		22	458	TCGGACCAGGCTTCATTCCCCC	cme-MIR166a		21	1	GGAATGTTGTTTGGCTCGAAG	aqc-MIR166d		21	250	ATGGAGAAGCAGGGCACGTGC	cme-MIR164d
21	1	GGAATGTTGTCTGGTTCGAGG	aqc-MIR166e		23	1	TCGGACCAGGCTTCATTCCCCCC	cme-MIR166a		21	21	ATATCGGACCAGGCTTCATTC	aqc-MIR166d		21	4732	TGGAGAAGCAGGGCACGTGCA	cme-MIR164d
19	1	CGGACCAGGCTTCATTCCT	cme-MIR166e		23	28	TCTCGGACCAGGCTTCATTCCCC	cme-MIR166a		25	1	ATTTCGGACCAGGCTTCATTCCCCT	cme-MIR166d		24	1	TGGAGAAGCAGGGCACGTGCATTT	mdm-MIR164f
18	1	GGACCAGGCTTCATTCCT	cme-MIR166e		19	2	ATCGGACCAGGCTTCATTC	dpr-MIR166a		20	1	GAATGTTGTCTGGTGCGAGA	cme-MIR166d		22	2	TGGAGAAGCAGGGCACGTGCTC	zma-MIR164f
21	1	TGATCTCGGACCAGGCTTCAT	cme-MIR166e		20	2	ATCGGACCAGGCTTCATTCC	dpr-MIR166a		22	1	GGGAATGTTGTCTGGTGCGAGA	cme-MIR166d		20	15	TGGAGAAGCAGGGCACGTGT	zma-MIR164h
18	2	CGGACCAGGCTTCATTCC	cme-MIR166e		21	3	ATCGGACCAGGCTTCATTCCT	dpr-MIR166a		22	1	TTTCGGACCAGGCTTCATTCCC	cme-MIR166d		24	1	AAGATGGAGAAGCAGGGCACGTGC	gma-MIR164i
24	4	TCTCGGACCAGGCTTCATTCCTCA	cme-MIR166e		19	1	CATCGGACCAGGCTTCATT	dpr-MIR166a		23	1	TTTCGGACCAGGCTTCATTCCCC	cme-MIR166d		19	2	AAGATGGAGAAGCAGGGCA	gma-MIR164i
21	8	ATCTCGGACCAGGCTTCATTC	cme-MIR166e		21	2	CATCGGACCAGGCTTCATTCC	dpr-MIR166a		24	2	ATTTCGGACCAGGCTTCATTCCCC	cme-MIR166d		23	2	TGGAGAAGCAGGGCACGTGCAAT	gma-MIR164i
21	18	CTCGGACCAGGCTTCATTCCT	cme-MIR166e		22	1	CCTCGGACCAGGCTTCATTCCT	hbr-MIR166a		24	4	GATTTCGGACCAGGCTTCATTCCC	cme-MIR166d		21	3	AAGATGGAGAAGCAGGGCACG	gma-MIR164i
18	49	TCTCGGACCAGGCTTCAT	cme-MIR166e		21	2	CGGACCAGGCTTCATTCCTCT	hbr-MIR166a		20	4	TTTCGGACCAGGCTTCATTC	cme-MIR166d		20	5	AAGATGGAGAAGCAGGGCAC	gma-MIR164i
20	53	CTCGGACCAGGCTTCATTCC	cme-MIR166e		22	3	TCGGACCAGGCTTCATTCCTCT	hbr-MIR166a		21	6	GAATGTTGTCTGGTGCGAGAT	cme-MIR166d		21	13	CAAGATGGAGAAGCAGGGCAC	gma-MIR164i
23	95	TCTCGGACCAGGCTTCATTCCTC	cme-MIR166e		21	1	TTTGAGGGGAATGTTGTCTGG	hbr-MIR166a		21	9	GGAATGTTGTCTGGTGCGAGA	cme-MIR166d		22	1	CTGGAGAAGCAGGGCACGTGCA	gma-MIR164j
18	195	TCGGACCAGGCTTCATTC	cme-MIR166e		21	4	GGAATGTTGTCTGGCTCGAGA	hpe-MIR166a		21	10	ATTTCGGACCAGGCTTCATTC	cme-MIR166d		24	1	TGCTGGAGAAGCAGGGCACGTGCA	gma-MIR164j
20	240	TCGGACCAGGCTTCATTCCT	cme-MIR166e		23	9	GTCGGACCAGGCTTCATTCCCCT	hpe-MIR166a		21	73	TTTCGGACCAGGCTTCATTCC	cme-MIR166d		21	2	TGCTGGAGAAGCAGGGCACGT	gma-MIR164j
21	245	TCGGACCAGGCTTCATTCCTC	cme-MIR166e		24	3	GTTGTCGGACCAGGCTTCATTCCC	hpe-MIR166a		21	1	ATCGGACCAGGCTTCATTCCC	csi-MIR166d		23	1	TCGGACCAGGCTTCATCCCCCCC	aly-MIR165a
19	650	TCTCGGACCAGGCTTCATT	cme-MIR166e		20	1	TGTCGGACCAGGCTTCATTC	hpe-MIR166a		22	1	ATCGGACCAGGCTTCATTCCCT	csi-MIR166d		22	3	TCGGACCAGGCTTCATCCCCCT	aly-MIR165b
19	809	TCGGACCAGGCTTCATTCC	cme-MIR166e		21	51	TGTCGGACCAGGCTTCATTCC	hpe-MIR166a		20	1	TATCGGACCAGGCTTCATTC	csi-MIR166d		24	1	ATCTCGGACCAGGCTTCATTCCCC	cme-MIR166a
20	2434	TCTCGGACCAGGCTTCATTC	cme-MIR166e		22	2	TGTCGGACCAGGCTTCATTCCC	hpe-MIR166a		22	5	TATCGGACCAGGCTTCATTCCC	csi-MIR166d		26	1	CGATCTCGGACCAGGCTTCATTCCCC	cme-MIR166a
22	3457	TCTCGGACCAGGCTTCATTCCT	cme-MIR166e		23	2	TGTCGGACCAGGCTTCATTCCCC	hpe-MIR166a		21	41	TATCGGACCAGGCTTCATTCC	csi-MIR166d		23	1	CTCGGACCAGGCTTCATTCCCCC	cme-MIR166a
21	47206	TCTCGGACCAGGCTTCATTCC	cme-MIR166e		23	5	TCGGACCAGGCTTCATTCCCCAT	hvu-MIR166a		20	1	CCTCGGACCAGGCTTCATTC	mdm-MIR166d		18	1	GACCAGGCTTCATTCCCC	cme-MIR166a
20	1	TCGAACCAGGCTTCATTCCC	osa-MIR166e		23	1	TTCGGACCAGGCTTCATTCCCCA	hvu-MIR166a		21	22	CCTCGGACCAGGCTTCATTCC	mdm-MIR166d		24	1	TCGGACCAGGCTTCATTCCCCCCA	cme-MIR166a
21	6	TCTCGAACCAGGCTTCATTCC	osa-MIR166e		21	1	GTCGGACCAGGCTTCATTCCT	pab-MIR166a		21	1	CCCTCGGACCAGGCTTCATTC	vvi-MIR166d		21	2	CCAGGCTTCATTCCCCCCAAC	cme-MIR166a
21	263	TCGAACCAGGCTTCATTCCCC	osa-MIR166e		23	37	TCGGACCAGGCTTCATTCCCCTT	rco-MIR166a		19	1	ATTGATCTCGGACCAGGCT	bdi-MIR166e		23	3	TCGGACCAGGCTTCATTCCCCCC	cme-MIR166a
21	1	ATGTCGGACCAGGCTTCATTC	aly-MIR166f		24	1	TCGGACCAGGCTTCATTCCCCTTA	rco-MIR166a		24	1	ATTGATCTCGGACCAGGCTTCATT	bdi-MIR166e		20	4	ACCAGGCTTCATTCCCCCCA	cme-MIR166a
24	16	ATGTCGGACCAGGCTTCATTCCCC	aly-MIR166f		20	1	CTCTCGGACCAGGCTTCATT	smo-MIR166a		23	1	GGAATGTTGTCTGGCTCGAGGTG	bdi-MIR166e		20	4	CCAGGCTTCATTCCCCCCAA	cme-MIR166a
21	1	CGGACCAGGCTTCATCCCCCC	bna-MIR166f		21	7	CTCTCGGACCAGGCTTCATTC	smo-MIR166a		21	1	GGAATGTTGTCTGGCACGAGG	bna-MIR166e		21	5	ACCAGGCTTCATTCCCCCCAA	cme-MIR166a
22	1	TCGGACCAGGCTTCATCCCCCC	bna-MIR166f		22	13	CTCTCGGACCAGGCTTCATTCC	smo-MIR166a		19	1	ATCTCGGACCAGGCTTCAT	cme-MIR166e		21	20	CGGACCAGGCTTCATTCCCCC	cme-MIR166a
21	12	TCTCGGACCAGGCTTCATCCC	bna-MIR166f		21	15	TCGGACCAGGCTTCATTCCTG	vvi-MIR166a		22	1	ATCTCGGACCAGGCTTCATTCC	cme-MIR166e		23	37	TCTCGGACCAGGCTTCATTCCCC	cme-MIR166a
20	13	TCGGACCAGGCTTCATCCCC	bna-MIR166f		20	1	GGAATGTTGTCTGGCTCGGG	bdi-MIR166b		19	1	CGGACCAGGCTTCATTCCT	cme-MIR166e		21	51	GACCAGGCTTCATTCCCCCCA	cme-MIR166a
20	14	TCTCGGACCAGGCTTCATCC	bna-MIR166f		21	5	GGAATGTTGTCTGGCTCGGGG	bdi-MIR166b		20	1	CGGACCAGGCTTCATTCCTC	cme-MIR166e		22	130	CTCGGACCAGGCTTCATTCCCC	cme-MIR166a
19	40	TCTCGGACCAGGCTTCATC	bna-MIR166f		21	3	TGAGGGGAATGTTGTCTGGTT	hbr-MIR166b		18	1	CTCGGACCAGGCTTCATT	cme-MIR166e		19	212	GGACCAGGCTTCATTCCCC	cme-MIR166a
18	167	TCGGACCAGGCTTCATCC	bna-MIR166f		24	1	ATCTCGGACCAGGCTTCATTCCTA	mtr-MIR166b		18	2	CGGACCAGGCTTCATTCC	cme-MIR166e		22	257	TCGGACCAGGCTTCATTCCCCC	cme-MIR166a
19	167	TCGGACCAGGCTTCATCCC	bna-MIR166f		21	5	TCGGACCAGGCTTCATTCCTA	mtr-MIR166b		24	2	TGATCTCGGACCAGGCTTCATTCC	cme-MIR166e		20	390	CGGACCAGGCTTCATTCCCC	cme-MIR166a
21	391	TCGGACCAGGCTTCATCCCCC	bna-MIR166f		23	27	TCTCGGACCAGGCTTCATTCCTA	mtr-MIR166b		24	4	TCTCGGACCAGGCTTCATTCCTCA	cme-MIR166e		21	731700	TCGGACCAGGCTTCATTCCCC	cme-MIR166a
21	1	CGTCGGACCAGGCTTCATTCC	cme-MIR166f		24	2	TCTCGGACCAGGCTTCATTCCTAC	mtr-MIR166b		19	5	CTCGGACCAGGCTTCATTC	cme-MIR166e		22	1	CCTCGGACCAGGCTTCATTCCT	hbr-MIR166a
22	1	CGTCGGACCAGGCTTCATTCCC	cme-MIR166f		22	1	CTCGGACCAGGCTTCATTCCTT	pab-MIR166b		21	9	ATCTCGGACCAGGCTTCATTC	cme-MIR166e		21	1	CGGACCAGGCTTCATTCCTCT	hbr-MIR166a
24	1	GAGGGGAATGTTGTCTGGCTCGAG	cme-MIR166f		21	124	TCGGACCAGGCTTCATTCCTT	pab-MIR166b		21	42	CTCGGACCAGGCTTCATTCCT	cme-MIR166e		19	1	TTTTGAGGGGAATGTTGTC	hbr-MIR166a
18	1	GTCGGACCAGGCTTCATT	cme-MIR166f		23	464	TCTCGGACCAGGCTTCATTCCTT	pab-MIR166b		20	45	CTCGGACCAGGCTTCATTCC	cme-MIR166e		22	2	TCGGACCAGGCTTCATTCCTCT	hbr-MIR166a
23	1	GTCGGACCAGGCTTCATTCCCCC	cme-MIR166f		24	1	TATGATCTCGGACCAGGCTTCATT	tcc-MIR166b		23	65	TCTCGGACCAGGCTTCATTCCTC	cme-MIR166e		21	2	TTTGAGGGGAATGTTGTCTGG	hbr-MIR166a
24	1	TCGTCGGACCAGGCTTCATTCCCC	cme-MIR166f		22	3	TGTCGGACCAGGCTTCATTCCT	vvi-MIR166b		18	113	TCTCGGACCAGGCTTCAT	cme-MIR166e		20	1	GAATGTTGTCTGGCTCGAGA	hpe-MIR166a
24	2	AGGGGAATGTTGTCTGGCTCGAGG	cme-MIR166f		22	2	TCGGACCAGGCTTCATTCCTTA	aqc-MIR166c		20	256	TCGGACCAGGCTTCATTCCT	cme-MIR166e		21	1	GGAATGTTGTCTGGCTCGAGA	hpe-MIR166a
24	2	GGAATGTTGTCTGGCTCGAGGACA	cme-MIR166f		24	7	TCTCGGACCAGGCTTCATTCCTTA	aqc-MIR166c		21	267	TCGGACCAGGCTTCATTCCTC	cme-MIR166e		23	1	GTTGTCGGACCAGGCTTCATTCC	hpe-MIR166a
21	3	AGGGGAATGTTGTCTGGCTCG	cme-MIR166f		25	1	TCTCGGACCAGGCTTCATTCCTTAC	aqc-MIR166c		19	568	TCTCGGACCAGGCTTCATT	cme-MIR166e		19	1	TGTCGGACCAGGCTTCATT	hpe-MIR166a
19	3	GTCGGACCAGGCTTCATTC	cme-MIR166f		21	2	GAATGTTGTCTGGCTCGAGGT	cme-MIR166c		18	728	TCGGACCAGGCTTCATTC	cme-MIR166e		23	1	TGTCGGACCAGGCTTCATTCCCC	hpe-MIR166a
19	4	GAATGTTGTCTGGCTCGAG	cme-MIR166f		22	40	GGAATGTTGTCTGGCTCGAGGT	cme-MIR166c		19	1062	TCGGACCAGGCTTCATTCC	cme-MIR166e		25	1	TTGTCGGACCAGGCTTCATTCCCCT	hpe-MIR166a
22	5	GTCGGACCAGGCTTCATTCCCC	cme-MIR166f		24	1	TCTCGGACCAGGCTTCATTCCCCT	mdm-MIR166c		22	1953	TCTCGGACCAGGCTTCATTCCT	cme-MIR166e		24	3	GTTGTCGGACCAGGCTTCATTCCC	hpe-MIR166a
20	10	GGAATGTTGTCTGGCTCGAG	cme-MIR166f		22	3	TCGGACCAGGCTTCATTCCTCC	mtr-MIR166c		20	3455	TCTCGGACCAGGCTTCATTC	cme-MIR166e		22	3	TGTCGGACCAGGCTTCATTCCC	hpe-MIR166a
23	10	GGAATGTTGTCTGGCTCGAGGAC	cme-MIR166f		21	10	ATATCGGACCAGGCTTCATTC	aqc-MIR166d		21	49918	TCTCGGACCAGGCTTCATTCC	cme-MIR166e		24	5	TTGTCGGACCAGGCTTCATTCCCC	hpe-MIR166a
21	17	GGGAATGTTGTCTGGCTCGAG	cme-MIR166f		22	2	TATCGGACCAGGCTTCATTCCT	aqc-MIR166d		24	1	CCAGGCTTCATTCCCCCCAATTGT	nta-MIR166e		20	6	TGTCGGACCAGGCTTCATTC	hpe-MIR166a
21	26	TCGTCGGACCAGGCTTCATTC	cme-MIR166f		20	3	AGGGGAATGTTGTCTGGTGC	cme-MIR166d		24	1	TAGTGTTGTCGGACCAGGCTTCAT	nta-MIR166e		23	8	GTCGGACCAGGCTTCATTCCCCT	hpe-MIR166a
22	47	GGAATGTTGTCTGGCTCGAGGA	cme-MIR166f		21	2	AGGGGAATGTTGTCTGGTGCG	cme-MIR166d		21	6	TCTCGAACCAGGCTTCATTCC	osa-MIR166e		21	47	TGTCGGACCAGGCTTCATTCC	hpe-MIR166a
21	72	GAATGTTGTCTGGCTCGAGGA	cme-MIR166f		21	1	ATTTCGGACCAGGCTTCATTC	cme-MIR166d		21	306	TCGAACCAGGCTTCATTCCCC	osa-MIR166e		21	66	TTGTCGGACCAGGCTTCATTC	hpe-MIR166a
20	88	GAATGTTGTCTGGCTCGAGG	cme-MIR166f		21	1	GGGGAATGTTGTCTGGTGCGA	cme-MIR166d		21	1	CAGTGTCGTCGGACCAGGCTT	rco-MIR166e		23	9	TCGGACCAGGCTTCATTCCCCAT	hvu-MIR166a
21	335	GTCGGACCAGGCTTCATTCCC	cme-MIR166f		24	2	TGATTTCGGACCAGGCTTCATTCC	cme-MIR166d		20	1	ATGTCGGACCAGGCTTCATT	aly-MIR166f		21	1	GTCGGACCAGGCTTCATTCCT	pab-MIR166a
21	3617	GGAATGTTGTCTGGCTCGAGG	cme-MIR166f		25	18	TGATTTCGGACCAGGCTTCATTCCC	cme-MIR166d		24	1	GATGTCGGACCAGGCTTCATTCCC	aly-MIR166f		24	2	GTCGTCGGACCAGGCTTCATTCCT	pab-MIR166a
23	1	TTCGGACCAGGCTTCATTCCCCC	mdm-MIR166f		26	1	TGATTTCGGACCAGGCTTCATTCCCC	cme-MIR166d		21	2	ATGTCGGACCAGGCTTCATTC	aly-MIR166f		21	1	CCGTCGGACCAGGCTTCATTC	pde-MIR166a
23	3	TCGGACCAGGCTTCATTCCCCCT	mdm-MIR166f		22	1	TTGAATGATTTCGGACCAGGCT	cme-MIR166d		24	16	ATGTCGGACCAGGCTTCATTCCCC	aly-MIR166f		21	1	GGGAATGTTGTCTGGCTCGAC	pta-MIR166a
24	1	GAGGGGAATGTTGTCTGGCTCGAA	nta-MIR166f		23	1	TTGAGGGGAATGTTGTCTGGTGC	cme-MIR166d		20	1	CGGACCAGGCTTCATCCCCC	bna-MIR166f		24	2	TCGGACCAGGCTTCATTCCCCTTA	rco-MIR166a
21	1	GGAATGTTGTCTGGCTCGAAG	nta-MIR166f		19	1	TTTCGGACCAGGCTTCATT	cme-MIR166d		21	1	GAATGTTGTCTGGATCGAGGA	bna-MIR166f		23	17	TCGGACCAGGCTTCATTCCCCTT	rco-MIR166a
21	1	ATGTTGTTTGGCTCGAGGTTC	cme-MIR166g		20	4	TTTCGGACCAGGCTTCATTC	cme-MIR166d		20	2	TCTCGGACCAGGCTTCATCC	bna-MIR166f		23	1	CTCTCGGACCAGGCTTCATTCCC	smo-MIR166a
20	1	GATGGGAATGTTGTTTGGCT	cme-MIR166g		21	34	TTTCGGACCAGGCTTCATTCC	cme-MIR166d		19	3	CTCGGACCAGGCTTCATCC	bna-MIR166f		21	2	CTCTCGGACCAGGCTTCATTC	smo-MIR166a
21	1	GATGGGAATGTTGTTTGGCTC	cme-MIR166g		22	13	TTTCGGACCAGGCTTCATTCCC	cme-MIR166d		21	3	GGAATGTTGTCTGGATCGAGG	bna-MIR166f		22	11	CTCTCGGACCAGGCTTCATTCC	smo-MIR166a
22	1	GGAATGTTGTTTGGCTCGAGGT	cme-MIR166g		23	4	TTTCGGACCAGGCTTCATTCCCC	cme-MIR166d		20	13	TCGGACCAGGCTTCATCCCC	bna-MIR166f		21	31	TCGGACCAGGCTTCATTCCTG	vvi-MIR166a
18	1	GGACCAGGCTTCATTCCC	cme-MIR166g		21	179	ATCGGACCAGGCTTCATTCCC	csi-MIR166d		21	16	TCTCGGACCAGGCTTCATCCC	bna-MIR166f		21	1	GGAATGTTGTCTGGCTCGGGG	bdi-MIR166b
21	1	GGGAATGTTGTTTGGCTCGAG	cme-MIR166g		22	8	ATCGGACCAGGCTTCATTCCCT	csi-MIR166d		19	39	TCTCGGACCAGGCTTCATC	bna-MIR166f		24	2	TCTCGGACCAGGCTTCATTCCTAC	mtr-MIR166b
23	1	TCGGACCAGGCTTCATTCCCGTC	cme-MIR166g		23	1	ATCGGACCAGGCTTCATTCCCTT	csi-MIR166d		19	300	TCGGACCAGGCTTCATCCC	bna-MIR166f		21	8	TCGGACCAGGCTTCATTCCTA	mtr-MIR166b
24	1	TCTCGGACCAGGCTTCATTCCCGT	cme-MIR166g		22	1	GAATGTTGTTTGGCTCGAGGGT	csi-MIR166d		18	374	TCGGACCAGGCTTCATCC	bna-MIR166f		23	21	TCTCGGACCAGGCTTCATTCCTA	mtr-MIR166b
22	1	TGGGAATGTTGTTTGGCTCGAG	cme-MIR166g		20	1	TATCGGACCAGGCTTCATTC	csi-MIR166d		21	448	TCGGACCAGGCTTCATCCCCC	bna-MIR166f		20	1	CGGACCAGGCTTCATTCCTT	pab-MIR166b
19	2	CGGACCAGGCTTCATTCCC	cme-MIR166g		21	47	TATCGGACCAGGCTTCATTCC	csi-MIR166d		20	1	AGGGGAATGTTGTCTGGCTC	cme-MIR166f		22	2	CTCGGACCAGGCTTCATTCCTT	pab-MIR166b
21	2	TGGGAATGTTGTTTGGCTCGA	cme-MIR166g		22	10	TATCGGACCAGGCTTCATTCCC	csi-MIR166d		24	1	AGGGGAATGTTGTCTGGCTCGAGG	cme-MIR166f		21	134	TCGGACCAGGCTTCATTCCTT	pab-MIR166b
23	2	TGGGAATGTTGTTTGGCTCGAGG	cme-MIR166g		20	3	CCTCGGACCAGGCTTCATTC	mdm-MIR166d		22	1	CGTCGGACCAGGCTTCATTCCC	cme-MIR166f		23	233	TCTCGGACCAGGCTTCATTCCTT	pab-MIR166b
23	3	TCTCGGACCAGGCTTCATTCCCG	cme-MIR166g		21	35	CCTCGGACCAGGCTTCATTCC	mdm-MIR166d		18	1	GAATGTTGTCTGGCTCGA	cme-MIR166f		22	2	TGTCGGACCAGGCTTCATTCCT	vvi-MIR166b
23	6	CTCGGACCAGGCTTCATTCCCGT	cme-MIR166g		21	2	GAATGTTGTTTGGCTCGAGGC	mdm-MIR166d		19	1	GGAATGTTGTCTGGCTCGA	cme-MIR166f		22	3	TCGGACCAGGCTTCATTCCTTA	aqc-MIR166c
21	7	TGATGGGAATGTTGTTTGGCT	cme-MIR166g		20	1	TGAGGGGAATGTTGTTTGGC	mdm-MIR166d		24	1	GGAATGTTGTCTGGCTCGAGGACA	cme-MIR166f		24	3	TCTCGGACCAGGCTTCATTCCTTA	aqc-MIR166c
19	15	GGACCAGGCTTCATTCCCG	cme-MIR166g		21	15	TGAGGGGAATGTTGTTTGGCT	mdm-MIR166d		23	1	GGGAATGTTGTCTGGCTCGAGGA	cme-MIR166f		23	1	AGTCGGACCAGGCTTCATTCCCC	bna-MIR166c
21	19	GAATGTTGTTTGGCTCGAGGT	cme-MIR166g		21	2	TTGAGGGGAATGTTGTTTGGC	mdm-MIR166d		25	1	GGGGAATGTTGTCTGGCTCGAGGAC	cme-MIR166f		21	1	AAGTGTCGTCGGACCAGGCTT	cme-MIR166c
21	20	CGGACCAGGCTTCATTCCCGT	cme-MIR166g		25	1	TCGGACCAGGCTTCATTCCCCTCGT	ppt-MIR166d		20	1	TAGTGTCGTCGGACCAGGCT	cme-MIR166f		21	1	ACCAGGCTTCATTCCCCCCAC	cme-MIR166c
22	22	CTCGGACCAGGCTTCATTCCCG	cme-MIR166g		21	3	CCCTCGGACCAGGCTTCATTC	vvi-MIR166d		24	1	TCGTCGGACCAGGCTTCATTCCCC	cme-MIR166f		24	1	GGAATGTTGTCTGGCTCGAGGTCA	cme-MIR166c
21	31	AATGTTGTTTGGCTCGAGGTT	cme-MIR166g		24	1	ACCAGGCTTCATTCCTCACACGTA	cme-MIR166e		21	1	TGAGGGGAATGTTGTCTGGCT	cme-MIR166f		21	4	GAATGTTGTCTGGCTCGAGGT	cme-MIR166c
20	52	CGGACCAGGCTTCATTCCCG	cme-MIR166g		21	13	ATCTCGGACCAGGCTTCATTC	cme-MIR166e		21	2	CGTCGGACCAGGCTTCATTCC	cme-MIR166f		22	9	GGAATGTTGTCTGGCTCGAGGT	cme-MIR166c
22	75	GAATGTTGTTTGGCTCGAGGTT	cme-MIR166g		22	2	ATCTCGGACCAGGCTTCATTCC	cme-MIR166e		23	2	CGTCGGACCAGGCTTCATTCCCC	cme-MIR166f		24	1	TCTCGGACCAGGCTTCATTCCCCT	mdm-MIR166c
21	164	GGAATGTTGTTTGGCTCGAGG	cme-MIR166g		18	2	CGGACCAGGCTTCATTCC	cme-MIR166e		23	2	GGGGAATGTTGTCTGGCTCGAGG	cme-MIR166f		22	5	TCGGACCAGGCTTCATTCCTCC	mtr-MIR166c
21	265	CTCGGACCAGGCTTCATTCCC	cme-MIR166g		19	1	CGGACCAGGCTTCATTCCT	cme-MIR166e		24	2	GGGGAATGTTGTCTGGCTCGAGGA	cme-MIR166f		22	2	TATCGGACCAGGCTTCATTCCT	aqc-MIR166d
22	513	TCTCGGACCAGGCTTCATTCCC	cme-MIR166g		19	2	CTCGGACCAGGCTTCATTC	cme-MIR166e		19	2	GTCGGACCAGGCTTCATTC	cme-MIR166f		21	30	ATATCGGACCAGGCTTCATTC	aqc-MIR166d
22	537	TCGGACCAGGCTTCATTCCCGT	cme-MIR166g		20	97	CTCGGACCAGGCTTCATTCC	cme-MIR166e		25	3	GAGGGGAATGTTGTCTGGCTCGAGG	cme-MIR166f		19	1	GAATGTTGTCTGGTGCGAG	cme-MIR166d
20	1396	TCGGACCAGGCTTCATTCCC	cme-MIR166g		21	18	CTCGGACCAGGCTTCATTCCT	cme-MIR166e		20	3	GTCGGACCAGGCTTCATTCC	cme-MIR166f		20	1	GAATGTTGTCTGGTGCGAGA	cme-MIR166d
21	83581	TCGGACCAGGCTTCATTCCCG	cme-MIR166g		18	196	TCGGACCAGGCTTCATTC	cme-MIR166e		22	3	GTCGGACCAGGCTTCATTCCCC	cme-MIR166f		21	1	GAATGTTGTCTGGTGCGAGAT	cme-MIR166d
24	2	GGAATGTTGTCTGGCTCGAGGACG	mtr-MIR166g		19	920	TCGGACCAGGCTTCATTCC	cme-MIR166e		23	5	GGAATGTTGTCTGGCTCGAGGAC	cme-MIR166f		24	1	GACCAGGCTTCATTCCCCTCAACA	cme-MIR166d
22	1	CTTCGGACCAGGCTTCATTCCC	cme-MIR166h		20	328	TCGGACCAGGCTTCATTCCT	cme-MIR166e		24	5	GTCGTCGGACCAGGCTTCATTCCC	cme-MIR166f		19	1	TTTCGGACCAGGCTTCATT	cme-MIR166d
20	1	GGACCAGGCTTCATTCCCCT	cme-MIR166h		21	320	TCGGACCAGGCTTCATTCCTC	cme-MIR166e		19	7	GAATGTTGTCTGGCTCGAG	cme-MIR166f		22	1	TTTCGGACCAGGCTTCATTCCC	cme-MIR166d
23	2	TCGGACCAGGCTTCATTCCCCTC	cme-MIR166h		18	51	TCTCGGACCAGGCTTCAT	cme-MIR166e		21	7	GGGAATGTTGTCTGGCTCGAG	cme-MIR166f		23	1	TTTCGGACCAGGCTTCATTCCCC	cme-MIR166d
23	2	TTCGGACCAGGCTTCATTCCCCT	cme-MIR166h		19	593	TCTCGGACCAGGCTTCATT	cme-MIR166e		20	11	GGAATGTTGTCTGGCTCGAG	cme-MIR166f		24	1	TTTCGGACCAGGCTTCATTCCCCT	cme-MIR166d
24	3	TCGGACCAGGCTTCATTCCCCTCA	cme-MIR166h		20	3299	TCTCGGACCAGGCTTCATTC	cme-MIR166e		21	13	AGGGGAATGTTGTCTGGCTCG	cme-MIR166f		24	2	GATTTCGGACCAGGCTTCATTCCC	cme-MIR166d
19	6	TTCGGACCAGGCTTCATTC	cme-MIR166h		21	65040	TCTCGGACCAGGCTTCATTCC	cme-MIR166e		21	41	TCGTCGGACCAGGCTTCATTC	cme-MIR166f		21	2	GGGAATGTTGTCTGGTGCGAG	cme-MIR166d
21	8	CTTCGGACCAGGCTTCATTCC	cme-MIR166h		22	4301	TCTCGGACCAGGCTTCATTCCT	cme-MIR166e		22	53	GGAATGTTGTCTGGCTCGAGGA	cme-MIR166f		24	3	ATTTCGGACCAGGCTTCATTCCCC	cme-MIR166d
21	10	GACCAGGCTTCATTCCCCTCA	cme-MIR166h		23	97	TCTCGGACCAGGCTTCATTCCTC	cme-MIR166e		20	81	GAATGTTGTCTGGCTCGAGG	cme-MIR166f		20	6	TTTCGGACCAGGCTTCATTC	cme-MIR166d
20	10	TTCGGACCAGGCTTCATTCC	cme-MIR166h		24	6	TCTCGGACCAGGCTTCATTCCTCA	cme-MIR166e		21	203	GAATGTTGTCTGGCTCGAGGA	cme-MIR166f		21	9	ATTTCGGACCAGGCTTCATTC	cme-MIR166d
21	36	CGGACCAGGCTTCATTCCCCT	cme-MIR166h		24	1	TGATCTCGGACCAGGCTTCATTCC	cme-MIR166e		21	824	GTCGGACCAGGCTTCATTCCC	cme-MIR166f		21	25	GGAATGTTGTCTGGTGCGAGA	cme-MIR166d
22	110	TTCGGACCAGGCTTCATTCCCC	cme-MIR166h		20	1	TCGAACCAGGCTTCATTCCC	osa-MIR166e		21	6114	GGAATGTTGTCTGGCTCGAGG	cme-MIR166f		21	121	TTTCGGACCAGGCTTCATTCC	cme-MIR166d
22	1208	TCGGACCAGGCTTCATTCCCCT	cme-MIR166h		21	323	TCGAACCAGGCTTCATTCCCC	osa-MIR166e		23	1	TCGGACCAGGCTTCATTCCCCCT	mdm-MIR166f		21	1	ATCGGACCAGGCTTCATTCCC	csi-MIR166d
21	2862	TTCGGACCAGGCTTCATTCCC	cme-MIR166h		20	1	TCTCGAACCAGGCTTCATTC	osa-MIR166e		21	1	GGGAATGTTGTCTGGCTCGAA	nta-MIR166f		20	1	TATCGGACCAGGCTTCATTC	csi-MIR166d
22	5	GGAATGTTGTCTGGCTCGAGGC	mdm-MIR166h		21	16	TCTCGAACCAGGCTTCATTCC	osa-MIR166e		21	3	GGAATGTTGTCTGGCTCGAAG	nta-MIR166f		22	6	TATCGGACCAGGCTTCATTCCC	csi-MIR166d
24	1	CGTCGGACCAGGCTTCATTCCCCT	nta-MIR166h		21	4	ATGTCGGACCAGGCTTCATTC	aly-MIR166f		19	1	AATGTTGTTTGGCTCGAGG	cme-MIR166g		21	48	TATCGGACCAGGCTTCATTCC	csi-MIR166d
23	1	GGAATGTTGTTTGGCTCGAGGAT	nta-MIR166h		24	18	ATGTCGGACCAGGCTTCATTCCCC	aly-MIR166f		24	1	ATAATCTCGGACCAGGCTTCATTC	cme-MIR166g		19	1	CCTCGGACCAGGCTTCATT	mdm-MIR166d
24	1	GGAATGTTGTTTGGCTCGAGGATT	nta-MIR166h		24	3	GATGTCGGACCAGGCTTCATTCCC	aly-MIR166f		21	1	ATGTTGTTTGGCTCGAGGTTC	cme-MIR166g		21	1	GAATGTTGTTTGGCTCGAGGC	mdm-MIR166d
21	4	AATGTTGTTTGGCTCGAGGAT	nta-MIR166h		20	1	CGGACCAGGCTTCATCCCCC	bna-MIR166f		20	1	GGAATGTTGTTTGGCTCGAG	cme-MIR166g		22	1	GGAATGTTGTTTGGCTCGAGGC	mdm-MIR166d
21	4	GAATGTTGTTTGGCTCGAGGA	nta-MIR166h		18	1	GACCAGGCTTCATCCCCC	bna-MIR166f		25	1	GGAATGTTGTTTGGCTCGAGGTTCA	cme-MIR166g		20	2	CCTCGGACCAGGCTTCATTC	mdm-MIR166d
22	14	GGAATGTTGTTTGGCTCGAGGA	nta-MIR166h		21	1	GGAATGTTGTCTGGATCGAGG	bna-MIR166f		24	1	TAATCTCGGACCAGGCTTCATTCC	cme-MIR166g		21	26	CCTCGGACCAGGCTTCATTCC	mdm-MIR166d
20	1	CGGACCAGGCTTCATTCTCG	cme-MIR166i		18	222	TCGGACCAGGCTTCATCC	bna-MIR166f		23	1	TCGGACCAGGCTTCATTCCCGTC	cme-MIR166g		24	1	TCGGACCAGGCTTCATTCCCCTCG	ppt-MIR166d
20	1	CTCGGACCAGGCTTCATTCT	cme-MIR166i		19	264	TCGGACCAGGCTTCATCCC	bna-MIR166f		24	1	TCGGACCAGGCTTCATTCCCGTCA	cme-MIR166g		22	1	CCCTCGGACCAGGCTTCATTCC	vvi-MIR166d
24	4	ATCTCGGACCAGGCTTCATTCTCG	cme-MIR166i		20	22	TCGGACCAGGCTTCATCCCC	bna-MIR166f		21	1	TGATGGGAATGTTGTTTGGCT	cme-MIR166g		21	2	CCCTCGGACCAGGCTTCATTC	vvi-MIR166d
20	32	TCGGACCAGGCTTCATTCTC	cme-MIR166i		21	594	TCGGACCAGGCTTCATCCCCC	bna-MIR166f		19	1	TGGGAATGTTGTTTGGCTC	cme-MIR166g		21	3	GGAATGTTGTCTGGTTCGAGG	aqc-MIR166e
22	34	TCTCGGACCAGGCTTCATTCTC	cme-MIR166i		19	38	TCTCGGACCAGGCTTCATC	bna-MIR166f		20	1	TGGGAATGTTGTTTGGCTCG	cme-MIR166g		20	1	GATTGATCTCGGACCAGGCT	bdi-MIR166e
19	633	TCGGACCAGGCTTCATTCT	cme-MIR166i		20	5	TCTCGGACCAGGCTTCATCC	bna-MIR166f		23	1	TGGGAATGTTGTTTGGCTCGAGG	cme-MIR166g		21	1	TTGATCTCGGACCAGGCTTCA	bdi-MIR166e
21	1130	TCGGACCAGGCTTCATTCTCG	cme-MIR166i		21	16	TCTCGGACCAGGCTTCATCCC	bna-MIR166f		19	2	CGGACCAGGCTTCATTCCC	cme-MIR166g		21	1	GGAATGTTGTCTGGCACGAGG	bna-MIR166e
21	1204	TCTCGGACCAGGCTTCATTCT	cme-MIR166i		22	1	TCTCGGACCAGGCTTCATCCCC	bna-MIR166f		21	2	GATGGGAATGTTGTTTGGCTC	cme-MIR166g		22	1	ATCTCGGACCAGGCTTCATTCC	cme-MIR166e
20	2	TCTCGGATCAGGCTTCATTC	osa-MIR166i		19	1	AATGTTGTCTGGCTCGAGG	cme-MIR166f		19	2	GGAATGTTGTTTGGCTCGA	cme-MIR166g		19	1	CGGACCAGGCTTCATTCCT	cme-MIR166e
21	7	TCTCGGATCAGGCTTCATTCC	osa-MIR166i		20	1	AGGGGAATGTTGTCTGGCTC	cme-MIR166f		18	2	GGACCAGGCTTCATTCCC	cme-MIR166g		22	1	CTCGGACCAGGCTTCATTCCTC	cme-MIR166e
22	1	CGGACCAGGCTTCATTCCCGTA	gma-MIR166j		21	6	AGGGGAATGTTGTCTGGCTCG	cme-MIR166f		21	2	TGGGAATGTTGTTTGGCTCGA	cme-MIR166g		19	1	GGAAAAAATGATCTCGGAC	cme-MIR166e
24	1	GGTTGATGGGAATGTTGTTTGGCT	gma-MIR166j		24	2	AGGGGAATGTTGTCTGGCTCGAGG	cme-MIR166f		22	2	TGGGAATGTTGTTTGGCTCGAG	cme-MIR166g		22	2	TCGGACCAGGCTTCATTCCTCA	cme-MIR166e
21	1	GTTGATGGGAATGTTGTTTGG	gma-MIR166j		22	5	CGTCGGACCAGGCTTCATTCCC	cme-MIR166f		24	3	AATCTCGGACCAGGCTTCATTCCC	cme-MIR166g		24	2	TGATCTCGGACCAGGCTTCATTCC	cme-MIR166e
23	1	TCGGACCAGGCTTCATTCCCGTA	gma-MIR166j		23	1	CGTCGGACCAGGCTTCATTCCCC	cme-MIR166f		23	3	CTCGGACCAGGCTTCATTCCCGT	cme-MIR166g		18	4	CGGACCAGGCTTCATTCC	cme-MIR166e
24	1	TCGGACCAGGCTTCATTCCCGTAA	gma-MIR166j		18	1	GAATGTTGTCTGGCTCGA	cme-MIR166f		24	3	TCTCGGACCAGGCTTCATTCCCGT	cme-MIR166g		19	6	CTCGGACCAGGCTTCATTC	cme-MIR166e
21	1	TTGATGGGAATGTTGTTTGGC	gma-MIR166j		19	4	GAATGTTGTCTGGCTCGAG	cme-MIR166f		20	4	GAATGTTGTTTGGCTCGAGG	cme-MIR166g		21	32	ATCTCGGACCAGGCTTCATTC	cme-MIR166e
20	1	TCTGGGACCAGGCTTCATTT	gma-MIR166l		20	111	GAATGTTGTCTGGCTCGAGG	cme-MIR166f		23	5	TCTCGGACCAGGCTTCATTCCCG	cme-MIR166g		21	35	CTCGGACCAGGCTTCATTCCT	cme-MIR166e
19	2	TCTGGGACCAGGCTTCATT	gma-MIR166l		21	77	GAATGTTGTCTGGCTCGAGGA	cme-MIR166f		21	20	CGGACCAGGCTTCATTCCCGT	cme-MIR166g		23	59	TCTCGGACCAGGCTTCATTCCTC	cme-MIR166e
18	1	CCGGACCAGGCTTCATTC	ppt-MIR166l		25	1	GAGGGGAATGTTGTCTGGCTCGAGG	cme-MIR166f		22	20	CTCGGACCAGGCTTCATTCCCG	cme-MIR166g		20	62	CTCGGACCAGGCTTCATTCC	cme-MIR166e
19	1	CCGGACCAGGCTTCATTCC	ppt-MIR166l		19	1	GGAATGTTGTCTGGCTCGA	cme-MIR166f		19	27	GGACCAGGCTTCATTCCCG	cme-MIR166g		18	96	TCTCGGACCAGGCTTCAT	cme-MIR166e
20	1	TCCGGACCAGGCTTCATTCC	ppt-MIR166l		20	20	GGAATGTTGTCTGGCTCGAG	cme-MIR166f		20	47	CGGACCAGGCTTCATTCCCG	cme-MIR166g		21	281	TCGGACCAGGCTTCATTCCTC	cme-MIR166e
21	64	CCGGACCAGGCTTCATTCCCC	ppt-MIR166l		21	4526	GGAATGTTGTCTGGCTCGAGG	cme-MIR166f		21	48	GAATGTTGTTTGGCTCGAGGT	cme-MIR166g		20	292	TCGGACCAGGCTTCATTCCT	cme-MIR166e
19	1	TCGCGGACCAGGCTTCATT	gma-MIR166m		22	55	GGAATGTTGTCTGGCTCGAGGA	cme-MIR166f		21	83	AATGTTGTTTGGCTCGAGGTT	cme-MIR166g		18	610	TCGGACCAGGCTTCATTC	cme-MIR166e
21	2	TCGCGGACCAGGCTTCATTCC	gma-MIR166m		23	11	GGAATGTTGTCTGGCTCGAGGAC	cme-MIR166f		22	168	GAATGTTGTTTGGCTCGAGGTT	cme-MIR166g		19	660	TCTCGGACCAGGCTTCATT	cme-MIR166e
21	9	GCGGACCAGGCTTCATTCCCC	gma-MIR166m		24	2	GGAATGTTGTCTGGCTCGAGGACA	cme-MIR166f		21	279	GGAATGTTGTTTGGCTCGAGG	cme-MIR166g		19	1405	TCGGACCAGGCTTCATTCC	cme-MIR166e
23	4	TCGGACCAGGCTTCATTCCCTTT	osa-MIR166m		21	23	GGGAATGTTGTCTGGCTCGAG	cme-MIR166f		22	383	TCGGACCAGGCTTCATTCCCGT	cme-MIR166g		22	2096	TCTCGGACCAGGCTTCATTCCT	cme-MIR166e
18	1	TCGGACCAGGCATCATTC	ppt-MIR166m		24	2	GGGGAATGTTGTCTGGCTCGAGGA	cme-MIR166f		21	662	CTCGGACCAGGCTTCATTCCC	cme-MIR166g		20	4993	TCTCGGACCAGGCTTCATTC	cme-MIR166e
23	3	TCTCTCGGACCAGGCTTCATTCC	ptc-MIR166m		20	1	GTCGGACCAGGCTTCATTCC	cme-MIR166f		22	782	TCTCGGACCAGGCTTCATTCCC	cme-MIR166g		21	62368	TCTCGGACCAGGCTTCATTCC	cme-MIR166e
18	1	TCTCGGACCAGGCTTCAA	zma-MIR166n		21	358	GTCGGACCAGGCTTCATTCCC	cme-MIR166f		20	1813	TCGGACCAGGCTTCATTCCC	cme-MIR166g		24	1	TGTCGGACCAGGCTTCATTCCCCC	nta-MIR166e
21	2	TCGGACCAGGCTTCAATCCCT	zma-MIR166n		22	4	GTCGGACCAGGCTTCATTCCCC	cme-MIR166f		21	110973	TCGGACCAGGCTTCATTCCCG	cme-MIR166g		21	1	CTCGAACCAGGCTTCATTCCC	osa-MIR166e
20	3	TCTCGGACCAGGCTTCAATC	zma-MIR166n		23	2	GTCGGACCAGGCTTCATTCCCCC	cme-MIR166f		24	3	GAATGTTGTCTGGCTCGAGGACGC	mtr-MIR166g		19	1	TCGAACCAGGCTTCATTCC	osa-MIR166e
19	4	TCTCGGACCAGGCTTCAAT	zma-MIR166n		25	1	GTCGTCGGACCAGGCTTCATTCCCC	cme-MIR166f		25	3	GGAATGTTGTCTGGCTCGAGGACGC	mtr-MIR166g		20	2	TCGAACCAGGCTTCATTCCC	osa-MIR166e
21	13	TCTCGGACCAGGCTTCAATCC	zma-MIR166n		21	19	TCGTCGGACCAGGCTTCATTC	cme-MIR166f		24	7	GGAATGTTGTCTGGCTCGAGGACG	mtr-MIR166g		20	2	TCTCGAACCAGGCTTCATTC	osa-MIR166e
20	1	TCGGACCAGGCTCCATTCCT	ptc-MIR166p		24	2	TCGTCGGACCAGGCTTCATTCCCC	cme-MIR166f		21	1	GACCAGGCTTCATTCCCCTCA	cme-MIR166h		21	11	TCTCGAACCAGGCTTCATTCC	osa-MIR166e
23	1	TCTCGGACCAGGCTCCATTCCTT	ptc-MIR166p		23	5	TCGGACCAGGCTTCATTCCCCCT	mdm-MIR166f		24	2	AGGCTTCGGACCAGGCTTCATTCC	cme-MIR166h		21	332	TCGAACCAGGCTTCATTCCCC	osa-MIR166e
21	7	TCTCGGACCAGGCTCCATTCC	ptc-MIR166p		21	1	GGAATGTTGTCTGGCTCGAAG	nta-MIR166f		23	2	TCGGACCAGGCTTCATTCCCCTC	cme-MIR166h		25	1	ATGTCGGACCAGGCTTCATTCCCCT	aly-MIR166f
21	1	CGGACCAGGCTTCATTCCTTC	ptc-MIR166q		20	3	AATGTTGTTTGGCTCGAGGT	cme-MIR166g		23	3	TTCGGACCAGGCTTCATTCCCCT	cme-MIR166h		21	2	ATGTCGGACCAGGCTTCATTC	aly-MIR166f
22	2	TCGGACCAGGCTTCATTCCTTC	ptc-MIR166q		21	41	AATGTTGTTTGGCTCGAGGTT	cme-MIR166g		21	8	GGAATGTTGGCTGGCTCGAGG	cme-MIR166h		24	11	ATGTCGGACCAGGCTTCATTCCCC	aly-MIR166f
24	21	TCTCGGACCAGGCTTCATTCCTTC	ptc-MIR166q		21	1	ACCAGGCTTCATTCCCGTCAA	cme-MIR166g		19	10	TTCGGACCAGGCTTCATTC	cme-MIR166h		21	1	CTCGGACCAGGCTTCATCCCC	bna-MIR166f
20	1	CGGACCAGGCTTCATTCCCT	gma-MIR166r		20	1	ATGGGAATGTTGTTTGGCTC	cme-MIR166g		20	10	TTCGGACCAGGCTTCATTCC	cme-MIR166h		22	2	TCGGACCAGGCTTCATCCCCCC	bna-MIR166f
19	1	GGACCAGGCTTCATTCCCT	gma-MIR166r		20	79	CGGACCAGGCTTCATTCCCG	cme-MIR166g		21	11	CTTCGGACCAGGCTTCATTCC	cme-MIR166h		19	3	CTCGGACCAGGCTTCATCC	bna-MIR166f
23	2	CTCGGACCAGGCTTCATTCCCTT	gma-MIR166r		21	25	CGGACCAGGCTTCATTCCCGT	cme-MIR166g		21	41	CGGACCAGGCTTCATTCCCCT	cme-MIR166h		20	7	TCTCGGACCAGGCTTCATCC	bna-MIR166f
22	26	CTCGGACCAGGCTTCATTCCCT	gma-MIR166r		21	292	CTCGGACCAGGCTTCATTCCC	cme-MIR166g		22	54	TTCGGACCAGGCTTCATTCCCC	cme-MIR166h		21	16	TCTCGGACCAGGCTTCATCCC	bna-MIR166f
22	28	TCGGACCAGGCTTCATTCCCTT	gma-MIR166r		22	22	CTCGGACCAGGCTTCATTCCCG	cme-MIR166g		22	836	TCGGACCAGGCTTCATTCCCCT	cme-MIR166h		20	18	TCGGACCAGGCTTCATCCCC	bna-MIR166f
21	903	TCGGACCAGGCTTCATTCCCT	gma-MIR166r		23	3	CTCGGACCAGGCTTCATTCCCGT	cme-MIR166g		21	2771	TTCGGACCAGGCTTCATTCCC	cme-MIR166h		19	33	TCTCGGACCAGGCTTCATC	bna-MIR166f
21	1	CGGACCAGGCTTCATTCCCCA	gma-MIR166u		24	1	CTCGGACCAGGCTTCATTCCCGTC	cme-MIR166g		22	6	GGAATGTTGTCTGGCTCGAGGC	mdm-MIR166h		19	278	TCGGACCAGGCTTCATCCC	bna-MIR166f
23	1	CTCGGACCAGGCTTCATTCCCCA	gma-MIR166u		19	1	GAATGTTGTTTGGCTCGAG	cme-MIR166g		22	13	GGAATGTTGTTTGGCTCGAGGA	nta-MIR166h		18	325	TCGGACCAGGCTTCATCC	bna-MIR166f
23	1	TCGGACCAGGCTTCATTCCCCAC	gma-MIR166u		20	3	GAATGTTGTTTGGCTCGAGG	cme-MIR166g		25	1	TCGGACCAGGCTTCATTCCCCTTGG	ppt-MIR166h		21	502	TCGGACCAGGCTTCATCCCCC	bna-MIR166f
21	1	TTCTCGGACCAGGCTTCATTC	gma-MIR166u		21	32	GAATGTTGTTTGGCTCGAGGT	cme-MIR166g		20	1	CGGACCAGGCTTCATTCTCG	cme-MIR166i		23	1	ACCAGGCTTCATTCCCCCCAATT	cme-MIR166f
22	764	TCGGACCAGGCTTCATTCCCCA	gma-MIR166u		22	75	GAATGTTGTTTGGCTCGAGGTT	cme-MIR166g		22	1	CTCGGACCAGGCTTCATTCTCG	cme-MIR166i		18	1	AGGGGAATGTTGTCTGGC	cme-MIR166f
22	1	CAAGCTGCCAGCATGATCTAAA	aqc-MIR167		20	1	GATGGGAATGTTGTTTGGCT	cme-MIR166g		19	1	GGACCAGGCTTCATTCTCG	cme-MIR166i		18	1	ATGTTGTCTGGCTCGAGG	cme-MIR166f
24	1	TCAAGCTGCCAGCATGATCTAAAA	aqc-MIR167		21	5	GATGGGAATGTTGTTTGGCTC	cme-MIR166g		22	1	TCGGACCAGGCTTCATTCTCGC	cme-MIR166i		20	1	GAGGGGAATGTTGTCTGGCT	cme-MIR166f
23	3	TCAAGCTGCCAGCATGATCTAAA	aqc-MIR167		21	210	GGAATGTTGTTTGGCTCGAGG	cme-MIR166g		23	1	TCGGACCAGGCTTCATTCTCGCC	cme-MIR166i		21	1	GAGGGGAATGTTGTCTGGCTC	cme-MIR166f
23	2	TCATCTTGCAGCTTCAATCACTC	cca-MIR167		23	1	GGAATGTTGTTTGGCTCGAGGTT	cme-MIR166g		23	2	ATCTCGGACCAGGCTTCATTCTC	cme-MIR166i		24	1	GAGGGGAATGTTGTCTGGCTCGAG	cme-MIR166f
21	3	AGGTCATCTTGCAGCTTCAAT	cca-MIR167		18	1	GGACCAGGCTTCATTCCC	cme-MIR166g		24	13	ATCTCGGACCAGGCTTCATTCTCG	cme-MIR166i		25	1	GAGGGGAATGTTGTCTGGCTCGAGG	cme-MIR166f
24	1	TGAAGCTGCCAGCATGATCTGAGC	lja-MIR167		19	28	GGACCAGGCTTCATTCCCG	cme-MIR166g		22	25	TCTCGGACCAGGCTTCATTCTC	cme-MIR166i		19	1	GGAATGTTGTCTGGCTCGA	cme-MIR166f
21	2	AGATCATATGGCAGCTTCACC	lja-MIR167		21	2	GGACCAGGCTTCATTCCCGTC	cme-MIR166g		20	43	TCGGACCAGGCTTCATTCTC	cme-MIR166i		23	1	GTCGTCGGACCAGGCTTCATTCC	cme-MIR166f
24	1	GTTGGTTTGAGAGGTTGAAGCTGC	mes-MIR167		24	2	TAATCTCGGACCAGGCTTCATTCC	cme-MIR166g		19	680	TCGGACCAGGCTTCATTCT	cme-MIR166i		25	1	GTCGTCGGACCAGGCTTCATTCCCC	cme-MIR166f
23	1	TTGGTTTGAGAGGTTGAAGCTGC	mes-MIR167		24	1	TATAATCTCGGACCAGGCTTCATT	cme-MIR166g		21	1060	TCTCGGACCAGGCTTCATTCT	cme-MIR166i		27	1	GTGTCGTCGGACCAGGCTTCATTCCCC	cme-MIR166f
22	1	ATGAAGCTGCCAGCATGATCTA	aly-MIR167a		20	1846	TCGGACCAGGCTTCATTCCC	cme-MIR166g		21	3009	TCGGACCAGGCTTCATTCTCG	cme-MIR166i		24	1	TCGTCGGACCAGGCTTCATTCCCC	cme-MIR166f
22	1	GAAGCTGCCAGCATGATCTAAT	aly-MIR167a		21	113871	TCGGACCAGGCTTCATTCCCG	cme-MIR166g		21	1	TCGGATCAGGCTTCATTCCTC	osa-MIR166i		21	1	TGAGGGGAATGTTGTCTGGCT	cme-MIR166f
24	11	TGAAGCTGCCAGCATGATCTAATT	aly-MIR167a		22	828	TCGGACCAGGCTTCATTCCCGT	cme-MIR166g		20	1	TCTCGGATCAGGCTTCATTC	osa-MIR166i		21	1	TGTCGTCGGACCAGGCTTCAT	cme-MIR166f
23	26	TGAAGCTGCCAGCATGATCTAAT	aly-MIR167a		24	1	TCGGACCAGGCTTCATTCCCGTCA	cme-MIR166g		22	1	TCTCGGATCAGGCTTCATTCCT	osa-MIR166i		22	2	CGTCGGACCAGGCTTCATTCCC	cme-MIR166f
22	33	TGAAGCTGCCAGCATGATCTAC	cme-MIR167a		22	691	TCTCGGACCAGGCTTCATTCCC	cme-MIR166g		21	12	TCTCGGATCAGGCTTCATTCC	osa-MIR166i		23	2	CGTCGGACCAGGCTTCATTCCCC	cme-MIR166f
21	15	AAGCTGCCAGCATGATCTGAA	csi-MIR167a		23	4	TCTCGGACCAGGCTTCATTCCCG	cme-MIR166g		20	1	TTGATGGGAATGTTGTTTGG	gma-MIR166j		18	2	GGAATGTTGTCTGGCTCG	cme-MIR166f
23	1063	TGAAGCTGCCAGCATGATCTGAA	csi-MIR167a		24	1	TCTCGGACCAGGCTTCATTCCCGT	cme-MIR166g		24	2	TCGGACCAGGCTTCATTCCCGTAA	gma-MIR166j		23	2	GGGGAATGTTGTCTGGCTCGAGG	cme-MIR166f
24	1	TGAAGCTGCCAGCATGATCTAACT	ptc-MIR167a		21	9	TGATGGGAATGTTGTTTGGCT	cme-MIR166g		22	4	GAATGTTGTTTGGCTCGAGGTA	gma-MIR166j		24	2	GGGGAATGTTGTCTGGCTCGAGGA	cme-MIR166f
21	1	AGATCATATGGTAGCTTCACC	cme-MIR167b		19	1	TGGGAATGTTGTTTGGCTC	cme-MIR166g		23	7	TCGGACCAGGCTTCATTCCCGTA	gma-MIR166j		19	2	GTCGGACCAGGCTTCATTC	cme-MIR166f
21	1	ATCAGATCATATGGTAGCTTC	cme-MIR167b		20	2	TGGGAATGTTGTTTGGCTCG	cme-MIR166g		19	1	TGGGACCAGGCTTCATTTC	gma-MIR166l		24	2	TGTCGTCGGACCAGGCTTCATTCC	cme-MIR166f
25	1	ATCAGATCATATGGTAGCTTCACCT	cme-MIR167b		21	1	TGGGAATGTTGTTTGGCTCGA	cme-MIR166g		20	2	TCTGGGACCAGGCTTCATTT	gma-MIR166l		24	3	GGAATGTTGTCTGGCTCGAGGACA	cme-MIR166f
20	1	GATCATATGGTAGCTTCACC	cme-MIR167b		22	2	TGGGAATGTTGTTTGGCTCGAG	cme-MIR166g		21	87	CCGGACCAGGCTTCATTCCCC	ppt-MIR166l		23	3	GTCGGACCAGGCTTCATTCCCCC	cme-MIR166f
21	2	GAAGCTGCCAGCATGATCTAA	cme-MIR167b		23	2	TGGGAATGTTGTTTGGCTCGAGG	cme-MIR166g		20	1	GCGGACCAGGCTTCATTCCC	gma-MIR166m		19	4	GAATGTTGTCTGGCTCGAG	cme-MIR166f
22	2	TCAGATCATATGGTAGCTTCAC	cme-MIR167b		24	2	GGAATGTTGTCTGGCTCGAGGACG	mtr-MIR166g		21	5	TCGCGGACCAGGCTTCATTCC	gma-MIR166m		20	4	GTCGGACCAGGCTTCATTCC	cme-MIR166f
22	2	TTGAAGCTGCCAGCATGATCTA	cme-MIR167b		25	1	GGAATGTTGTCTGGCTCGAGGACGC	mtr-MIR166g		21	15	GCGGACCAGGCTTCATTCCCC	gma-MIR166m		20	6	AGGGGAATGTTGTCTGGCTC	cme-MIR166f
20	3	CAGATCATATGGTAGCTTCA	cme-MIR167b		26	1	GGAATGTTGTCTGGCTCGAGGACGCT	mtr-MIR166g		23	7	TCGGACCAGGCTTCATTCCCTTT	osa-MIR166m		22	8	GTCGGACCAGGCTTCATTCCCC	cme-MIR166f
20	6	GAAGCTGCCAGCATGATCTA	cme-MIR167b		21	52	CGGACCAGGCTTCATTCCCCT	cme-MIR166h		18	1	TCTCGGACCAGGCTTCAA	zma-MIR166n		23	11	GGAATGTTGTCTGGCTCGAGGAC	cme-MIR166f
21	7	TCAGATCATATGGTAGCTTCA	cme-MIR167b		19	1	CTTCGGACCAGGCTTCATT	cme-MIR166h		20	1	TCTCGGACCAGGCTTCAATC	zma-MIR166n		21	12	GGGAATGTTGTCTGGCTCGAG	cme-MIR166f
23	9	TCAGATCATATGGTAGCTTCACC	cme-MIR167b		21	10	CTTCGGACCAGGCTTCATTCC	cme-MIR166h		22	1	TCTCGGACCAGGCTTCAATCCC	zma-MIR166n		24	14	GTCGTCGGACCAGGCTTCATTCCC	cme-MIR166f
23	11	TGAAGCTGCCAGCATGATCTAAA	cme-MIR167b		22	1	CTTCGGACCAGGCTTCATTCCC	cme-MIR166h		21	24	TCTCGGACCAGGCTTCAATCC	zma-MIR166n		20	23	GGAATGTTGTCTGGCTCGAG	cme-MIR166f
24	17	TGAAGCTGCCAGCATGATCTAAAC	cme-MIR167b		21	12	GACCAGGCTTCATTCCCCTCA	cme-MIR166h		20	1	TCGGACCAGGCTCCATTCCT	ptc-MIR166p		22	47	GGAATGTTGTCTGGCTCGAGGA	cme-MIR166f
25	25	TGAAGCTGCCAGCATGATCTAAACT	cme-MIR167b		21	2	GGAATGTTGGCTGGCTCGAGG	cme-MIR166h		20	1	TCTCGGACCAGGCTCCATTC	ptc-MIR166p		21	50	AGGGGAATGTTGTCTGGCTCG	cme-MIR166f
24	35	ATCAGATCATATGGTAGCTTCACC	cme-MIR167b		20	2	GGACCAGGCTTCATTCCCCT	cme-MIR166h		22	1	TCTCGGACCAGGCTCCATTCCT	ptc-MIR166p		21	67	TCGTCGGACCAGGCTTCATTC	cme-MIR166f
22	8367	TGAAGCTGCCAGCATGATCTAA	cme-MIR167b		22	1985	TCGGACCAGGCTTCATTCCCCT	cme-MIR166h		21	10	TCTCGGACCAGGCTCCATTCC	ptc-MIR166p		20	111	GAATGTTGTCTGGCTCGAGG	cme-MIR166f
21	28424	TGAAGCTGCCAGCATGATCTA	cme-MIR167b		23	7	TCGGACCAGGCTTCATTCCCCTC	cme-MIR166h		24	5	TCTCGGACCAGGCTTCATTCCTTC	ptc-MIR166q		21	215	GAATGTTGTCTGGCTCGAGGA	cme-MIR166f
23	2	TGAAGCTGCCAGCATGATCTATC	dpr-MIR167b		18	1	TTCGGACCAGGCTTCATT	cme-MIR166h		22	11	TCGGACCAGGCTTCATTCCTTC	ptc-MIR166q		21	1027	GTCGGACCAGGCTTCATTCCC	cme-MIR166f
22	541	TGAAGCTGCCAGCATGATCTAT	dpr-MIR167b		19	5	TTCGGACCAGGCTTCATTC	cme-MIR166h		23	2	CTCGGACCAGGCTTCATTCCCTT	gma-MIR166r		21	5734	GGAATGTTGTCTGGCTCGAGG	cme-MIR166f
24	1	TGAAGCTGCCAGCATGATCTAAAT	rco-MIR167b		20	13	TTCGGACCAGGCTTCATTCC	cme-MIR166h		23	2	TCGGACCAGGCTTCATTCCCTTC	gma-MIR166r		21	2	GGAATGTTGTCTGGCTCGAAG	nta-MIR166f
24	2	TGAAGCTGCCAGCATGATCTGATG	ssp-MIR167b		21	3784	TTCGGACCAGGCTTCATTCCC	cme-MIR166h		22	25	TCGGACCAGGCTTCATTCCCTT	gma-MIR166r		27	1	ATAATCTCGGACCAGGCTTCATTCCCG	cme-MIR166g
21	1	TGAAGCTGACAGCATGATCTA	tae-MIR167b		22	204	TTCGGACCAGGCTTCATTCCCC	cme-MIR166h		22	57	CTCGGACCAGGCTTCATTCCCT	gma-MIR166r		24	1	ATCTCGGACCAGGCTTCATTCCCG	cme-MIR166g
20	2	TAAGCTGCCAGCATGATCTT	aly-MIR167c		23	2	TTCGGACCAGGCTTCATTCCCCT	cme-MIR166h		21	861	TCGGACCAGGCTTCATTCCCT	gma-MIR166r		21	1	ATGTTGTTTGGCTCGAGGTTC	cme-MIR166g
21	17	TTAAGCTGCCAGCATGATCTT	aly-MIR167c		22	11	GGAATGTTGTCTGGCTCGAGGC	mdm-MIR166h		21	1	CGGACCAGGCTTCATTCCCCA	gma-MIR166u		24	1	CTCGGACCAGGCTTCATTCCCGTC	cme-MIR166g
24	1	TGAAGCTGCCAGCATGATCTGACG	bdi-MIR167c		24	1	GGAATGTTGTCTGGCTCGAGGCCC	mdm-MIR166h		20	1	GGACCAGGCTTCATTCCCCA	gma-MIR166u		18	1	GACCAGGCTTCATTCCCG	cme-MIR166g
23	53	CTGAAGCTGCCAGCATGATCTGA	bdi-MIR167c		21	13	AATGTTGTTTGGCTCGAGGAT	nta-MIR166h		24	1	TCGGACCAGGCTTCATTCCCCACA	gma-MIR166u		18	1	GGAATGTTGTTTGGCTCG	cme-MIR166g
19	1	AAGCTGCCAGCATGATCTT	cme-MIR167c		21	2	GAATGTTGTTTGGCTCGAGGA	nta-MIR166h		21	1	TTCTCGGACCAGGCTTCATTC	gma-MIR166u		22	1	GGAATGTTGTTTGGCTCGAGGT	cme-MIR166g
20	1	AAGCTGCCAGCATGATCTTA	cme-MIR167c		22	43	GGAATGTTGTTTGGCTCGAGGA	nta-MIR166h		22	562	TCGGACCAGGCTTCATTCCCCA	gma-MIR166u		25	1	GGAATGTTGTTTGGCTCGAGGTTCA	cme-MIR166g
23	3	TTGAAGCTGCCAGCATGATCTTA	cme-MIR167c		25	1	TCGTCGGACCAGGCTTCATTCCCCT	nta-MIR166h		20	1	AGGTCATCTTGCAGCTTCAA	cca-MIR167		24	1	TCTCGGACCAGGCTTCATTCCCGT	cme-MIR166g
20	4	TTGAAGCTGCCAGCATGATC	cme-MIR167c		24	5	ATCTCGGACCAGGCTTCATTCTCG	cme-MIR166i		22	1	TGTGTGTGTGTGTGTGTGTGTG	cca-MIR167		18	1	TGGGAATGTTGTTTGGCT	cme-MIR166g
25	7	TGAAGCTGCCAGCATGATCTTAACT	cme-MIR167c		18	1	CGGACCAGGCTTCATTCT	cme-MIR166i		23	1	TGTGTGTGTGTGTGTGTGTGTGT	cca-MIR167		19	1	TGGGAATGTTGTTTGGCTC	cme-MIR166g
21	8	GAAGCTGCCAGCATGATCTTA	cme-MIR167c		20	3	CGGACCAGGCTTCATTCTCG	cme-MIR166i		21	2	AGGTCATCTTGCAGCTTCAAT	cca-MIR167		20	1	TGGGAATGTTGTTTGGCTCG	cme-MIR166g
24	10	TGAAGCTGCCAGCATGATCTTAAC	cme-MIR167c		20	3	CTCGGACCAGGCTTCATTCT	cme-MIR166i		21	4	AGATCATATGGCAGCTTCACC	lja-MIR167		19	2	ATGGGAATGTTGTTTGGCT	cme-MIR166g
20	16	GAAGCTGCCAGCATGATCTT	cme-MIR167c		22	1	CTCGGACCAGGCTTCATTCTCG	cme-MIR166i		22	1	TGGTTTGAGAGGTTGAAGCTGC	mes-MIR167		21	2	ATGGGAATGTTGTTTGGCTCG	cme-MIR166g
18	34	TGAAGCTGCCAGCATGAT	cme-MIR167c		19	2	GGACCAGGCTTCATTCTCG	cme-MIR166i		24	7	TGAAGCTGCCAGCATGATCTAATT	aly-MIR167a		19	2	CGGACCAGGCTTCATTCCC	cme-MIR166g
23	118	TGAAGCTGCCAGCATGATCTTAA	cme-MIR167c		19	651	TCGGACCAGGCTTCATTCT	cme-MIR166i		23	19	TGAAGCTGCCAGCATGATCTAAT	aly-MIR167a		18	2	GGACCAGGCTTCATTCCC	cme-MIR166g
19	213	TGAAGCTGCCAGCATGATC	cme-MIR167c		20	28	TCGGACCAGGCTTCATTCTC	cme-MIR166i		23	1	GGTCATGCTCTGACAGCCTCACT	cme-MIR167a		24	2	TAATCTCGGACCAGGCTTCATTCC	cme-MIR166g
21	222	TTGAAGCTGCCAGCATGATCT	cme-MIR167c		21	1380	TCGGACCAGGCTTCATTCTCG	cme-MIR166i		21	1	GTGAAGCTGCCAGCATGATCT	cme-MIR167a		23	2	TCGGACCAGGCTTCATTCCCGTC	cme-MIR166g
20	1084	TGAAGCTGCCAGCATGATCT	cme-MIR167c		21	1578	TCTCGGACCAGGCTTCATTCT	cme-MIR166i		18	1	TCATGCTCTGACAGCCTC	cme-MIR167a		23	2	TGGGAATGTTGTTTGGCTCGAGG	cme-MIR166g
22	1514	TTGAAGCTGCCAGCATGATCTT	cme-MIR167c		22	38	TCTCGGACCAGGCTTCATTCTC	cme-MIR166i		23	1	TCATGCTCTGACAGCCTCACTCC	cme-MIR167a		24	3	AATCTCGGACCAGGCTTCATTCCC	cme-MIR166g
22	70433	TGAAGCTGCCAGCATGATCTTA	cme-MIR167c		23	2	TCTCGGACCAGGCTTCATTCTCG	cme-MIR166i		24	1	TGAAGCTGCCAGCATGATCTACCT	cme-MIR167a		20	3	GGAATGTTGTTTGGCTCGAG	cme-MIR166g
21	130745	TGAAGCTGCCAGCATGATCTT	cme-MIR167c		20	2	CTCGGATCAGGCTTCATTCC	osa-MIR166i		22	13	TGAAGCTGCCAGCATGATCTAC	cme-MIR167a		23	3	GGAATGTTGTTTGGCTCGAGGTT	cme-MIR166g
24	1	ATCAGGTCATCTTGCAGCTTCAAT	dpr-MIR167c		21	1	TCGGATCAGGCTTCATTCCTC	osa-MIR166i		24	1	TGAAGCTGCCAGCATGATCTGAAC	csi-MIR167a		22	3	TGGGAATGTTGTTTGGCTCGAG	cme-MIR166g
21	9	TCAGGTCATCTTGCAGCTTCA	dpr-MIR167c		21	23	TCTCGGATCAGGCTTCATTCC	osa-MIR166i		21	35	AAGCTGCCAGCATGATCTGAA	csi-MIR167a		20	6	GAATGTTGTTTGGCTCGAGG	cme-MIR166g
23	107	TGAAGCTGCCAGCATGATCTGAC	dpr-MIR167c		24	1	CTCGGACCAGGCTTCATTCCCGTA	gma-MIR166j		23	297	TGAAGCTGCCAGCATGATCTGAA	csi-MIR167a		21	8	GATGGGAATGTTGTTTGGCTC	cme-MIR166g
23	2	TGAAGCTGCCAGCATGATCTGGT	nta-MIR167c		22	1	GAATGTTGTTTGGCTCGAGGTA	gma-MIR166j		25	1	TGAAGCTGCCAGCATGATCTAACTT	ptc-MIR167a		23	9	CTCGGACCAGGCTTCATTCCCGT	cme-MIR166g
21	3	GAAGCTGCCAGCATGATCTGG	nta-MIR167c		21	2	GTTGATGGGAATGTTGTTTGG	gma-MIR166j		24	2	TGAAGCTGCCAGCATGATCTAACT	ptc-MIR167a		23	9	TCTCGGACCAGGCTTCATTCCCG	cme-MIR166g
22	661	TGAAGCTGCCAGCATGATCTGG	nta-MIR167c		23	6	TCGGACCAGGCTTCATTCCCGTA	gma-MIR166j		21	1	AGATCAGATCATATGGTAGCT	cme-MIR167b		21	12	TGGGAATGTTGTTTGGCTCGA	cme-MIR166g
23	2	TGAAGCTGCCAGCATGATCTGGA	rco-MIR167c		24	1	TCGGACCAGGCTTCATTCCCGTAA	gma-MIR166j		22	2	TTGAAGCTGCCAGCATGATCTA	cme-MIR167b		22	25	CTCGGACCAGGCTTCATTCCCG	cme-MIR166g
20	1	AGATCATATGGCAGTTTCAC	tcc-MIR167c		21	1	TTGATGGGAATGTTGTTTGGC	gma-MIR166j		20	3	GAAGCTGCCAGCATGATCTA	cme-MIR167b		21	32	CGGACCAGGCTTCATTCCCGT	cme-MIR166g
23	1	ATCAGATCATATGGCAGTTTCAC	tcc-MIR167c		22	1	TTGATGGGAATGTTGTTTGGCT	gma-MIR166j		20	6	CAGATCATATGGTAGCTTCA	cme-MIR167b		19	44	GGACCAGGCTTCATTCCCG	cme-MIR166g
23	1	GATCAGATCATATGGCAGTTTCA	tcc-MIR167c		20	3	TCTGGGACCAGGCTTCATTT	gma-MIR166l		23	7	TCAGATCATATGGTAGCTTCACC	cme-MIR167b		21	54	GAATGTTGTTTGGCTCGAGGT	cme-MIR166g
24	1	TCAGATCATATGGCAGTTTCACCT	tcc-MIR167c		20	1	CCGGACCAGGCTTCATTCCC	ppt-MIR166l		23	9	TGAAGCTGCCAGCATGATCTAAA	cme-MIR167b		21	93	AATGTTGTTTGGCTCGAGGTT	cme-MIR166g
21	1	TCATATGGCAGTTTCACCTGT	tcc-MIR167c		21	183	CCGGACCAGGCTTCATTCCCC	ppt-MIR166l		21	11	TCAGATCATATGGTAGCTTCA	cme-MIR167b		20	97	CGGACCAGGCTTCATTCCCG	cme-MIR166g
21	2	ATCAGATCATATGGCAGTTTC	tcc-MIR167c		22	1	CCGGACCAGGCTTCATTCCCCT	ppt-MIR166l		25	18	TGAAGCTGCCAGCATGATCTAAACT	cme-MIR167b		22	111	GAATGTTGTTTGGCTCGAGGTT	cme-MIR166g
22	2	TCAGATCATATGGCAGTTTCAC	tcc-MIR167c		20	2	TCCGGACCAGGCTTCATTCC	ppt-MIR166l		24	21	TGAAGCTGCCAGCATGATCTAAAC	cme-MIR167b		22	428	TCGGACCAGGCTTCATTCCCGT	cme-MIR166g
24	2	TGAAGCTGCCAGCATGATCTTAAT	tcc-MIR167c		21	1	TCCGGACCAGGCTTCATTCCC	ppt-MIR166l		24	56	ATCAGATCATATGGTAGCTTCACC	cme-MIR167b		21	468	GGAATGTTGTTTGGCTCGAGG	cme-MIR166g
25	3	ATCAGATCATATGGCAGTTTCACCT	tcc-MIR167c		21	9	GCGGACCAGGCTTCATTCCCC	gma-MIR166m		22	5586	TGAAGCTGCCAGCATGATCTAA	cme-MIR167b		21	785	CTCGGACCAGGCTTCATTCCC	cme-MIR166g
21	4	GATCATATGGCAGTTTCACCT	tcc-MIR167c		21	7	TCGCGGACCAGGCTTCATTCC	gma-MIR166m		21	19104	TGAAGCTGCCAGCATGATCTA	cme-MIR167b		22	842	TCTCGGACCAGGCTTCATTCCC	cme-MIR166g
23	11	TCAGATCATATGGCAGTTTCACC	tcc-MIR167c		23	7	TCGGACCAGGCTTCATTCCCTTT	osa-MIR166m		22	268	TGAAGCTGCCAGCATGATCTAT	dpr-MIR167b		20	2154	TCGGACCAGGCTTCATTCCC	cme-MIR166g
21	18	AGATCATATGGCAGTTTCACC	tcc-MIR167c		24	1	TCGGACCAGGCTTCATTCCCTTTA	osa-MIR166m		24	2	TGAAGCTGCCAGCATGATCTAAAT	rco-MIR167b		21	115851	TCGGACCAGGCTTCATTCCCG	cme-MIR166g
20	32	TCAGATCATATGGCAGTTTC	tcc-MIR167c		19	1	TCGGACCAGGCATCATTCC	ppt-MIR166m		24	1	TGAAGCTGCCAGCATGATCTAACA	sbi-MIR167b		24	1	GAATGTTGTCTGGCTCGAGGACGC	mtr-MIR166g
20	41	GATCATATGGCAGTTTCACC	tcc-MIR167c		23	3	TCTCTCGGACCAGGCTTCATTCC	ptc-MIR166m		21	2	TGAAGCTGACAGCATGATCTA	tae-MIR167b		25	2	GGAATGTTGTCTGGCTCGAGGACGC	mtr-MIR166g
24	124	ATCAGATCATATGGCAGTTTCACC	tcc-MIR167c		21	1	TCGGACCAGGCTTCAATCCCT	zma-MIR166n		21	15	TTAAGCTGCCAGCATGATCTT	aly-MIR167c		24	12	GGAATGTTGTCTGGCTCGAGGACG	mtr-MIR166g
21	1381	TCAGATCATATGGCAGTTTCA	tcc-MIR167c		19	2	TCTCGGACCAGGCTTCAAT	zma-MIR166n		23	8	CTGAAGCTGCCAGCATGATCTGA	bdi-MIR167c		18	1	ACCAGGCTTCATTCCCCT	cme-MIR166h
22	2	TTGAAGCTGCCAGCATGATCTC	vvi-MIR167c		20	4	TCTCGGACCAGGCTTCAATC	zma-MIR166n		19	1	AAGCTGCCAGCATGATCTT	cme-MIR167c		21	1	GACCAGGCTTCATTCCCCTCA	cme-MIR166h
22	47	TGAAGCTGCCAGCATGATCTCA	vvi-MIR167c		21	21	TCTCGGACCAGGCTTCAATCC	zma-MIR166n		21	1	AAGCTGCCAGCATGATCTTAA	cme-MIR167c		21	1	GGAATGTTGGCTGGCTCGAGG	cme-MIR166h
21	265	TGAAGCTGCCAGCATGATCTC	vvi-MIR167c		22	1	TCTCGGACCAGGCTTCAATCCC	zma-MIR166n		21	1	CCAGTTGAAGCTGCCAGCATG	cme-MIR167c		22	1	GGAATGTTGGCTGGCTCGAGGC	cme-MIR166h
24	17	TGAAGCTGCCAGCATGATCTGATC	bdi-MIR167d		19	1	GGTGTTTGGAATGAAGTTT	ptc-MIR166o		22	1	CCAGTTGAAGCTGCCAGCATGA	cme-MIR167c		20	1	GGACCAGGCTTCATTCCCCT	cme-MIR166h
21	1	CTGAAGCTGCCAGCATGATCT	bna-MIR167d		19	1	TCGGACCAGGCTCCATTCC	ptc-MIR166p		21	1	GTTGAAGCTGCCAGCATGATC	cme-MIR167c		24	1	GGCTTCGGACCAGGCTTCATTCCC	cme-MIR166h
23	1	CTGAAGCTGCCAGCATGATCTGT	bna-MIR167d		21	12	TCTCGGACCAGGCTCCATTCC	ptc-MIR166p		18	1	TTGAAGCTGCCAGCATGA	cme-MIR167c		24	1	TCGGACCAGGCTTCATTCCCCTCA	cme-MIR166h
22	5	CTGAAGCTGCCAGCATGATCTG	bna-MIR167d		22	1	TCTCGGACCAGGCTCCATTCCT	ptc-MIR166p		20	2	AAGCTGCCAGCATGATCTTA	cme-MIR167c		18	2	TTCGGACCAGGCTTCATT	cme-MIR166h
22	3099	TGAAGCTGCCAGCATGATCTGT	bna-MIR167d		23	1	CTCGGACCAGGCTTCATTCCTTC	ptc-MIR166q		22	3	GTTGAAGCTGCCAGCATGATCT	cme-MIR167c		24	3	AGGCTTCGGACCAGGCTTCATTCC	cme-MIR166h
26	1	TGAAGCTGCCAGCATGATCTGATTTA	cme-MIR167d		22	8	TCGGACCAGGCTTCATTCCTTC	ptc-MIR166q		22	4	AAGCTGCCAGCATGATCTTAAC	cme-MIR167c		23	4	TTCGGACCAGGCTTCATTCCCCT	cme-MIR166h
22	2	GAAGCTGCCAGCATGATCTGAT	cme-MIR167d		24	19	TCTCGGACCAGGCTTCATTCCTTC	ptc-MIR166q		20	5	TTGAAGCTGCCAGCATGATC	cme-MIR167c		23	5	TCGGACCAGGCTTCATTCCCCTC	cme-MIR166h
22	4	AAGCTGCCAGCATGATCTGATT	cme-MIR167d		20	2	CGGACCAGGCTTCATTCCCT	gma-MIR166r		25	9	TGAAGCTGCCAGCATGATCTTAACT	cme-MIR167c		21	7	CTTCGGACCAGGCTTCATTCC	cme-MIR166h
25	17	TGAAGCTGCCAGCATGATCTGATTT	cme-MIR167d		22	39	CTCGGACCAGGCTTCATTCCCT	gma-MIR166r		21	10	GAAGCTGCCAGCATGATCTTA	cme-MIR167c		19	13	TTCGGACCAGGCTTCATTC	cme-MIR166h
24	82	TGAAGCTGCCAGCATGATCTGATT	cme-MIR167d		20	1	GGACCAGGCTTCATTCCCTT	gma-MIR166r		23	10	TTGAAGCTGCCAGCATGATCTTA	cme-MIR167c		20	19	TTCGGACCAGGCTTCATTCC	cme-MIR166h
23	711	TGAAGCTGCCAGCATGATCTGAT	cme-MIR167d		21	1169	TCGGACCAGGCTTCATTCCCT	gma-MIR166r		20	13	GAAGCTGCCAGCATGATCTT	cme-MIR167c		21	48	CGGACCAGGCTTCATTCCCCT	cme-MIR166h
22	1	AGCTGCCAGCATGATCTGATGA	sbi-MIR167d		22	40	TCGGACCAGGCTTCATTCCCTT	gma-MIR166r		24	16	TGAAGCTGCCAGCATGATCTTAAC	cme-MIR167c		22	50	TTCGGACCAGGCTTCATTCCCC	cme-MIR166h
25	1	TGAAGCTGCCAGCATGATCTGATGA	sbi-MIR167d		21	1	TTTTCTCGGACCAGGCTTCAT	gma-MIR166t		18	31	TGAAGCTGCCAGCATGAT	cme-MIR167c		22	1036	TCGGACCAGGCTTCATTCCCCT	cme-MIR166h
18	1	AAGCTGCCAGCATGATCT	cme-MIR167e		21	1	CGGACCAGGCTTCATTCCCCA	gma-MIR166u		21	107	TTGAAGCTGCCAGCATGATCT	cme-MIR167c		21	3403	TTCGGACCAGGCTTCATTCCC	cme-MIR166h
20	1	CTGCCAGCATGATCTAACCT	cme-MIR167e		22	1	CGGACCAGGCTTCATTCCCCAC	gma-MIR166u		23	111	TGAAGCTGCCAGCATGATCTTAA	cme-MIR167c		21	2	GAATGTTGTCTGGCTCGAGGC	mdm-MIR166h
18	1	GCTGCCAGCATGATCTAA	cme-MIR167e		20	1	GGACCAGGCTTCATTCCCCA	gma-MIR166u		19	174	TGAAGCTGCCAGCATGATC	cme-MIR167c		22	6	GGAATGTTGTCTGGCTCGAGGC	mdm-MIR166h
21	1	TCAGATCATATGGCAGTTTTA	cme-MIR167e		22	975	TCGGACCAGGCTTCATTCCCCA	gma-MIR166u		20	727	TGAAGCTGCCAGCATGATCT	cme-MIR167c		21	1	GAATGTTGTTTGGCTCGAGGA	nta-MIR166h
25	1	TCAGTTCAAGCTGCCAGCATGATCT	cme-MIR167e		23	1	TCGGACCAGGCTTCATTCCCCAC	gma-MIR166u		22	1123	TTGAAGCTGCCAGCATGATCTT	cme-MIR167c		22	1	GAATGTTGTTTGGCTCGAGGAT	nta-MIR166h
21	2	ATCAGATCATATGGCAGTTTT	cme-MIR167e		19	1	TTCTCGGACCAGGCTTCAT	gma-MIR166u		22	62318	TGAAGCTGCCAGCATGATCTTA	cme-MIR167c		23	1	GGAATGTTGTTTGGCTCGAGGAT	nta-MIR166h
22	2	CTGCCAGCATGATCTAACCTTA	cme-MIR167e		22	1	TTCTCGGACCAGGCTTCATTCC	gma-MIR166u		21	116140	TGAAGCTGCCAGCATGATCTT	cme-MIR167c		22	18	GGAATGTTGTTTGGCTCGAGGA	nta-MIR166h
23	2	TCAAGCTGCCAGCATGATCTAAC	cme-MIR167e		23	1	TCAAGCTGCCAGCATGATCTAAA	aqc-MIR167		22	2	TTCCATCAGGTCATCTTGCAGC	csi-MIR167c		26	1	CGGACCAGGCTTCATTCTCGCCAGCT	cme-MIR166i
18	2	TCAGATCATATGGCAGTT	cme-MIR167e		24	1	TCAAGCTGCCAGCATGATCTAAAA	aqc-MIR167		20	1	TCAGGTCATCTTGCAGCTTC	dpr-MIR167c		22	1	TCGGACCAGGCTTCATTCTCGC	cme-MIR166i
23	2	TTCAAGCTGCCAGCATGATCTAA	cme-MIR167e		20	1	AGGTCATCTTGCAGCTTCAA	cca-MIR167		21	3	TCAGGTCATCTTGCAGCTTCA	dpr-MIR167c		23	2	ATCTCGGACCAGGCTTCATTCTC	cme-MIR166i
19	3	TCAGATCATATGGCAGTTT	cme-MIR167e		21	5	AGGTCATCTTGCAGCTTCAAT	cca-MIR167		23	25	TGAAGCTGCCAGCATGATCTGAC	dpr-MIR167c		18	2	CGGACCAGGCTTCATTCT	cme-MIR166i
25	4	TCAAGCTGCCAGCATGATCTAACCT	cme-MIR167e		20	1	GGTCATCTTGCAGCTTCAAT	cca-MIR167		23	1	TGAAGCTGCCAGCATGATCTGGT	nta-MIR167c		20	3	CGGACCAGGCTTCATTCTCG	cme-MIR166i
20	6	TCAGATCATATGGCAGTTTT	cme-MIR167e		21	1	TCATCTTGCAGCTTCAATCAC	cca-MIR167		22	574	TGAAGCTGCCAGCATGATCTGG	nta-MIR167c		24	24	ATCTCGGACCAGGCTTCATTCTCG	cme-MIR166i
24	21	TCAAGCTGCCAGCATGATCTAACC	cme-MIR167e		20	1	AGATCATATGGCAGCTTCAC	lja-MIR167		20	1	AAAGATCAGATCATATGGCA	tcc-MIR167c		22	27	TCTCGGACCAGGCTTCATTCTC	cme-MIR166i
20	25	TCAAGCTGCCAGCATGATCT	cme-MIR167e		23	1	TTGGTTTGAGAGGTTGAAGCTGC	mes-MIR167		24	1	AAAGATCAGATCATATGGCAGTTT	tcc-MIR167c		20	75	TCGGACCAGGCTTCATTCTC	cme-MIR166i
21	32	CAAGCTGCCAGCATGATCTAA	cme-MIR167e		22	3	ATGAAGCTGCCAGCATGATCTA	aly-MIR167a		23	1	GGAAAGATCAGATCATATGGCAG	tcc-MIR167c		19	942	TCGGACCAGGCTTCATTCT	cme-MIR166i
21	33	TCAAGCTGCCAGCATGATCTA	cme-MIR167e		23	24	TGAAGCTGCCAGCATGATCTAAT	aly-MIR167a		20	1	TATGGCAGTTTCACCTGTTG	tcc-MIR167c		21	1574	TCTCGGACCAGGCTTCATTCT	cme-MIR166i
22	4953	TCAAGCTGCCAGCATGATCTAA	cme-MIR167e		24	9	TGAAGCTGCCAGCATGATCTAATT	aly-MIR167a		24	1	TCAGATCATATGGCAGTTTCACCT	tcc-MIR167c		21	3566	TCGGACCAGGCTTCATTCTCG	cme-MIR166i
22	7	TGAAGCTGCCAGCATGATCTAG	mdm-MIR167e		23	4	GGTCATGCTCTGACAGCCTCACT	cme-MIR167a		25	2	ATCAGATCATATGGCAGTTTCACCT	tcc-MIR167c		20	2	TCTCGGATCAGGCTTCATTC	osa-MIR166i
19	1	AGAGGTTGAAGCTGCCAGC	cme-MIR167f		22	33	TGAAGCTGCCAGCATGATCTAC	cme-MIR167a		21	3	ATCAGATCATATGGCAGTTTC	tcc-MIR167c		21	28	TCTCGGATCAGGCTTCATTCC	osa-MIR166i
20	1	GAAGCTGCCAGCATGATCTG	cme-MIR167f		23	2	TGAAGCTGCCAGCATGATCTACC	cme-MIR167a		22	4	TCAGATCATATGGCAGTTTCAC	tcc-MIR167c		21	1	GTTGATGGGAATGTTGTTTGG	gma-MIR166j
22	1	GAGGTTGAAGCTGCCAGCATGA	cme-MIR167f		21	16	AAGCTGCCAGCATGATCTGAA	csi-MIR167a		23	7	TCAGATCATATGGCAGTTTCACC	tcc-MIR167c		24	1	TCGGACCAGGCTTCATTCCCGTAA	gma-MIR166j
20	3	AAGCTGCCAGCATGATCTGA	cme-MIR167f		23	1059	TGAAGCTGCCAGCATGATCTGAA	csi-MIR167a		21	10	AGATCATATGGCAGTTTCACC	tcc-MIR167c		22	6	GAATGTTGTTTGGCTCGAGGTA	gma-MIR166j
24	3	TGAAGCTGCCAGCATGATCTGAGG	cme-MIR167f		23	1	TGAAGCTGCCAGCATGATCTAAC	ptc-MIR167a		20	34	TCAGATCATATGGCAGTTTC	tcc-MIR167c		23	11	TCGGACCAGGCTTCATTCCCGTA	gma-MIR166j
22	5	TTGAAGCTGCCAGCATGATCTG	cme-MIR167f		21	1	AGATCATATGGTAGCTTCACC	cme-MIR167b		20	59	GATCATATGGCAGTTTCACC	tcc-MIR167c		21	1	TGGGACCAGGCTTCATTTCCC	gma-MIR166l
21	42	GAAGCTGCCAGCATGATCTGA	cme-MIR167f		24	69	ATCAGATCATATGGTAGCTTCACC	cme-MIR167b		24	153	ATCAGATCATATGGCAGTTTCACC	tcc-MIR167c		18	2	CCGGACCAGGCTTCATTC	ppt-MIR166l
23	45	TGAAGCTGCCAGCATGATCTGAG	cme-MIR167f		20	5	CAGATCATATGGTAGCTTCA	cme-MIR167b		21	1742	TCAGATCATATGGCAGTTTCA	tcc-MIR167c		20	2	TCCGGACCAGGCTTCATTCC	ppt-MIR166l
21	9145	TGAAGCTGCCAGCATGATCTG	cme-MIR167f		20	8	GAAGCTGCCAGCATGATCTA	cme-MIR167b		22	1	TTGAAGCTGCCAGCATGATCTC	vvi-MIR167c		21	2	TCCGGACCAGGCTTCATTCCC	ppt-MIR166l
22	231234	TGAAGCTGCCAGCATGATCTGA	cme-MIR167f		21	1	GAAGCTGCCAGCATGATCTAA	cme-MIR167b		22	16	TGAAGCTGCCAGCATGATCTCA	vvi-MIR167c		21	135	CCGGACCAGGCTTCATTCCCC	ppt-MIR166l
23	8	TGAAGCTGCCAGCATGATCTTAG	ptc-MIR167f		20	1	GATCATATGGTAGCTTCACC	cme-MIR167b		21	138	TGAAGCTGCCAGCATGATCTC	vvi-MIR167c		20	1	TCGCGGACCAGGCTTCATTC	gma-MIR166m
26	1	GCAGCTGAAGCTGCCAGCATGATCTG	zma-MIR167f		21	15	TCAGATCATATGGTAGCTTCA	cme-MIR167b		24	2	TGAAGCTGCCAGCATGATCTGATC	bdi-MIR167d		21	7	TCGCGGACCAGGCTTCATTCC	gma-MIR166m
26	2	TGAAGCTGCCAGCATGATCTGATCTT	zma-MIR167f		23	7	TCAGATCATATGGTAGCTTCACC	cme-MIR167b		18	1	CTGAAGCTGCCAGCATGA	bna-MIR167d		21	10	GCGGACCAGGCTTCATTCCCC	gma-MIR166m
25	3	TGAAGCTGCCAGCATGATCTGATCT	zma-MIR167f		21	26010	TGAAGCTGCCAGCATGATCTA	cme-MIR167b		22	1	CTGAAGCTGCCAGCATGATCTG	bna-MIR167d		23	7	TCGGACCAGGCTTCATTCCCTTT	osa-MIR166m
23	5	TGAAGCTGCCAGCATGATCTAAG	mdm-MIR167g		22	7979	TGAAGCTGCCAGCATGATCTAA	cme-MIR167b		22	865	TGAAGCTGCCAGCATGATCTGT	bna-MIR167d		20	1	TCTCTCGGACCAGGCTTCAT	ptc-MIR166m
21	1	TGAAGCTGCCAACATGATCTG	ptc-MIR167h		23	20	TGAAGCTGCCAGCATGATCTAAA	cme-MIR167b		22	1	AAGCTGCCAGCATGATCTGATT	cme-MIR167d		19	1	TCGGACCAGGCTTCAATCC	zma-MIR166n
22	48	TGAAGCTGCCAACATGATCTGA	ptc-MIR167h		24	10	TGAAGCTGCCAGCATGATCTAAAC	cme-MIR167b		22	1	GAAGCTGCCAGCATGATCTGAT	cme-MIR167d		22	1	TCTCGGACCAGGCTTCAATCCC	zma-MIR166n
25	1	TGAAGCTGCCAGCATGATCTGAAAG	sbi-MIR167h		25	27	TGAAGCTGCCAGCATGATCTAAACT	cme-MIR167b		25	6	TGAAGCTGCCAGCATGATCTGATTT	cme-MIR167d		20	3	TCTCGGACCAGGCTTCAATC	zma-MIR166n
21	1	TAAGATCATGCTGGCAGCTTC	gma-MIR167i		26	1	TGAAGCTGCCAGCATGATCTAAACTT	cme-MIR167b		22	12	AGCTGCCAGCATGATCTGATTT	cme-MIR167d		21	22	TCTCGGACCAGGCTTCAATCC	zma-MIR166n
24	1	TGAAGCTGCCAGCATGATCTGAGT	gma-MIR167j		22	4	TTGAAGCTGCCAGCATGATCTA	cme-MIR167b		24	32	TGAAGCTGCCAGCATGATCTGATT	cme-MIR167d		22	1	TCTCGGACCAGGCTCCATTCCT	ptc-MIR166p
23	220	TGAAGCTGCCAGCATGATCTTAT	mdm-MIR167j		22	2	ATGAAGCTGCCAGCATGATCTT	csi-MIR167b		23	138	TGAAGCTGCCAGCATGATCTGAT	cme-MIR167d		19	2	TCGGACCAGGCTCCATTCC	ptc-MIR166p
24	14	TGAAGCTGCCAGCATGATCTGAAA	zma-MIR167j		23	3	ATGAAGCTGCCAGCATGATCTTA	csi-MIR167b		20	1	AAGCTGCCAGCATGATCTAA	cme-MIR167e		20	2	TCTCGGACCAGGCTCCATTC	ptc-MIR166p
20	1	CAGTTGATGCAAGGCGGGAT	aau-MIR168		24	1	ATGAAGCTGCCAGCATGATCTTAA	csi-MIR167b		22	1	ATCAGTTCAAGCTGCCAGCATG	cme-MIR167e		21	15	TCTCGGACCAGGCTCCATTCC	ptc-MIR166p
21	1	TCAGTTGATGCAAGGCGGGAT	aau-MIR168		22	1	GATGAAGCTGCCAGCATGATCT	csi-MIR167b		23	1	TCAAGCTGCCAGCATGATCTAAC	cme-MIR167e		22	11	TCGGACCAGGCTTCATTCCTTC	ptc-MIR166q
21	1	GCATCAACTGAATCGGAAACC	cme-MIR168		22	525	TGAAGCTGCCAGCATGATCTAT	dpr-MIR167b		18	1	TCAGATCATATGGCAGTT	cme-MIR167e		24	14	TCTCGGACCAGGCTTCATTCCTTC	ptc-MIR166q
21	1	TGCATCAACTGAATCGGAAAC	cme-MIR168		23	1	TGAAGCTGCCAGCATGATCTATC	dpr-MIR167b		22	1	TTCAAGCTGCCAGCATGATCTA	cme-MIR167e		20	1	CGGACCAGGCTTCATTCCCT	gma-MIR166r
20	1	TTGCATCAACTGAATCGGAA	cme-MIR168		22	1	AAGCTGCCAGCATGATCTGATG	ssp-MIR167b		21	2	ATCAGATCATATGGCAGTTTT	cme-MIR167e		21	1	CGGACCAGGCTTCATTCCCTT	gma-MIR166r
22	12	TTGCATCAACTGAATCGGAAAC	cme-MIR168		25	1	TGAAGCTGCCAGCATGATCTGATGG	ssp-MIR167b		26	2	TCAAGCTGCCAGCATGATCTAACCTT	cme-MIR167e		23	2	TCGGACCAGGCTTCATTCCCTTC	gma-MIR166r
21	1	GATCCCGCCTTGCATCAACTG	mes-MIR168		21	1	TGAAGCTGACAGCATGATCTA	tae-MIR167b		19	3	TCAAGCTGCCAGCATGATC	cme-MIR167e		22	31	TCGGACCAGGCTTCATTCCCTT	gma-MIR166r
22	1	GATCCCGCCTTGCATCAACTGA	mes-MIR168		21	14	TTAAGCTGCCAGCATGATCTT	aly-MIR167c		25	4	TCAAGCTGCCAGCATGATCTAACCT	cme-MIR167e		22	65	CTCGGACCAGGCTTCATTCCCT	gma-MIR166r
24	1	GATCCCGCCTTGCATCAACTGAAT	mes-MIR168		23	46	CTGAAGCTGCCAGCATGATCTGA	bdi-MIR167c		21	4	TCAGATCATATGGCAGTTTTA	cme-MIR167e		21	888	TCGGACCAGGCTTCATTCCCT	gma-MIR166r
20	2	TGGATCCCGCCTTGCATCAA	mes-MIR168		20	3	AAGCTGCCAGCATGATCTTA	cme-MIR167c		19	8	TCAGATCATATGGCAGTTT	cme-MIR167e		23	1	CTCGGACCAGGCTTCATTCCCCA	gma-MIR166u
22	3	TGGATCCCGCCTTGCATCAACT	mes-MIR168		20	15	GAAGCTGCCAGCATGATCTT	cme-MIR167c		22	11	CTGCCAGCATGATCTAACCTTA	cme-MIR167e		20	1	GGACCAGGCTTCATTCCCCA	gma-MIR166u
21	6	TTGGATCCCGCCTTGCATCAA	mes-MIR168		21	10	GAAGCTGCCAGCATGATCTTA	cme-MIR167c		20	17	TCAGATCATATGGCAGTTTT	cme-MIR167e		23	1	TCGGACCAGGCTTCATTCCCCAC	gma-MIR166u
21	134	TGGATCCCGCCTTGCATCAAC	mes-MIR168		22	2	GTTGAAGCTGCCAGCATGATCT	cme-MIR167c		21	21	CAAGCTGCCAGCATGATCTAA	cme-MIR167e		24	1	TCTCGGACCAGGCTTCATTCCCCA	gma-MIR166u
22	8	CTCGCTTGGTGCAGGTCGGGAA	bna-MIR168a		18	27	TGAAGCTGCCAGCATGAT	cme-MIR167c		20	36	TCAAGCTGCCAGCATGATCT	cme-MIR167e		22	644	TCGGACCAGGCTTCATTCCCCA	gma-MIR166u
22	1	CGCTTGGTGCAGGTCGGGAACA	cca-MIR168a		19	225	TGAAGCTGCCAGCATGATC	cme-MIR167c		24	38	TCAAGCTGCCAGCATGATCTAACC	cme-MIR167e		23	1	TCAAGCTGCCAGCATGATCTAAA	aqc-MIR167
21	12	TCGCTTGGTGCAGATCGGGAC	ssp-MIR168a		20	970	TGAAGCTGCCAGCATGATCT	cme-MIR167c		21	47	TCAAGCTGCCAGCATGATCTA	cme-MIR167e		20	1	GGTCATCTTGCAGCTTCAAT	cca-MIR167
21	60	TCGCTTGGTGCAGGTCGAGAA	bna-MIR168b		21	107271	TGAAGCTGCCAGCATGATCTT	cme-MIR167c		22	4793	TCAAGCTGCCAGCATGATCTAA	cme-MIR167e		24	1	GTGTGTGTGTGTGTGTGTGTGTGT	cca-MIR167
18	1	CCCGCCTTGCATCAACTG	mdm-MIR168b		22	59249	TGAAGCTGCCAGCATGATCTTA	cme-MIR167c		22	6	TGAAGCTGCCAGCATGATCTAG	mdm-MIR167e		21	1	TCATCTTGCAGCTTCAATCAC	cca-MIR167
22	1	CCCGCCTTGCATCAACTGAATC	mdm-MIR168b		23	133	TGAAGCTGCCAGCATGATCTTAA	cme-MIR167c		20	1	AAGCTGCCAGCATGATCTGA	cme-MIR167f		21	5	AGGTCATCTTGCAGCTTCAAT	cca-MIR167
19	1	CCGCCTTGCATCAACTGAA	mdm-MIR168b		24	7	TGAAGCTGCCAGCATGATCTTAAC	cme-MIR167c		20	1	GAAGCTGCCAGCATGATCTG	cme-MIR167f		19	1	AGATCATATGGCAGCTTCA	lja-MIR167
21	1	CCTTGCATCAACTGAATCGGA	mdm-MIR168b		25	12	TGAAGCTGCCAGCATGATCTTAACT	cme-MIR167c		22	8	TTGAAGCTGCCAGCATGATCTG	cme-MIR167f		21	8	AGATCATATGGCAGCTTCACC	lja-MIR167
19	1	CGCTTGGTGCAGGTCGGGA	mdm-MIR168b		18	1	TTGAAGCTGCCAGCATGA	cme-MIR167c		23	10	TGAAGCTGCCAGCATGATCTGAG	cme-MIR167f		20	1	GTTTGAGAGGTTGAAGCTGC	mes-MIR167
21	1	CTCTAATTCGCTTGGTGCAGG	mdm-MIR168b		20	1	TTGAAGCTGCCAGCATGATC	cme-MIR167c		21	15	GAAGCTGCCAGCATGATCTGA	cme-MIR167f		24	5	TGAAGCTGCCAGCATGATCTAATT	aly-MIR167a
18	1	CTTGGTGCAGGTCGGGAA	mdm-MIR168b		21	164	TTGAAGCTGCCAGCATGATCT	cme-MIR167c		21	8025	TGAAGCTGCCAGCATGATCTG	cme-MIR167f		23	23	TGAAGCTGCCAGCATGATCTAAT	aly-MIR167a
18	1	TCGCTTGGTGCAGGTCGG	mdm-MIR168b		22	1255	TTGAAGCTGCCAGCATGATCTT	cme-MIR167c		22	63348	TGAAGCTGCCAGCATGATCTGA	cme-MIR167f		23	2	TGAAGCTGCCAGCATGATCTAGT	bra-MIR167a
21	1	TCTAATTCGCTTGGTGCAGGT	mdm-MIR168b		23	5	TTGAAGCTGCCAGCATGATCTTA	cme-MIR167c		23	5	TGAAGCTGCCAGCATGATCTTAG	ptc-MIR167f		23	1	CATGCTCTGACAGCCTCACTCCT	cme-MIR167a
23	1	TCTCTAATTCGCTTGGTGCAGGT	mdm-MIR168b		21	1	ATCAGGTCATCTTGCAGCTTC	dpr-MIR167c		22	1	AACAGTTGAAGCTGCCAGCATG	mdm-MIR167g		18	1	GGTCATGCTCTGACAGCC	cme-MIR167a
19	1	TTGCATCAACTGAATCGGA	mdm-MIR168b		21	8	TCAGGTCATCTTGCAGCTTCA	dpr-MIR167c		23	4	TGAAGCTGCCAGCATGATCTAAG	mdm-MIR167g		22	1	GGTCATGCTCTGACAGCCTCAC	cme-MIR167a
21	3	TAATTCGCTTGGTGCAGGTCG	mdm-MIR168b		23	119	TGAAGCTGCCAGCATGATCTGAC	dpr-MIR167c		21	3	TGAAGCTGCCAACATGATCTG	ptc-MIR167h		26	1	TTAGGTCATGCTCTGACAGCCTCACT	cme-MIR167a
20	5	TCCCGCCTTGCATCAACTGA	mdm-MIR168b		24	1	TGAAGCTGCCAGCATGATCTGACC	dpr-MIR167c		22	15	TGAAGCTGCCAACATGATCTGA	ptc-MIR167h		23	3	TCATGCTCTGACAGCCTCACTCC	cme-MIR167a
23	6	AATTCGCTTGGTGCAGGTCGGGA	mdm-MIR168b		25	1	TGAAGCTGCCAGCATGATCTGACCA	dpr-MIR167c		25	2	TGAAGCTGCCAGCATGATCTGAAAG	sbi-MIR167h		23	4	GGTCATGCTCTGACAGCCTCACT	cme-MIR167a
21	8	TCTCTAATTCGCTTGGTGCAG	mdm-MIR168b		21	1	GAAGCTGCCAGCATGATCTGG	nta-MIR167c		21	1	AAGCTGCCAGCATGATCTTAT	mdm-MIR167j		22	15	TGAAGCTGCCAGCATGATCTAC	cme-MIR167a
20	9	CCGCCTTGCATCAACTGAAT	mdm-MIR168b		22	954	TGAAGCTGCCAGCATGATCTGG	nta-MIR167c		24	2	TGAAGCTGCCAGCATGATCTTATA	mdm-MIR167j		22	2	GAAGCTGCCAGCATGATCTGAA	csi-MIR167a
24	12	AATTCGCTTGGTGCAGGTCGGGAA	mdm-MIR168b		23	1	TGAAGCTGCCAGCATGATCTGGA	rco-MIR167c		23	189	TGAAGCTGCCAGCATGATCTTAT	mdm-MIR167j		21	31	AAGCTGCCAGCATGATCTGAA	csi-MIR167a
20	12	CCCGCCTTGCATCAACTGAA	mdm-MIR168b		21	1	AAAGATCAGATCATATGGCAG	tcc-MIR167c		22	1	AAGCTGCCAGCATGATCTGAAA	zma-MIR167j		23	229	TGAAGCTGCCAGCATGATCTGAA	csi-MIR167a
19	12	TCCCGCCTTGCATCAACTG	mdm-MIR168b		21	14	AGATCATATGGCAGTTTCACC	tcc-MIR167c		24	5	TGAAGCTGCCAGCATGATCTGAAA	zma-MIR167j		24	1	TGAAGCTGCCAGCATGATCTAACT	ptc-MIR167a
19	13	TCGCTTGGTGCAGGTCGGG	mdm-MIR168b		22	1	ATCAGATCATATGGCAGTTTCA	tcc-MIR167c		21	1	TCAGTTGATGCAAGGCGGGAT	aau-MIR168		22	1	ATCAGATCATATGGTAGCTTCA	cme-MIR167b
19	23	GCTTGGTGCAGGTCGGGAA	mdm-MIR168b		24	175	ATCAGATCATATGGCAGTTTCACC	tcc-MIR167c		22	1	CCTTGCATCAACTGAATCGGAA	cme-MIR168		23	1	ATCAGATCATATGGTAGCTTCAC	cme-MIR167b
22	25	TCCCGCCTTGCATCAACTGAAT	mdm-MIR168b		25	4	ATCAGATCATATGGCAGTTTCACCT	tcc-MIR167c		20	2	CATCAACTGAATCGGAAACC	cme-MIR168		20	1	CAGATCATATGGTAGCTTCA	cme-MIR167b
20	48	GCTTGGTGCAGGTCGGGAAC	mdm-MIR168b		21	1	CAGATCATATGGCAGTTTCAC	tcc-MIR167c		21	2	GCATCAACTGAATCGGAAACC	cme-MIR168		20	1	GATCATATGGTAGCTTCACC	cme-MIR167b
21	109	TTCGCTTGGTGCAGGTCGGGA	mdm-MIR168b		20	75	GATCATATGGCAGTTTCACC	tcc-MIR167c		21	3	TGCATCAACTGAATCGGAAAC	cme-MIR168		22	1	TCAGATCATATGGTAGCTTCAC	cme-MIR167b
21	114	AATTCGCTTGGTGCAGGTCGG	mdm-MIR168b		20	34	TCAGATCATATGGCAGTTTC	tcc-MIR167c		21	3	TTGCATCAACTGAATCGGAAA	cme-MIR168		21	2	GAAGCTGCCAGCATGATCTAA	cme-MIR167b
22	151	TCGCTTGGTGCAGGTCGGGAAC	mdm-MIR168b		21	1785	TCAGATCATATGGCAGTTTCA	tcc-MIR167c		22	31	TTGCATCAACTGAATCGGAAAC	cme-MIR168		22	2	TTGAAGCTGCCAGCATGATCTA	cme-MIR167b
21	204	TCCCGCCTTGCATCAACTGAA	mdm-MIR168b		22	4	TCAGATCATATGGCAGTTTCAC	tcc-MIR167c		21	1	GATCCCGCCTTGCATCAACTG	mes-MIR168		20	6	GAAGCTGCCAGCATGATCTA	cme-MIR167b
20	215	CGCTTGGTGCAGGTCGGGAA	mdm-MIR168b		23	17	TCAGATCATATGGCAGTTTCACC	tcc-MIR167c		22	1	GATCCCGCCTTGCATCAACTGA	mes-MIR168		23	6	TCAGATCATATGGTAGCTTCACC	cme-MIR167b
20	306	TCGCTTGGTGCAGGTCGGGA	mdm-MIR168b		24	1	TCAGATCATATGGCAGTTTCACCT	tcc-MIR167c		21	1	GCGAATTGGATCCCGCCTTGC	mes-MIR168		25	8	TGAAGCTGCCAGCATGATCTAAACT	cme-MIR167b
22	476	AATTCGCTTGGTGCAGGTCGGG	mdm-MIR168b		24	1	TGAAGCTGCCAGCATGATCTTAAT	tcc-MIR167c		24	1	TGGATCCCGCCTTGCATCAACTGA	mes-MIR168		23	13	TGAAGCTGCCAGCATGATCTAAA	cme-MIR167b
21	641	CCCGCCTTGCATCAACTGAAT	mdm-MIR168b		20	1	GAAGCTGCCAGCATGATCTC	vvi-MIR167c		22	2	TGGATCCCGCCTTGCATCAACT	mes-MIR168		21	16	TCAGATCATATGGTAGCTTCA	cme-MIR167b
21	678	CGCTTGGTGCAGGTCGGGAAC	mdm-MIR168b		21	246	TGAAGCTGCCAGCATGATCTC	vvi-MIR167c		20	4	TGGATCCCGCCTTGCATCAA	mes-MIR168		24	17	TGAAGCTGCCAGCATGATCTAAAC	cme-MIR167b
21	125549	TCGCTTGGTGCAGGTCGGGAA	mdm-MIR168b		22	46	TGAAGCTGCCAGCATGATCTCA	vvi-MIR167c		21	5	TTGGATCCCGCCTTGCATCAA	mes-MIR168		24	54	ATCAGATCATATGGTAGCTTCACC	cme-MIR167b
24	1	GATCCCGCCTTGCATCAAGTGAAT	zma-MIR168b		23	2	TGAAGCTGCCAGCATGATCTCAA	vvi-MIR167c		24	10	GATCCCGCCTTGCATCAACTGAAT	mes-MIR168		22	4785	TGAAGCTGCCAGCATGATCTAA	cme-MIR167b
20	1	CGCTTGGTGCAGGTCGGGAC	nta-MIR168c		22	2	TTGAAGCTGCCAGCATGATCTC	vvi-MIR167c		21	237	TGGATCCCGCCTTGCATCAAC	mes-MIR168		21	19164	TGAAGCTGCCAGCATGATCTA	cme-MIR167b
21	281	TCGCTTGGTGCAGGTCGGGAC	nta-MIR168c		24	12	TGAAGCTGCCAGCATGATCTGATC	bdi-MIR167d		22	1	CTCGCTTGGTGCAGGTCGGGAA	bna-MIR168a		23	1	TGAAGCTGCCAGCATGATCTATC	dpr-MIR167b
21	2	CCGCCTTGCATCAACTGAATT	nta-MIR168d		22	1	CTGAAGCTGCCAGCATGATCTG	bna-MIR167d		22	2	CGCTTGGTGCAGGTCGGGAACA	cca-MIR168a		22	251	TGAAGCTGCCAGCATGATCTAT	dpr-MIR167b
22	44	CCCGCCTTGCATCAACTGAATT	nta-MIR168d		23	1	CTGAAGCTGCCAGCATGATCTGT	bna-MIR167d		21	1	TCGCTTGGTGCAGATCGGGAC	ssp-MIR168a		24	1	TGAAGCTGCCAGCATGATCTAAAT	rco-MIR167b
22	1	GCTTGGTGCAGGTCGGGAACTG	nta-MIR168e		22	2999	TGAAGCTGCCAGCATGATCTGT	bna-MIR167d		21	1	CGCTTGGTGCAGGTCGAGAAC	bna-MIR168b		20	1	TAAGCTGCCAGCATGATCTT	aly-MIR167c
18	1	GGTGCAGGTCGGGAACTG	nta-MIR168e		22	2	AAGCTGCCAGCATGATCTGATT	cme-MIR167d		21	1	TGGATCCCGCCTTGCATCAAT	bna-MIR168b		21	14	TTAAGCTGCCAGCATGATCTT	aly-MIR167c
19	1	TGGTGCAGGTCGGGAACTG	nta-MIR168e		23	705	TGAAGCTGCCAGCATGATCTGAT	cme-MIR167d		21	45	TCGCTTGGTGCAGGTCGAGAA	bna-MIR168b		23	12	CTGAAGCTGCCAGCATGATCTGA	bdi-MIR167c
23	4	CGCTTGGTGCAGGTCGGGAACTG	nta-MIR168e		24	70	TGAAGCTGCCAGCATGATCTGATT	cme-MIR167d		22	1	CCCGCCTTGCATCAACTGAATC	mdm-MIR168b		21	1	CTACCAGTTGAAGCTGCCAGC	cme-MIR167c
23	4	TCGCTTGGTGCAGGTCGGGAACT	nta-MIR168e		25	15	TGAAGCTGCCAGCATGATCTGATTT	cme-MIR167d		19	1	CGCCTTGCATCAACTGAAT	mdm-MIR168b		22	1	GTTGAAGCTGCCAGCATGATCT	cme-MIR167c
24	55	TCGCTTGGTGCAGGTCGGGAACTG	nta-MIR168e		24	1	ATCAGATCATATGGCAGTTTTACC	cme-MIR167e		19	1	CGCTTGGTGCAGGTCGGGA	mdm-MIR168b		18	1	TTGAAGCTGCCAGCATGA	cme-MIR167c
23	1	TAGCCAAAAATGACTTGCCTGTA	cme-MIR169a		21	23	CAAGCTGCCAGCATGATCTAA	cme-MIR167e		22	1	CGCTTGGTGCAGGTCGGGAACC	mdm-MIR168b		20	1	TTGAAGCTGCCAGCATGATC	cme-MIR167c
22	5	TAGCCAAAAATGACTTGCCTGT	cme-MIR169a		20	1	CTGCCAGCATGATCTAACCT	cme-MIR167e		22	1	CTCTAATTCGCTTGGTGCAGGT	mdm-MIR168b		22	3	CCAGTTGAAGCTGCCAGCATGA	cme-MIR167c
22	2	GAGCCAAGAATGACTTGTCGGC	ptc-MIR169aa		22	2	CTGCCAGCATGATCTAACCTTA	cme-MIR167e		18	1	GCCTTGCATCAACTGAAT	mdm-MIR168b		21	8	GAAGCTGCCAGCATGATCTTA	cme-MIR167c
22	1	CAGCCAAGGATGACTTGCCGGT	aly-MIR169c		23	1	CTGCCAGCATGATCTAACCTTAA	cme-MIR167e		25	1	TCTCTAATTCGCTTGGTGCAGGTCG	mdm-MIR168b		24	8	TGAAGCTGCCAGCATGATCTTAAC	cme-MIR167c
21	1	TAGCCAAGGATGAATTGCCGG	osa-MIR169d		20	18	TCAAGCTGCCAGCATGATCT	cme-MIR167e		18	2	CGCCTTGCATCAACTGAA	mdm-MIR168b		23	9	TTGAAGCTGCCAGCATGATCTTA	cme-MIR167c
21	1	GCAAGTCGTCCTTGGCTACCT	cme-MIR169f		21	27	TCAAGCTGCCAGCATGATCTA	cme-MIR167e		22	2	TTCGCTTGGTGCAGGTCGGGAA	mdm-MIR168b		25	11	TGAAGCTGCCAGCATGATCTTAACT	cme-MIR167c
20	2	CAGCCAAGGATGACTTGCCG	cme-MIR169f		22	3159	TCAAGCTGCCAGCATGATCTAA	cme-MIR167e		24	3	AATTCGCTTGGTGCAGGTCGGGAA	mdm-MIR168b		20	15	GAAGCTGCCAGCATGATCTT	cme-MIR167c
24	2	GGCGGCAAGTCGTCCTTGGCTACC	cme-MIR169f		24	13	TCAAGCTGCCAGCATGATCTAACC	cme-MIR167e		21	3	CCTTGCATCAACTGAATCGGA	mdm-MIR168b		18	40	TGAAGCTGCCAGCATGAT	cme-MIR167c
21	3	CGGCAAGTCGTCCTTGGCTAC	cme-MIR169f		25	4	TCAAGCTGCCAGCATGATCTAACCT	cme-MIR167e		21	4	TAATTCGCTTGGTGCAGGTCG	mdm-MIR168b		21	84	TTGAAGCTGCCAGCATGATCT	cme-MIR167c
21	4	CAGCCAAGGATGACTTGCCGG	cme-MIR169f		18	3	TCAGATCATATGGCAGTT	cme-MIR167e		18	5	TCTCTAATTCGCTTGGTG	mdm-MIR168b		23	108	TGAAGCTGCCAGCATGATCTTAA	cme-MIR167c
18	1	AAGCCAAGGATGAATTGC	cme-MIR169g		19	1	TCAGATCATATGGCAGTTT	cme-MIR167e		23	6	AATTCGCTTGGTGCAGGTCGGGA	mdm-MIR168b		19	154	TGAAGCTGCCAGCATGATC	cme-MIR167c
24	1	ACTAAGCCAAGGATGAATTGCCGG	cme-MIR169g		20	11	TCAGATCATATGGCAGTTTT	cme-MIR167e		18	6	TCGCTTGGTGCAGGTCGG	mdm-MIR168b		20	727	TGAAGCTGCCAGCATGATCT	cme-MIR167c
19	1	CCAAGGATGAATTGCCGGC	cme-MIR169g		21	6	TCAGATCATATGGCAGTTTTA	cme-MIR167e		18	8	CTTGGTGCAGGTCGGGAA	mdm-MIR168b		22	844	TTGAAGCTGCCAGCATGATCTT	cme-MIR167c
21	1	CCGGCAATTCCATTCTTGGCT	cme-MIR169g		23	1	AAAGTGAAGCTGCCAGCATGATC	mdm-MIR167e		20	9	CCCGCCTTGCATCAACTGAA	mdm-MIR168b		22	47294	TGAAGCTGCCAGCATGATCTTA	cme-MIR167c
21	1	CTAAGCCAAGGATGAATTGCC	cme-MIR169g		22	5	TGAAGCTGCCAGCATGATCTAG	mdm-MIR167e		21	9	TCTCTAATTCGCTTGGTGCAG	mdm-MIR168b		21	99927	TGAAGCTGCCAGCATGATCTT	cme-MIR167c
21	1	GCAATTCCATTCTTGGCTAAG	cme-MIR169g		20	7	AAGCTGCCAGCATGATCTGA	cme-MIR167f		20	11	CCGCCTTGCATCAACTGAAT	mdm-MIR168b		22	2	TTCCATCAGGTCATCTTGCAGC	csi-MIR167c
20	1	TAAGCCAAGGATGAATTGCC	cme-MIR169g		19	1	AGCTGCCAGCATGATCTGA	cme-MIR167f		19	12	TCCCGCCTTGCATCAACTG	mdm-MIR168b		21	5	TCAGGTCATCTTGCAGCTTCA	dpr-MIR167c
21	1	TACTAAGCCAAGGATGAATTG	cme-MIR169g		20	4	GAAGCTGCCAGCATGATCTG	cme-MIR167f		19	16	TCGCTTGGTGCAGGTCGGG	mdm-MIR168b		23	24	TGAAGCTGCCAGCATGATCTGAC	dpr-MIR167c
21	2	AGCCAAGGATGAATTGCCGGC	cme-MIR169g		21	25	GAAGCTGCCAGCATGATCTGA	cme-MIR167f		19	20	GCTTGGTGCAGGTCGGGAA	mdm-MIR168b		22	622	TGAAGCTGCCAGCATGATCTGG	nta-MIR167c
24	2	CCGGCAATTCCATTCTTGGCTAAG	cme-MIR169g		25	1	GAGGTTGAAGCTGCCAGCATGATCT	cme-MIR167f		20	29	TCCCGCCTTGCATCAACTGA	mdm-MIR168b		21	1	AAAGATCAGATCATATGGCAG	tcc-MIR167c
20	2	GCAATTCCATTCTTGGCTAA	cme-MIR169g		21	10198	TGAAGCTGCCAGCATGATCTG	cme-MIR167f		22	29	TCCCGCCTTGCATCAACTGAAT	mdm-MIR168b		22	1	ATCAGATCATATGGCAGTTTCA	tcc-MIR167c
22	3	CCGGCAATTCCATTCTTGGCTA	cme-MIR169g		22	232791	TGAAGCTGCCAGCATGATCTGA	cme-MIR167f		21	66	TTCGCTTGGTGCAGGTCGGGA	mdm-MIR168b		25	1	ATCAGATCATATGGCAGTTTCACCT	tcc-MIR167c
21	3	GGCAATTCCATTCTTGGCTAA	cme-MIR169g		23	49	TGAAGCTGCCAGCATGATCTGAG	cme-MIR167f		20	71	GCTTGGTGCAGGTCGGGAAC	mdm-MIR168b		21	1	CAGATCATATGGCAGTTTCAC	tcc-MIR167c
22	4	CTAAGCCAAGGATGAATTGCCG	cme-MIR169g		24	1	TGAAGCTGCCAGCATGATCTGAGG	cme-MIR167f		21	124	AATTCGCTTGGTGCAGGTCGG	mdm-MIR168b		19	1	GATCATATGGCAGTTTCAC	tcc-MIR167c
23	5	CGGCAATTCCATTCTTGGCTAAG	cme-MIR169g		22	6	TTGAAGCTGCCAGCATGATCTG	cme-MIR167f		20	144	CGCTTGGTGCAGGTCGGGAA	mdm-MIR168b		21	1	GATCATATGGCAGTTTCACCT	tcc-MIR167c
22	6	CGGCAATTCCATTCTTGGCTAA	cme-MIR169g		23	5	TGAAGCTGCCAGCATGATCTTAG	ptc-MIR167f		22	167	TCGCTTGGTGCAGGTCGGGAAC	mdm-MIR168b		21	2	TATGGCAGTTTCACCTGTTGC	tcc-MIR167c
22	14	TAAGCCAAGGATGAATTGCCGG	cme-MIR169g		24	1	CTGAAGCTGCCAGCATGATCTGAT	zma-MIR167f		20	275	TCGCTTGGTGCAGGTCGGGA	mdm-MIR168b		22	2	TCAGATCATATGGCAGTTTCAC	tcc-MIR167c
20	15	AGCCAAGGATGAATTGCCGG	cme-MIR169g		25	1	TGAAGCTGCCAGCATGATCTGATCT	zma-MIR167f		22	446	AATTCGCTTGGTGCAGGTCGGG	mdm-MIR168b		24	2	TGAAGCTGCCAGCATGATCTTAAT	tcc-MIR167c
20	69	AAGCCAAGGATGAATTGCCG	cme-MIR169g		23	1	TGAAGCTGCCAGCATGATCTAAG	mdm-MIR167g		21	522	CCCGCCTTGCATCAACTGAAT	mdm-MIR168b		21	3	ATCAGATCATATGGCAGTTTC	tcc-MIR167c
22	89	AAGCCAAGGATGAATTGCCGGC	cme-MIR169g		21	1	TGAAGCTGCCAACATGATCTG	ptc-MIR167h		21	603	TCCCGCCTTGCATCAACTGAA	mdm-MIR168b		23	6	TCAGATCATATGGCAGTTTCACC	tcc-MIR167c
22	103	GGCAATTCCATTCTTGGCTAAG	cme-MIR169g		22	49	TGAAGCTGCCAACATGATCTGA	ptc-MIR167h		21	1545	CGCTTGGTGCAGGTCGGGAAC	mdm-MIR168b		21	22	AGATCATATGGCAGTTTCACC	tcc-MIR167c
21	263	TAAGCCAAGGATGAATTGCCG	cme-MIR169g		26	1	TGAAGCTGCCAGCATGATCTGAAAGC	sbi-MIR167h		21	101662	TCGCTTGGTGCAGGTCGGGAA	mdm-MIR168b		20	45	TCAGATCATATGGCAGTTTC	tcc-MIR167c
21	7931	AAGCCAAGGATGAATTGCCGG	cme-MIR169g		23	1	TGAAGCTGCCAGCATGATCTGGC	zma-MIR167i		20	1	CGCTTGGTGCAGGTCGGGAC	nta-MIR168c		24	149	ATCAGATCATATGGCAGTTTCACC	tcc-MIR167c
21	1	TCTTCTTCTTCTTCTTCTTCT	gma-MIR169g		24	4	TGAAGCTGCCAGCATGATCTGAGT	gma-MIR167j		22	1	TCGCTTGGTGCAGGTCGGGACC	nta-MIR168c		20	158	GATCATATGGCAGTTTCACC	tcc-MIR167c
23	12	TAGCCAAAAATGACTTGCCTGCT	cme-MIR169i		23	198	TGAAGCTGCCAGCATGATCTTAT	mdm-MIR167j		21	178	TCGCTTGGTGCAGGTCGGGAC	nta-MIR168c		21	1745	TCAGATCATATGGCAGTTTCA	tcc-MIR167c
21	12	TGAGCCAAGGATGACTTGCCT	cme-MIR169k		24	1	TGAAGCTGCCAGCATGATCTTATA	mdm-MIR167j		20	1	CGCCTTGCATCAACTGAATT	nta-MIR168d		20	1	GAAGCTGCCAGCATGATCTC	vvi-MIR167c
19	1	TAGCCAAAAATGACTTGCC	cme-MIR169l		22	1	AAGCTGCCAGCATGATCTGAAA	zma-MIR167j		23	1	TCCCGCCTTGCATCAACTGAATT	nta-MIR168d		22	2	TTGAAGCTGCCAGCATGATCTC	vvi-MIR167c
21	3	AGCCAAAAATGACTTGCCTGC	cme-MIR169l		23	2	ATGAAGCTGCCAGCATGATCTGA	zma-MIR167j		22	47	CCCGCCTTGCATCAACTGAATT	nta-MIR168d		22	14	TGAAGCTGCCAGCATGATCTCA	vvi-MIR167c
23	8	TAGCCAAAAATGACTTGCCTGCA	cme-MIR169l		24	1	ATGAAGCTGCCAGCATGATCTGAA	zma-MIR167j		21	1	CCTTGCATCAACTGAATCGGT	nta-MIR168e		21	150	TGAAGCTGCCAGCATGATCTC	vvi-MIR167c
21	12	TAGCCAAAAATGACTTGCCTG	cme-MIR169l		24	37	TGAAGCTGCCAGCATGATCTGAAA	zma-MIR167j		18	1	TGGTGCAGGTCGGGAACT	nta-MIR168e		24	2	TGAAGCTGCCAGCATGATCTGATC	bdi-MIR167d
22	46	TAGCCAAAAATGACTTGCCTGC	cme-MIR169l		19	1	CAGTTGATGCAAGGCGGGA	aau-MIR168		22	2	CGCTTGGTGCAGGTCGGGAACT	nta-MIR168e		21	1	CTGAAGCTGCCAGCATGATCT	bna-MIR167d
20	1	TGAGCCAAAGATGACTTGCC	cme-MIR169p		20	3	CAGTTGATGCAAGGCGGGAT	aau-MIR168		23	4	TCGCTTGGTGCAGGTCGGGAACT	nta-MIR168e		22	2	CTGAAGCTGCCAGCATGATCTG	bna-MIR167d
22	6	TGAGCCAAAGATGACTTGCCTT	cme-MIR169p		21	2	TCAGTTGATGCAAGGCGGGAT	aau-MIR168		23	12	CGCTTGGTGCAGGTCGGGAACTG	nta-MIR168e		22	732	TGAAGCTGCCAGCATGATCTGT	bna-MIR167d
21	19	TGAGCCAAAGATGACTTGCCT	cme-MIR169p		20	2	CATCAACTGAATCGGAAACC	cme-MIR168		24	120	TCGCTTGGTGCAGGTCGGGAACTG	nta-MIR168e		21	2	AAGCTGCCAGCATGATCTGAT	cme-MIR167d
23	1	AAGCCAAGGATGAATTGCCGGCG	vvi-MIR169v		21	1	GCATCAACTGAATCGGAAACC	cme-MIR168		21	1	AGGCAGTCTTTTTGGCTAATC	cme-MIR169a		22	5	AGCTGCCAGCATGATCTGATTT	cme-MIR167d
24	1	AAGCCAAGGATGAATTGCCGGCGA	vvi-MIR169v		21	3	TGCATCAACTGAATCGGAAAC	cme-MIR168		21	1	AGCCAAGAATGACTTGTCGGC	ptc-MIR169aa		25	10	TGAAGCTGCCAGCATGATCTGATTT	cme-MIR167d
22	2	AAAGCCAAGGATGAATTGCCGG	vvi-MIR169v		22	6	TTGCATCAACTGAATCGGAAAC	cme-MIR168		22	1	GAGCCAAGAATGACTTGTCGGC	ptc-MIR169aa		24	14	TGAAGCTGCCAGCATGATCTGATT	cme-MIR167d
22	1	CTGATTGAGCCGTGCCAATATC	pde-MIR171		20	1	ATCCCGCCTTGCATCAACTG	mes-MIR168		20	3	GCCAAGAATGACTTGTCGGC	ptc-MIR169aa		23	117	TGAAGCTGCCAGCATGATCTGAT	cme-MIR167d
22	1	CGATATTGGTGAGGTTCAATCT	cme-MIR171a		21	1	ATCCCGCCTTGCATCAACTGA	mes-MIR168		22	1	TGTAGCCAAGGATGACTTGCCT	cme-MIR169e		22	1	AGCTGCCAGCATGATCTGATGA	sbi-MIR167d
24	1	CTCTGATTGAGCCGCGCCAATATC	cme-MIR171a		23	1	ATCCCGCCTTGCATCAACTGAAT	mes-MIR168		22	3	TAGCCAAGGATGACTTGCCTGC	cme-MIR169e		23	1	CAAGCTGCCAGCATGATCTAACC	cme-MIR167e
20	1	GATATTGGTGAGGTTCAATC	cme-MIR171a		24	3	GATCCCGCCTTGCATCAACTGAAT	mes-MIR168		19	1	GCAAGTCGTCCTTGGCTAC	cme-MIR169f		20	1	GATCATATGGCAGTTTTACC	cme-MIR167e
24	2	TTGAGCCGCGCCAATATCACTTTT	cme-MIR171a		20	1	TGGATCCCGCCTTGCATCAA	mes-MIR168		20	1	GCAAGTCGTCCTTGGCTACC	cme-MIR169f		18	1	TCAAGCTGCCAGCATGAT	cme-MIR167e
23	10	TTGAGCCGCGCCAATATCACTTT	cme-MIR171a		21	192	TGGATCCCGCCTTGCATCAAC	mes-MIR168		22	1	GCAAGTCGTCCTTGGCTACCTT	cme-MIR169f		23	1	TCAAGCTGCCAGCATGATCTAAC	cme-MIR167e
21	69	CGATATTGGTGAGGTTCAATC	cme-MIR171a		22	4	TGGATCCCGCCTTGCATCAACT	mes-MIR168		21	2	CAGCCAAGGATGACTTGCCGG	cme-MIR169f		26	1	TCAAGCTGCCAGCATGATCTAACCTT	cme-MIR167e
20	1	TTGAGCCGCGCCAATATCTT	tcc-MIR171a		21	4	TTGGATCCCGCCTTGCATCAA	mes-MIR168		21	3	GGCAAGTCGTCCTTGGCTACC	cme-MIR169f		23	1	TTCAAGCTGCCAGCATGATCTAA	cme-MIR167e
21	1	TTGAGCCGTGCCAATATCACG	cme-MIR171b		22	8	CTCGCTTGGTGCAGGTCGGGAA	bna-MIR168a		18	1	AAGCCAAGGATGAATTGC	cme-MIR169g		20	2	AAGCTGCCAGCATGATCTAA	cme-MIR167e
22	1	ATGTTGGAACGGTTCAATCAAA	cme-MIR171c		22	5	CGCTTGGTGCAGGTCGGGAACA	cca-MIR168a		21	1	AGCCAAGGATGAATTGCCGGC	cme-MIR169g		19	2	ATCAGATCATATGGCAGTT	cme-MIR167e
23	1	GATGTTGGAACGGTTCAATCAAA	cme-MIR171c		23	1	TCGCTTGGTGCAGGTCGGGAACA	cca-MIR168a		23	1	CCGGCAATTCCATTCTTGGCTAA	cme-MIR169g		20	2	CAAGCTGCCAGCATGATCTA	cme-MIR167e
21	1	TAATTTGATTGAGCCGTGCCA	cme-MIR171c		21	6	TCGCTTGGTGCAGATCGGGAC	ssp-MIR168a		21	1	CGGCAATTCCATTCTTGGCTA	cme-MIR169g		23	2	CTGCCAGCATGATCTAACCTTAA	cme-MIR167e
21	1	TGAGCCGTGCCAATATCGACG	cme-MIR171c		21	1	CCCGCCTTGCATCAATTGAAT	bna-MIR168b		22	1	CTAAGCCAAGGATGAATTGCCG	cme-MIR169g		19	2	TCAAGCTGCCAGCATGATC	cme-MIR167e
20	4	ATGTTGGAACGGTTCAATCA	cme-MIR171c		21	1	CGCTTGGTGCAGGTCGAGAAC	bna-MIR168b		19	1	GCCAAGGATGAATTGCCGG	cme-MIR169g		21	4	TCAGATCATATGGCAGTTTTA	cme-MIR167e
19	5	GATGTTGGAACGGTTCAAT	cme-MIR171c		21	54	TCGCTTGGTGCAGGTCGAGAA	bna-MIR168b		19	1	GGCAATTCCATTCTTGGCT	cme-MIR169g		25	5	TCAAGCTGCCAGCATGATCTAACCT	cme-MIR167e
21	8	ATGTTGGAACGGTTCAATCAA	cme-MIR171c		21	1	TGGATCCCGCCTTGCATCAAT	bna-MIR168b		20	1	TACTAAGCCAAGGATGAATT	cme-MIR169g		18	7	TCAGATCATATGGCAGTT	cme-MIR167e
21	10	ATTGAGCCGTGCCAATATCGA	cme-MIR171c		20	1	AATTCGCTTGGTGCAGGTCG	mdm-MIR168b		23	2	CGGCAATTCCATTCTTGGCTAAG	cme-MIR169g		22	10	CTGCCAGCATGATCTAACCTTA	cme-MIR167e
21	15	TGTTGGAACGGTTCAATCAAA	cme-MIR171c		21	96	AATTCGCTTGGTGCAGGTCGG	mdm-MIR168b		24	2	CGGCAATTCCATTCTTGGCTAAGT	cme-MIR169g		19	12	TCAGATCATATGGCAGTTT	cme-MIR167e
20	36	GATGTTGGAACGGTTCAATC	cme-MIR171c		22	371	AATTCGCTTGGTGCAGGTCGGG	mdm-MIR168b		21	2	TACTAAGCCAAGGATGAATTG	cme-MIR169g		20	20	TCAGATCATATGGCAGTTTT	cme-MIR167e
21	430	GATGTTGGAACGGTTCAATCA	cme-MIR171c		23	1	AATTCGCTTGGTGCAGGTCGGGA	mdm-MIR168b		24	3	CCGGCAATTCCATTCTTGGCTAAG	cme-MIR169g		24	30	TCAAGCTGCCAGCATGATCTAACC	cme-MIR167e
23	1	AGATGTTGGTTCGGTTCAATAAG	htu-MIR171c		24	15	AATTCGCTTGGTGCAGGTCGGGAA	mdm-MIR168b		21	3	CTAAGCCAAGGATGAATTGCC	cme-MIR169g		20	35	TCAAGCTGCCAGCATGATCT	cme-MIR167e
22	2	AGATGTTGGTTCGGTTCAATAA	htu-MIR171c		21	1	ATTCGCTTGGTGCAGGTCGGG	mdm-MIR168b		22	4	CCGGCAATTCCATTCTTGGCTA	cme-MIR169g		21	39	CAAGCTGCCAGCATGATCTAA	cme-MIR167e
21	4	AGATGTTGGTTCGGTTCAATA	htu-MIR171c		18	2	CCCGCCTTGCATCAACTG	mdm-MIR168b		21	4	GCAATTCCATTCTTGGCTAAG	cme-MIR169g		21	52	TCAAGCTGCCAGCATGATCTA	cme-MIR167e
25	1	TTGAGCCGCGCCAATATCACTTTCC	tcc-MIR171c		19	3	CCCGCCTTGCATCAACTGA	mdm-MIR168b		20	5	AGCCAAGGATGAATTGCCGG	cme-MIR169g		22	4834	TCAAGCTGCCAGCATGATCTAA	cme-MIR167e
19	2	TTGAGCCGCGCCAATATCT	cme-MIR171e		20	52	CCCGCCTTGCATCAACTGAA	mdm-MIR168b		22	9	CGGCAATTCCATTCTTGGCTAA	cme-MIR169g		22	1	TGAAGCTGCCAGCATGATCTAG	mdm-MIR167e
21	57	TGATTGAGCCGTGCCAATATC	cme-MIR171f		21	2439	CCCGCCTTGCATCAACTGAAT	mdm-MIR168b		22	13	TAAGCCAAGGATGAATTGCCGG	cme-MIR169g		20	1	GAAGCTGCCAGCATGATCTG	cme-MIR167f
21	1	TGAGCCGCGCCAATATCACTT	cme-MIR171g		22	2	CCCGCCTTGCATCAACTGAATC	mdm-MIR168b		21	16	GGCAATTCCATTCTTGGCTAA	cme-MIR169g		23	1	TTGAAGCTGCCAGCATGATCTGA	cme-MIR167f
18	1	TTGAGCCGCGCCAATATC	cme-MIR171g		20	20	CCGCCTTGCATCAACTGAAT	mdm-MIR168b		22	50	AAGCCAAGGATGAATTGCCGGC	cme-MIR169g		22	2	TTGAAGCTGCCAGCATGATCTG	cme-MIR167f
23	1	TTGAGCCGCGCCAATATCACTTA	cme-MIR171g		21	1	CCTTGCATCAACTGAATCGGA	mdm-MIR168b		20	67	AAGCCAAGGATGAATTGCCG	cme-MIR169g		19	3	AAGCTGCCAGCATGATCTG	cme-MIR167f
22	3	ATTGAGCCGCGCCAATATCACT	cme-MIR171g		19	1	CGCCTTGCATCAACTGAAT	mdm-MIR168b		22	287	GGCAATTCCATTCTTGGCTAAG	cme-MIR169g		20	4	AAGCTGCCAGCATGATCTGA	cme-MIR167f
21	9	TGATTGAGCCGCGCCAATATC	cme-MIR171g		19	8	CGCTTGGTGCAGGTCGGGA	mdm-MIR168b		21	366	TAAGCCAAGGATGAATTGCCG	cme-MIR169g		23	8	TGAAGCTGCCAGCATGATCTGAG	cme-MIR167f
20	15	TTGAGCCGCGCCAATATCAC	cme-MIR171g		20	751	CGCTTGGTGCAGGTCGGGAA	mdm-MIR168b		21	6088	AAGCCAAGGATGAATTGCCGG	cme-MIR169g		21	15	GAAGCTGCCAGCATGATCTGA	cme-MIR167f
22	81	TTGAGCCGCGCCAATATCACTT	cme-MIR171g		21	2183	CGCTTGGTGCAGGTCGGGAAC	mdm-MIR168b		21	21	TGAGCCAAGGATGACTTGCCT	cme-MIR169k		21	8418	TGAAGCTGCCAGCATGATCTG	cme-MIR167f
21	467	TTGAGCCGCGCCAATATCACT	cme-MIR171g		20	1	CTCTAATTCGCTTGGTGCAG	mdm-MIR168b		21	2	TAGCCAAAAATGACTTGCCTG	cme-MIR169l		22	50813	TGAAGCTGCCAGCATGATCTGA	cme-MIR167f
19	1	TTGAGCCGCGTCAATATCT	cme-MIR171h		21	1	CTCTAATTCGCTTGGTGCAGG	mdm-MIR168b		22	16	TAGCCAAAAATGACTTGCCTGC	cme-MIR169l		23	6	TGAAGCTGCCAGCATGATCTTAG	ptc-MIR167f
21	2	TGTTTTCTGATTGAGCCGCGT	cme-MIR171h		18	10	CTTGGTGCAGGTCGGGAA	mdm-MIR168b		22	1	CAGCCAAGGATGACTTGCCGGA	bna-MIR169n		25	1	TGAAGCTGCCAGCATGATCTGATCT	zma-MIR167f
18	2	TTGAGCCGCGTCAATATC	cme-MIR171h		19	5	CTTGGTGCAGGTCGGGAAC	mdm-MIR168b		20	2	AGGCAGTCTCTTTGGCTATC	cme-MIR169n		20	1	GATCATGTGGTAGCTTCACC	mdm-MIR167g
21	2	TTTTCTGATTGAGCCGCGTCA	cme-MIR171h		18	1	GCTTGGTGCAGGTCGGGA	mdm-MIR168b		22	4	TGAGCCAAAGATGACTTGCCTT	cme-MIR169p		23	2	TGAAGCTGCCAGCATGATCTAAG	mdm-MIR167g
24	3	AAGCGATGTTGGTGAGGTTCAATC	mdm-MIR171l		19	64	GCTTGGTGCAGGTCGGGAA	mdm-MIR168b		21	10	TGAGCCAAAGATGACTTGCCT	cme-MIR169p		20	1	TGAAGCTGCCAACATGATCT	ptc-MIR167h
21	18	CGATGTTGGTGAGGTTCAATC	mdm-MIR171l		20	187	GCTTGGTGCAGGTCGGGAAC	mdm-MIR168b		21	1	CAGCCAAGGATGACTTGCCGT	gma-MIR169u		21	1	TGAAGCTGCCAACATGATCTG	ptc-MIR167h
21	23	CGCAGCACCATCAAGATTCAC	bna-MIR172a		18	1	TCCCGCCTTGCATCAACT	mdm-MIR168b		23	1	AAGCCAAGGATGAATTGCCGGCG	vvi-MIR169v		22	6	TGAAGCTGCCAACATGATCTGA	ptc-MIR167h
20	1	GGAATCTTGATGATGCTGCA	cme-MIR172a		19	7	TCCCGCCTTGCATCAACTG	mdm-MIR168b		20	1	CGATATTGGTGAGGTTCAAT	cme-MIR171a		23	1	TGAAGCTGCCAGCATGATCTGGC	zma-MIR167i
21	3	GGGAATCTTGATGATGCTGCA	cme-MIR172a		20	20	TCCCGCCTTGCATCAACTGA	mdm-MIR168b		22	1	CGATATTGGTGAGGTTCAATCT	cme-MIR171a		23	148	TGAAGCTGCCAGCATGATCTTAT	mdm-MIR167j
21	4	TGGGAATCTTGATGATGCTGC	cme-MIR172a		21	223	TCCCGCCTTGCATCAACTGAA	mdm-MIR168b		25	1	TCTCTGATTGAGCCGCGCCAATATC	cme-MIR171a		24	6	TGAAGCTGCCAGCATGATCTGAAA	zma-MIR167j
21	3	AGAATCTTGATGATGCTGCAA	csi-MIR172a		22	26	TCCCGCCTTGCATCAACTGAAT	mdm-MIR168b		23	5	TTGAGCCGCGCCAATATCACTTT	cme-MIR171a		20	1	TCAGTTGATGCAAGGCGGGA	aau-MIR168
25	1	CTGAGAATCTTGATGATGCTGCATC	cme-MIR172b		18	1	TCGCTTGGTGCAGGTCGG	mdm-MIR168b		21	56	CGATATTGGTGAGGTTCAATC	cme-MIR171a		20	1	CATCAACTGAATCGGAAACC	cme-MIR168
21	1	CTGGTGTAGCATTATCAAGAT	cme-MIR172b		19	13	TCGCTTGGTGCAGGTCGGG	mdm-MIR168b		24	1	AACGGGATATTGGTGCGGTTCAAT	cme-MIR171b		20	1	TTGCATCAACTGAATCGGAA	cme-MIR168
20	1	TCTTGATGATGCTGCATCGG	cme-MIR172b		20	439	TCGCTTGGTGCAGGTCGGGA	mdm-MIR168b		22	1	GATGTTGGAACGGTTCAATCAA	cme-MIR171c		23	1	TTGCATCAACTGAATCGGAAACC	cme-MIR168
20	1	TTGATGATGCTGCATCGGCA	cme-MIR172b		21	143512	TCGCTTGGTGCAGGTCGGGAA	mdm-MIR168b		21	1	TGATGTTGGAACGGTTCAATC	cme-MIR171c		19	2	ATCAACTGAATCGGAAACC	cme-MIR168
22	1	TTGATGATGCTGCATCGGCAAT	cme-MIR172b		22	259	TCGCTTGGTGCAGGTCGGGAAC	mdm-MIR168b		24	1	TGATTGAGCCGTGCCAATATCGAC	cme-MIR171c		21	2	TTGCATCAACTGAATCGGAAA	cme-MIR168
24	7	CTGAGAATCTTGATGATGCTGCAT	cme-MIR172b		21	1	TCTAATTCGCTTGGTGCAGGT	mdm-MIR168b		20	1	TTGAGCCGTGCCAATATCGA	cme-MIR171c		21	4	GCATCAACTGAATCGGAAACC	cme-MIR168
21	14	CTTGATGATGCTGCATCGGCA	cme-MIR172b		21	19	TCTCTAATTCGCTTGGTGCAG	mdm-MIR168b		24	1	TTTAATTTGATTGAGCCGTGCCAA	cme-MIR171c		21	4	TGCATCAACTGAATCGGAAAC	cme-MIR168
21	15	TTGATGATGCTGCATCGGCAA	cme-MIR172b		25	2	TCTCTAATTCGCTTGGTGCAGGTCG	mdm-MIR168b		23	3	GATGTTGGAACGGTTCAATCAAA	cme-MIR171c		22	29	TTGCATCAACTGAATCGGAAAC	cme-MIR168
21	246	TCTTGATGATGCTGCATCGGC	cme-MIR172b		20	1	TTCGCTTGGTGCAGGTCGGG	mdm-MIR168b		18	5	GATGTTGGAACGGTTCAA	cme-MIR171c		21	1	ATCCCGCCTTGCATCAACTGA	mes-MIR168
22	1	AAGAATCTTGATGATGCTGCAT	mtr-MIR172b		21	87	TTCGCTTGGTGCAGGTCGGGA	mdm-MIR168b		19	6	ATGTTGGAACGGTTCAATC	cme-MIR171c		24	1	GAATTGGATCCCGCCTTGCATCAA	mes-MIR168
24	2	TTGAGAATCTTGATGATGCTGCAT	cme-MIR172c		22	1	TTCGCTTGGTGCAGGTCGGGAA	mdm-MIR168b		21	9	TTGAGCCGTGCCAATATCGAC	cme-MIR171c		24	1	GGATCCCGCCTTGCATCAACTGAA	mes-MIR168
23	32	TGAGAATCTTGATGATGCTGCAT	cme-MIR172c		21	350	TCGCTTGGTGCAGGTCGGGAC	nta-MIR168c		19	11	GATGTTGGAACGGTTCAAT	cme-MIR171c		19	1	TGGATCCCGCCTTGCATCA	mes-MIR168
21	11217	AGAATCTTGATGATGCTGCAT	cme-MIR172c		22	183	CCCGCCTTGCATCAACTGAATT	nta-MIR168d		21	16	ATGTTGGAACGGTTCAATCAA	cme-MIR171c		20	1	TGGATCCCGCCTTGCATCAA	mes-MIR168
20	3	GCGGCATCATCAAGATTCAC	tcc-MIR172c		21	3	CCGCCTTGCATCAACTGAATT	nta-MIR168d		21	31	TGTTGGAACGGTTCAATCAAA	cme-MIR171c		22	1	TGGATCCCGCCTTGCATCAACT	mes-MIR168
21	6	TGCGGCATCATCAAGATTCAC	tcc-MIR172c		23	1	TCCCGCCTTGCATCAACTGAATT	nta-MIR168d		21	47	ATTGAGCCGTGCCAATATCGA	cme-MIR171c		23	3	GATCCCGCCTTGCATCAACTGAA	mes-MIR168
21	31	GCGGCATCATCAAGATTCACA	tcc-MIR172c		22	3	CGCTTGGTGCAGGTCGGGAACT	nta-MIR168e		20	132	GATGTTGGAACGGTTCAATC	cme-MIR171c		21	5	TTGGATCCCGCCTTGCATCAA	mes-MIR168
22	1	TTGGGAATCTTGATGATGCTGC	cme-MIR172d		23	4	CGCTTGGTGCAGGTCGGGAACTG	nta-MIR168e		21	1884	GATGTTGGAACGGTTCAATCA	cme-MIR171c		24	14	GATCCCGCCTTGCATCAACTGAAT	mes-MIR168
20	3	CAGCACCATCAAGATTCACA	cme-MIR172d		23	8	TCGCTTGGTGCAGGTCGGGAACT	nta-MIR168e		22	2	AGATGTTGGTTCGGTTCAATAA	htu-MIR171c		21	203	TGGATCCCGCCTTGCATCAAC	mes-MIR168
21	8	CAGCACCATCAAGATTCACAA	cme-MIR172d		24	89	TCGCTTGGTGCAGGTCGGGAACTG	nta-MIR168e		21	5	AGATGTTGGTTCGGTTCAATA	htu-MIR171c		22	1	CCTTGCATCAACTGAATCGGAT	aly-MIR168a
20	9	GAATCTTGATGATGCTGCAT	cme-MIR172d		19	2	TGGTGCAGGTCGGGAACTG	nta-MIR168e		21	1	TTGAGCCGCGCCAATATCACA	smo-MIR171d		22	13	CTCGCTTGGTGCAGGTCGGGAA	bna-MIR168a
21	10	GGAATCTTGATGATGCTGCAT	cme-MIR172d		22	7	TAGCCAAAAATGACTTGCCTGT	cme-MIR169a		21	1	TATTGGCACGGCTCAATCAAA	aqc-MIR171e		22	7	CGCTTGGTGCAGGTCGGGAACA	cca-MIR168a
21	2	AGAATCCTGATGATGCTGCAT	tcc-MIR172d		20	1	CAAGGATGAATTGCCGGCGT	osa-MIR169d		24	1	TGAGTCTGATTGAGCCGCGCCAAT	cme-MIR171e		21	6	TCGCTTGGTGCAGATCGGGAC	ssp-MIR168a
25	1	AGAATCTTGATGATGCTGCATTCGC	vvi-MIR172d		21	3	TAGCCAAGGATGAATTGCCGG	osa-MIR169d		20	1	TTGAGCCGCGCCAATATCTC	cme-MIR171e		21	1	CCCGCCTTGCATCAATTGAAT	bna-MIR168b
20	1	TGAGAATCTTGATGATGCTG	cme-MIR172e		21	1	CAAGGATGACTTGCCTGCATA	cme-MIR169e		19	4	TTGAGCCGCGCCAATATCT	cme-MIR171e		21	1	TGGATCCCGCCTTGCATCAAT	bna-MIR168b
21	5	AGAATCTTGATGATGCTGCAG	cme-MIR172e		22	1	CCAAGGATGACTTGCCTGCATA	cme-MIR169e		21	51	TGATTGAGCCGTGCCAATATC	cme-MIR171f		22	1	TTGGATCCCGCCTTGCATCAAT	bna-MIR168b
20	10	AGAATCTTGATGATGCTGCA	cme-MIR172e		20	3	CAGCCAAGGATGACTTGCCG	cme-MIR169f		18	1	TTGAGCCGCGCCAATATC	cme-MIR171g		21	46	TCGCTTGGTGCAGGTCGAGAA	bna-MIR168b
21	19	GAGAATCTTGATGATGCTGCA	cme-MIR172e		21	1	CAGCCAAGGATGACTTGCCGG	cme-MIR169f		22	2	ATTGAGCCGCGCCAATATCACT	cme-MIR171g		20	1	AATTCGCTTGGTGCAGGTCG	mdm-MIR168b
21	1	GAATCTTGATGATGCTGCATT	nta-MIR172i		23	1	CAGCCAAGGATGACTTGCCGGCG	cme-MIR169f		20	2	TGAGCCGCGCCAATATCACT	cme-MIR171g		20	1	ATTCGCTTGGTGCAGGTCGG	mdm-MIR168b
24	2	TGAGAATCTTGATGATGCTGCATT	nta-MIR172i		21	3	CGGCAAGTCGTCCTTGGCTAC	cme-MIR169f		21	2	TGATTGAGCCGCGCCAATATC	cme-MIR171g		19	1	CCGCCTTGCATCAACTGAA	mdm-MIR168b
22	91	AGAATCTTGATGATGCTGCATT	nta-MIR172i		24	1	CGGCGGCAAGTCGTCCTTGGCTAC	cme-MIR169f		21	4	TGAGCCGCGCCAATATCACTT	cme-MIR171g		20	1	CTCTAATTCGCTTGGTGCAG	mdm-MIR168b
23	1	AATCTGCATCCTGAGGTTTAGAT	cme-MIR2111a		20	9	GCAAGTCGTCCTTGGCTACC	cme-MIR169f		19	4	TTGAGCCGCGCCAATATCA	cme-MIR171g		21	1	CTCTAATTCGCTTGGTGCAGG	mdm-MIR168b
21	4	TCTGCATCCTGAGGTTTAGAT	cme-MIR2111a		21	4	GCAAGTCGTCCTTGGCTACCT	cme-MIR169f		20	14	TTGAGCCGCGCCAATATCAC	cme-MIR171g		22	1	CTCTAATTCGCTTGGTGCAGGT	mdm-MIR168b
19	1	TAATCTGCATCCTGAGGTT	cme-MIR2111b		24	1	GGCGGCAAGTCGTCCTTGGCTACC	cme-MIR169f		22	24	TTGAGCCGCGCCAATATCACTT	cme-MIR171g		25	1	TCGCTTGGTGCAGGTCGGGAACCGC	mdm-MIR168b
18	2	TAATCTGCATCCTGAGGT	cme-MIR2111b		19	4	AAGCCAAGGATGAATTGCC	cme-MIR169g		21	687	TTGAGCCGCGCCAATATCACT	cme-MIR171g		24	1	TCTCTAATTCGCTTGGTGCAGGTC	mdm-MIR168b
20	65	TAATCTGCATCCTGAGGTTT	cme-MIR2111b		20	98	AAGCCAAGGATGAATTGCCG	cme-MIR169g		23	1	TGTTTTCTGATTGAGCCGCGTCA	cme-MIR171h		22	1	TTCGCTTGGTGCAGGTCGGGAA	mdm-MIR168b
21	291	TAATCTGCATCCTGAGGTTTA	cme-MIR2111b		21	13434	AAGCCAAGGATGAATTGCCGG	cme-MIR169g		20	1	TTGAGCCGCGTCAATATCTC	cme-MIR171h		19	1	TTGCATCAACTGAATCGGA	mdm-MIR168b
22	1	TAATCTGCATCCTGAGGTTTAT	mtr-MIR2111e		22	126	AAGCCAAGGATGAATTGCCGGC	cme-MIR169g		21	1	TTGAGCCGCGTCAATATCTCT	cme-MIR171h		18	1	TTGGTGCAGGTCGGGAAC	mdm-MIR168b
24	1	AACCCGTCGGCTGTCGGTGGACTG	han-MIR2911		23	1	AAGCCAAGGATGAATTGCCGGCA	cme-MIR169g		21	1	TTTTCTGATTGAGCCGCGTCA	cme-MIR171h		22	2	CCCGCCTTGCATCAACTGAATC	mdm-MIR168b
20	1	ACCCGTCGGCTGTCGGTGGA	han-MIR2911		24	1	AAGCCAAGGATGAATTGCCGGCAA	cme-MIR169g		18	2	TTGAGCCGCGTCAATATC	cme-MIR171h		18	2	GCCTTGCATCAACTGAAT	mdm-MIR168b
24	1	CCCGAACCCGTCGGCTGTCGGTGG	han-MIR2911		19	3	AGCCAAGGATGAATTGCCG	cme-MIR169g		22	3	TGTTTTCTGATTGAGCCGCGTC	cme-MIR171h		21	3	ATTCGCTTGGTGCAGGTCGGG	mdm-MIR168b
30	1	CCCGAACCCGTCGGCTGTCGGTGGACTGCT	han-MIR2911		20	67	AGCCAAGGATGAATTGCCGG	cme-MIR169g		24	1	TTGAGCCGCGCCAATATCACTTTC	mdm-MIR171l		19	3	CCCGCCTTGCATCAACTGA	mdm-MIR168b
19	1	CCCGTCGGCTGTCGGTGGA	han-MIR2911		21	4	AGCCAAGGATGAATTGCCGGC	cme-MIR169g		21	6	CGATGTTGGTGAGGTTCAATC	mdm-MIR171l		18	3	TCGCTTGGTGCAGGTCGG	mdm-MIR168b
27	1	CCGAACCCGTCGGCTGTCGGTGGACTG	han-MIR2911		18	2	CCAAGGATGAATTGCCGG	cme-MIR169g		21	1	CAGCACCATCAAGATTCACAT	bna-MIR172a		18	3	TCTCTAATTCGCTTGGTG	mdm-MIR168b
19	1	CCGTCGGCTGTCGGTGGAC	han-MIR2911		21	1	CCGGCAATTCCATTCTTGGCT	cme-MIR169g		22	1	CGCAGCACCATCAAGATTCACA	bna-MIR172a		24	4	AATTCGCTTGGTGCAGGTCGGGAA	mdm-MIR168b
28	1	CGAACCCGTCGGCTGTCGGTGGACTGCT	han-MIR2911		22	6	CCGGCAATTCCATTCTTGGCTA	cme-MIR169g		21	2	GCGCAGCACCATCAAGATTCA	bna-MIR172a		21	4	CCTTGCATCAACTGAATCGGA	mdm-MIR168b
19	1	CGTGCCGGCCGGGGGACGG	han-MIR2911		23	3	CCGGCAATTCCATTCTTGGCTAA	cme-MIR169g		21	4	CGCAGCACCATCAAGATTCAC	bna-MIR172a		23	5	AATTCGCTTGGTGCAGGTCGGGA	mdm-MIR168b
20	1	CGTGCCGGCCGGGGGACGGA	han-MIR2911		24	2	CCGGCAATTCCATTCTTGGCTAAG	cme-MIR169g		21	8	TGGGAATCTTGATGATGCTGC	cme-MIR172a		19	6	CGCTTGGTGCAGGTCGGGA	mdm-MIR168b
21	1	CGTGCCGGCCGGGGGACGGAC	han-MIR2911		22	5	CGGCAATTCCATTCTTGGCTAA	cme-MIR169g		21	12	GGGAATCTTGATGATGCTGCA	cme-MIR172a		19	8	CTTGGTGCAGGTCGGGAAC	mdm-MIR168b
20	1	GAACCCGTCGGCTGTCGGTG	han-MIR2911		23	2	CGGCAATTCCATTCTTGGCTAAG	cme-MIR169g		21	6	AGAATCTTGATGATGCTGCAA	csi-MIR172a		21	9	TAATTCGCTTGGTGCAGGTCG	mdm-MIR168b
28	1	GAACCCGTCGGCTGTCGGTGGACTGCTC	han-MIR2911		21	2	CTAAGCCAAGGATGAATTGCC	cme-MIR169g		21	1	CGCAGCACCATTAAGATTCAC	ath-MIR172b		21	12	TCTCTAATTCGCTTGGTGCAG	mdm-MIR168b
21	1	GCGTGCCGGCCGGGGGACGGA	han-MIR2911		22	2	CTAAGCCAAGGATGAATTGCCG	cme-MIR169g		21	1	GTAGCATTATCAAGATTCACA	cme-MIR172b		20	17	CCGCCTTGCATCAACTGAAT	mdm-MIR168b
22	1	GGCTGTCGGTGGACTGCTCGAG	han-MIR2911		21	2	GCAATTCCATTCTTGGCTAAG	cme-MIR169g		20	1	TCTTGATGATGCTGCATCGG	cme-MIR172b		18	19	CTTGGTGCAGGTCGGGAA	mdm-MIR168b
23	1	GGCTGTCGGTGGACTGCTCGAGC	han-MIR2911		19	4	GCCAAGGATGAATTGCCGG	cme-MIR169g		22	1	TCTTGATGATGCTGCATCGGCA	cme-MIR172b		19	22	TCGCTTGGTGCAGGTCGGG	mdm-MIR168b
28	1	GTCCCGAACCCGTCGGCTGTCGGTGGAC	han-MIR2911		19	1	GGCAATTCCATTCTTGGCT	cme-MIR169g		23	1	TCTTGATGATGCTGCATCGGCAA	cme-MIR172b		19	28	TCCCGCCTTGCATCAACTG	mdm-MIR168b
30	1	GTGGACTGCTCGAGCTGCTTCCGCGGCGAG	han-MIR2911		20	1	GGCAATTCCATTCTTGGCTA	cme-MIR169g		21	1	TTGATGATGCTGCATCGGCAA	cme-MIR172b		20	37	CCCGCCTTGCATCAACTGAA	mdm-MIR168b
19	1	TCCCGAACCCGTCGGCTGT	han-MIR2911		21	59	GGCAATTCCATTCTTGGCTAA	cme-MIR169g		21	2	CTGAGAATCTTGATGATGCTG	cme-MIR172b		22	37	TCCCGCCTTGCATCAACTGAAT	mdm-MIR168b
24	1	TCGGCTGTCGGTGGACTGCTCGAG	han-MIR2911		22	211	GGCAATTCCATTCTTGGCTAAG	cme-MIR169g		20	2	TTGATGATGCTGCATCGGCA	cme-MIR172b		19	44	GCTTGGTGCAGGTCGGGAA	mdm-MIR168b
18	1	TGCCGGCCGGGGGACGGA	han-MIR2911		23	2	GGCAATTCCATTCTTGGCTAAGT	cme-MIR169g		24	3	CTGAGAATCTTGATGATGCTGCAT	cme-MIR172b		20	59	TCCCGCCTTGCATCAACTGA	mdm-MIR168b
18	1	TGGACTGCTCGAGCTGCT	han-MIR2911		21	395	TAAGCCAAGGATGAATTGCCG	cme-MIR169g		21	5	TGTAGCATTATCAAGATTCAC	cme-MIR172b		21	62	TTCGCTTGGTGCAGGTCGGGA	mdm-MIR168b
27	1	TGGACTGCTCGAGCTGCTTCCGCGGCG	han-MIR2911		22	18	TAAGCCAAGGATGAATTGCCGG	cme-MIR169g		21	13	CTTGATGATGCTGCATCGGCA	cme-MIR172b		21	168	AATTCGCTTGGTGCAGGTCGG	mdm-MIR168b
23	2	CCCGAACCCGTCGGCTGTCGGTG	han-MIR2911		21	2	TACTAAGCCAAGGATGAATTG	cme-MIR169g		21	160	TCTTGATGATGCTGCATCGGC	cme-MIR172b		20	200	GCTTGGTGCAGGTCGGGAAC	mdm-MIR168b
25	2	CCCGAACCCGTCGGCTGTCGGTGGA	han-MIR2911		23	22	TAGCCAAAAATGACTTGCCTGCT	cme-MIR169i		21	4	AGAATCATGATGATGCTGCAT	nta-MIR172b		22	291	TCGCTTGGTGCAGGTCGGGAAC	mdm-MIR168b
25	2	GTCCCGAACCCGTCGGCTGTCGGTG	han-MIR2911		21	2	GGAAGTCATCCTTGGCTCATT	cme-MIR169k		22	1	TCTTGATGATGCTGCATCGGCC	tcc-MIR172b		20	378	CGCTTGGTGCAGGTCGGGAA	mdm-MIR168b
20	2	GTGCCGGCCGGGGGACGGAC	han-MIR2911		21	9	TGAGCCAAGGATGACTTGCCT	cme-MIR169k		22	1	GAGAATCTTGATGATGCTGCAT	cme-MIR172c		20	436	TCGCTTGGTGCAGGTCGGGA	mdm-MIR168b
18	2	GTGGACTGCTCGAGCTGC	han-MIR2911		21	1	AGCCAAAAATGACTTGCCTGC	cme-MIR169l		24	1	TGAGAATCTTGATGATGCTGCATC	cme-MIR172c		22	527	AATTCGCTTGGTGCAGGTCGGG	mdm-MIR168b
26	2	TCCCGAACCCGTCGGCTGTCGGTGGA	han-MIR2911		22	1	AGCCAAAAATGACTTGCCTGCA	cme-MIR169l		21	2	GTAGCATCTTCAAGATTCACA	cme-MIR172c		21	656	TCCCGCCTTGCATCAACTGAA	mdm-MIR168b
19	2	TGCCGGCCGGGGGACGGAC	han-MIR2911		25	1	ATAGCCAAAAATGACTTGCCTGCAA	cme-MIR169l		23	43	TGAGAATCTTGATGATGCTGCAT	cme-MIR172c		21	2119	CCCGCCTTGCATCAACTGAAT	mdm-MIR168b
18	3	CCCGAACCCGTCGGCTGT	han-MIR2911		19	1	TAGCCAAAAATGACTTGCC	cme-MIR169l		21	13372	AGAATCTTGATGATGCTGCAT	cme-MIR172c		21	3427	CGCTTGGTGCAGGTCGGGAAC	mdm-MIR168b
22	4	GCGTGCCGGCCGGGGGACGGAC	han-MIR2911		21	16	TAGCCAAAAATGACTTGCCTG	cme-MIR169l		21	1	CGGCATCATCAAGATTCACAA	tcc-MIR172c		21	136051	TCGCTTGGTGCAGGTCGGGAA	mdm-MIR168b
21	4	GTGCCGGCCGGGGGACGGACT	han-MIR2911		22	43	TAGCCAAAAATGACTTGCCTGC	cme-MIR169l		20	2	GCGGCATCATCAAGATTCAC	tcc-MIR172c		21	1	CGCTTGGTGCAGGTCGGGACC	nta-MIR168c
27	5	GCGTGCCGGCCGGGGGACGGACTGGGA	han-MIR2911		23	9	TAGCCAAAAATGACTTGCCTGCA	cme-MIR169l		21	5	GCGGCATCATCAAGATTCACA	tcc-MIR172c		20	2	CGCTTGGTGCAGGTCGGGAC	nta-MIR168c
19	7	GGTGGACTGCTCGAGCTGC	han-MIR2911		20	3	AGGCAGTCTCTTTGGCTATC	cme-MIR169n		19	1	AATCTTGATGATGCTGCAT	cme-MIR172d		21	240	TCGCTTGGTGCAGGTCGGGAC	nta-MIR168c
19	7	GTGGACTGCTCGAGCTGCT	han-MIR2911		21	1	GAGCCAAAGATGACTTGCCTT	cme-MIR169p		20	1	CAGCACCATCAAGATTCACA	cme-MIR172d		21	2	CCGCCTTGCATCAACTGAATT	nta-MIR168d
18	8	GCCGGCCGGGGGACGGAC	han-MIR2911		20	1	TGAGCCAAAGATGACTTGCC	cme-MIR169p		21	1	GAATCTTGATGATGCTGCATC	cme-MIR172d		23	2	TCCCGCCTTGCATCAACTGAATT	nta-MIR168d
19	8	GCGTGCCGGCCGGGGGACG	han-MIR2911		21	23	TGAGCCAAAGATGACTTGCCT	cme-MIR169p		22	1	TTGGGAATCTTGATGATGCTGC	cme-MIR172d		22	206	CCCGCCTTGCATCAACTGAATT	nta-MIR168d
18	8	TCCCGAACCCGTCGGCTG	han-MIR2911		22	7	TGAGCCAAAGATGACTTGCCTT	cme-MIR169p		20	2	GCAGCACCATCAAGATTCAC	cme-MIR172d		21	1	CTTGGTGCAGGTCGGGAACTG	nta-MIR168e
25	9	GTGCCGGCCGGGGGACGGACTGGGA	han-MIR2911		22	1	CAGCCAAGGATGACTTGCCGTT	gma-MIR169u		24	5	TTGGGAATCTTGATGATGCTGCAT	cme-MIR172d		21	1	GCTTGGTGCAGGTCGGGAACT	nta-MIR168e
18	13	GGTGGACTGCTCGAGCTG	han-MIR2911		22	2	AAAGCCAAGGATGAATTGCCGG	vvi-MIR169v		21	9	GCAGCACCATCAAGATTCACA	cme-MIR172d		25	1	TCGCTTGGTGCAGGTCGGGAACTGA	nta-MIR168e
26	15	GCGTGCCGGCCGGGGGACGGACTGGG	han-MIR2911		23	1	AAGCCAAGGATGAATTGCCGGCG	vvi-MIR169v		20	12	GAATCTTGATGATGCTGCAT	cme-MIR172d		19	1	TGGTGCAGGTCGGGAACTG	nta-MIR168e
20	17	GGTGGACTGCTCGAGCTGCT	han-MIR2911		20	2	CAAGGATGAATTGCCGGCGA	vvi-MIR169v		21	31	CAGCACCATCAAGATTCACAA	cme-MIR172d		22	2	CGCTTGGTGCAGGTCGGGAACT	nta-MIR168e
20	17	TGCCGGCCGGGGGACGGACT	han-MIR2911		21	1	CCAAGGATGAATTGCCGGCGA	vvi-MIR169v		21	46	GGAATCTTGATGATGCTGCAT	cme-MIR172d		22	2	GCTTGGTGCAGGTCGGGAACTG	nta-MIR168e
18	23	CCGGCCGGGGGACGGACT	han-MIR2911		24	1	ACGATCTCTGATTGAGCCGCGCCA	cme-MIR171a		21	3	AGAATCCTGATGATGCTGCAT	tcc-MIR172d		18	2	TGGTGCAGGTCGGGAACT	nta-MIR168e
18	24	CGGCCGGGGGACGGACTG	han-MIR2911		22	1	ATCTCTGATTGAGCCGCGCCAA	cme-MIR171a		24	1	TTGAGAATCTTGATGATGCTGCAG	cme-MIR172e		23	6	TCGCTTGGTGCAGGTCGGGAACT	nta-MIR168e
25	25	GCGTGCCGGCCGGGGGACGGACTGG	han-MIR2911		21	89	CGATATTGGTGAGGTTCAATC	cme-MIR171a		21	3	GAGAATCTTGATGATGCTGCA	cme-MIR172e		23	11	CGCTTGGTGCAGGTCGGGAACTG	nta-MIR168e
19	25	GTCCCGAACCCGTCGGCTG	han-MIR2911		21	1	CTCTGATTGAGCCGCGCCAAT	cme-MIR171a		21	6	AGAATCTTGATGATGCTGCAG	cme-MIR172e		24	138	TCGCTTGGTGCAGGTCGGGAACTG	nta-MIR168e
26	32	CGTGCCGGCCGGGGGACGGACTGGGA	han-MIR2911		24	1	CTCTGATTGAGCCGCGCCAATATC	cme-MIR171a		20	19	AGAATCTTGATGATGCTGCA	cme-MIR172e		19	1	CAGGCAGTCTTTTTGGCTA	cme-MIR169a
18	34	GTCCCGAACCCGTCGGCT	han-MIR2911		23	7	TTGAGCCGCGCCAATATCACTTT	cme-MIR171a		22	79	AGAATCTTGATGATGCTGCATT	nta-MIR172i		19	1	GGCAGTCTTTTTGGCTAAT	cme-MIR169a
25	38	CGTGCCGGCCGGGGGACGGACTGGG	han-MIR2911		24	1	TTGAGCCGCGCCAATATCACTTTT	cme-MIR171a		21	2	TGAATCTTGATGATGCTGCAT	gma-MIR172k		21	2	AGGCAGTCTTTTTGGCTAATC	cme-MIR169a
18	45	GGCCGGGGGACGGACTGG	han-MIR2911		21	1	TTGAGCCGTGCCAATATCACT	smo-MIR171a		20	1	TCTGATACCATGTTAGATTT	cme-MIR1863		22	3	TAGCCAAAAATGACTTGCCTGT	cme-MIR169a
23	53	GTGCCGGCCGGGGGACGGACTGG	han-MIR2911		19	3	ATGTTGGAACGGTTCAATC	cme-MIR171c		24	1	TAATCTGCATCCTGAGGTTTAGAT	cme-MIR2111a		21	1	AGCCAAGAATGACTTGTCGGC	ptc-MIR169aa
24	55	GTGCCGGCCGGGGGACGGACTGGG	han-MIR2911		20	2	ATGTTGGAACGGTTCAATCA	cme-MIR171c		21	1	TCTGCATCCTGAGGTTTAGAT	cme-MIR2111a		18	1	CAAGAATGACTTGTCGGC	ptc-MIR169aa
18	59	GCCGGGGGACGGACTGGG	han-MIR2911		21	11	ATGTTGGAACGGTTCAATCAA	cme-MIR171c		19	1	TAATCTGCATCCTGAGGTT	cme-MIR2111b		23	1	CGAGCCAAGAATGACTTGTCGGC	ptc-MIR169aa
19	78	CGGCCGGGGGACGGACTGG	han-MIR2911		20	2	ATTGAGCCGTGCCAATATCG	cme-MIR171c		20	1	TCCTTGGGATGCAGATTATC	cme-MIR2111b		20	2	GCCAAGAATGACTTGTCGGC	ptc-MIR169aa
19	83	GCCGGCCGGGGGACGGACT	han-MIR2911		21	19	ATTGAGCCGTGCCAATATCGA	cme-MIR171c		21	2	GTCCTTGGGATGCAGATTATC	cme-MIR2111b		22	5	GAGCCAAGAATGACTTGTCGGC	ptc-MIR169aa
20	83	GTCCCGAACCCGTCGGCTGT	han-MIR2911		18	2	GATGTTGGAACGGTTCAA	cme-MIR171c		18	2	TAATCTGCATCCTGAGGT	cme-MIR2111b		21	1	TAGCCAAGGATGAATTGCCGG	osa-MIR169d
24	97	CGTGCCGGCCGGGGGACGGACTGG	han-MIR2911		19	3	GATGTTGGAACGGTTCAAT	cme-MIR171c		20	44	TAATCTGCATCCTGAGGTTT	cme-MIR2111b		20	2	GGCAGTCTCCTTGGCTAATA	cme-MIR169e
21	100	CGGCCGGGGGACGGACTGGGA	han-MIR2911		20	221	GATGTTGGAACGGTTCAATC	cme-MIR171c		21	361	TAATCTGCATCCTGAGGTTTA	cme-MIR2111b		22	2	TAGCCAAGGATGACTTGCCTGC	cme-MIR169e
19	107	CCGGCCGGGGGACGGACTG	han-MIR2911		21	1733	GATGTTGGAACGGTTCAATCA	cme-MIR171c		20	1	TAATCTGCATCCTGGGGTTT	bna-MIR2111c		20	4	AGGCAGTCTCCTTGGCTAAT	cme-MIR169e
23	151	TGCCGGCCGGGGGACGGACTGGG	han-MIR2911		23	3	GATGTTGGAACGGTTCAATCAAA	cme-MIR171c		22	10	TAATCTGCATCCTGAGGTTTAA	bna-MIR2111d		19	8	GGCAGTCTCCTTGGCTAAT	cme-MIR169e
22	153	GTGCCGGCCGGGGGACGGACTG	han-MIR2911		21	1	TAATTTGATTGAGCCGTGCCA	cme-MIR171c		22	2	TAATCTGCATCCTGAGGTTTAT	mtr-MIR2111e		21	1	AGCCAAGGATGACTTGCCGGC	cme-MIR169f
22	168	CGTGCCGGCCGGGGGACGGACT	han-MIR2911		20	1	TGAGCCGTGCCAATATCGAC	cme-MIR171c		22	1	CTAATCTGCATCCTGAGGTTTA	gma-MIR2111f		21	1	CAGCCAAGGATGACTTGCCGG	cme-MIR169f
18	211	CCGGGGGACGGACTGGGA	han-MIR2911		21	1	TGAGCCGTGCCAATATCGACG	cme-MIR171c		22	1	ATAATCTGCATCCTGAGGTTTA	mtr-MIR2111v		24	1	CGGCGGCAAGTCGTCCTTGGCTAC	cme-MIR169f
24	211	GCGTGCCGGCCGGGGGACGGACTG	han-MIR2911		21	82	TGTTGGAACGGTTCAATCAAA	cme-MIR171c		19	1	AACCCGTCGGCTGTCGGTG	han-MIR2911		19	1	GCAAGTCGTCCTTGGCTAC	cme-MIR169f
22	227	TGCCGGCCGGGGGACGGACTGG	han-MIR2911		19	1	AGATGTTGGTTCGGTTCAA	htu-MIR171c		19	1	ACCCGTCGGCTGTCGGTGG	han-MIR2911		21	1	GGCAAGTCGTCCTTGGCTACC	cme-MIR169f
23	234	GCGTGCCGGCCGGGGGACGGACT	han-MIR2911		20	2	AGATGTTGGTTCGGTTCAAT	htu-MIR171c		23	1	CGAACCCGTCGGCTGTCGGTGGA	han-MIR2911		24	1	GGCGGCAAGTCGTCCTTGGCTACC	cme-MIR169f
24	246	TGCCGGCCGGGGGACGGACTGGGA	han-MIR2911		21	6	AGATGTTGGTTCGGTTCAATA	htu-MIR171c		28	1	CGAACCCGTCGGCTGTCGGTGGACTGCT	han-MIR2911		20	2	CAGCCAAGGATGACTTGCCG	cme-MIR169f
20	336	GCCGGCCGGGGGACGGACTG	han-MIR2911		22	1	AGATGTTGGTTCGGTTCAATAA	htu-MIR171c		25	1	CGCGTGCCGGCCGGGGGACGGACTG	han-MIR2911		20	6	GCAAGTCGTCCTTGGCTACC	cme-MIR169f
20	409	GGCCGGGGGACGGACTGGGA	han-MIR2911		21	1	ATGTTGGTTCGGTTCAATAAG	htu-MIR171c		20	1	CGTGCCGGCCGGGGGACGGA	han-MIR2911		18	1	AAGCCAAGGATGAATTGC	cme-MIR169g
20	434	CCGGCCGGGGGACGGACTGG	han-MIR2911		19	1	GTTGGTTCGGTTCAATAAG	htu-MIR171c		23	1	GGCTGTCGGTGGACTGCTCGAGC	han-MIR2911		21	1	ACTAAGCCAAGGATGAATTGC	cme-MIR169g
20	442	CGGCCGGGGGACGGACTGGG	han-MIR2911		21	5	TATTGAGCCGTGCCAATATCA	cme-MIR171d		27	1	GTCCCGAACCCGTCGGCTGTCGGTGGA	han-MIR2911		23	1	ACTAAGCCAAGGATGAATTGCCG	cme-MIR169g
19	442	GGCCGGGGGACGGACTGGG	han-MIR2911		21	1	TTGAGCCGCGCCAATATCACA	smo-MIR171d		28	1	GTCCCGAACCCGTCGGCTGTCGGTGGAC	han-MIR2911		19	1	CAAGGATGAATTGCCGGCA	cme-MIR169g
23	523	CGTGCCGGCCGGGGGACGGACTG	han-MIR2911		19	1	TTGAGCCGCGCCAATATCT	cme-MIR171e		18	1	GTGCCGGCCGGGGGACGG	han-MIR2911		21	1	CCGGCAATTCCATTCTTGGCT	cme-MIR169g
21	592	TGCCGGCCGGGGGACGGACTG	han-MIR2911		21	1	ATATTTGATTGAGCCGTGCCA	cme-MIR171f		20	1	GTGCCGGCCGGGGGACGGAC	han-MIR2911		21	1	GCAATTCCATTCTTGGCTAAG	cme-MIR169g
19	700	GCCGGGGGACGGACTGGGA	han-MIR2911		19	1	TGATTGAGCCGTGCCAATA	cme-MIR171f		19	1	GTGGACTGCTCGAGCTGCT	han-MIR2911		21	2	AGCCAAGGATGAATTGCCGGC	cme-MIR169g
22	2783	CCGGCCGGGGGACGGACTGGGA	han-MIR2911		21	40	TGATTGAGCCGTGCCAATATC	cme-MIR171f		20	1	GTGGACTGCTCGAGCTGCTT	han-MIR2911		24	2	CGGCAATTCCATTCTTGGCTAAGT	cme-MIR169g
21	4164	CCGGCCGGGGGACGGACTGGG	han-MIR2911		21	1	TTGATTGAGCCGTGCCAATAT	cme-MIR171f		25	1	TCCCGAACCCGTCGGCTGTCGGTGG	han-MIR2911		21	2	CTAAGCCAAGGATGAATTGCC	cme-MIR169g
21	9986	GCCGGCCGGGGGACGGACTGG	han-MIR2911		20	1	ATTGAGCCGCGCCAATATCA	cme-MIR171g		18	1	TGCCGGCCGGGGGACGGA	han-MIR2911		20	2	GCAATTCCATTCTTGGCTAA	cme-MIR169g
23	36140	GCCGGCCGGGGGACGGACTGGGA	han-MIR2911		21	2	ATTGAGCCGCGCCAATATCAC	cme-MIR171g		19	1	TGCCGGCCGGGGGACGGAC	han-MIR2911		19	3	AGCCAAGGATGAATTGCCG	cme-MIR169g
22	41292	GCCGGCCGGGGGACGGACTGGG	han-MIR2911		22	3	ATTGAGCCGCGCCAATATCACT	cme-MIR171g		18	2	CGTGCCGGCCGGGGGACG	han-MIR2911		18	3	CCAAGGATGAATTGCCGG	cme-MIR169g
18	1	ACGGACTGGGAACGGTTC	nta-MIR2911		19	1	GAGCCGCGCCAATATCACT	cme-MIR171g		20	2	GCGTGCCGGCCGGGGGACGG	han-MIR2911		22	4	CTAAGCCAAGGATGAATTGCCG	cme-MIR169g
23	1	CCGGGGGACGGACTGGGAACGGT	nta-MIR2911		20	1	TGAGCCGCGCCAATATCACT	cme-MIR171g		27	2	GCGTGCCGGCCGGGGGACGGACTGGGA	han-MIR2911		19	4	GCCAAGGATGAATTGCCGG	cme-MIR169g
24	1	CCTTCCCCGGGCGTCGAACAGCCA	nta-MIR2911		21	2	TGAGCCGCGCCAATATCACTT	cme-MIR171g		18	2	TGGACTGCTCGAGCTGCT	han-MIR2911		23	4	GGCAATTCCATTCTTGGCTAAGT	cme-MIR169g
26	1	CCTTCCCCGGGCGTCGAACAGCCAAC	nta-MIR2911		21	6	TGATTGAGCCGCGCCAATATC	cme-MIR171g		26	3	CGTGCCGGCCGGGGGACGGACTGGGA	han-MIR2911		21	4	TACTAAGCCAAGGATGAATTG	cme-MIR169g
28	1	CGCCGCGTGCCGGCCGGGGGACGGACTG	nta-MIR2911		19	1	TTGAGCCGCGCCAATATCA	cme-MIR171g		18	3	GTGGACTGCTCGAGCTGC	han-MIR2911		24	5	CCGGCAATTCCATTCTTGGCTAAG	cme-MIR169g
28	1	CGGCCGGGGGACGGACTGGGAACGGTTC	nta-MIR2911		20	15	TTGAGCCGCGCCAATATCAC	cme-MIR171g		19	4	GCGTGCCGGCCGGGGGACG	han-MIR2911		23	7	CCGGCAATTCCATTCTTGGCTAA	cme-MIR169g
23	1	CGGGGGACGGACTGGGAACGGTT	nta-MIR2911		21	544	TTGAGCCGCGCCAATATCACT	cme-MIR171g		21	5	GCGTGCCGGCCGGGGGACGGA	han-MIR2911		23	7	CGGCAATTCCATTCTTGGCTAAG	cme-MIR169g
29	1	GCCGGCCGGGGGACGGACTGGGAACGGTT	nta-MIR2911		22	90	TTGAGCCGCGCCAATATCACTT	cme-MIR171g		22	6	GCGTGCCGGCCGGGGGACGGAC	han-MIR2911		22	14	CGGCAATTCCATTCTTGGCTAA	cme-MIR169g
30	1	GCCGGCCGGGGGACGGACTGGGAACGGTTC	nta-MIR2911		18	1	TTGAGCCGCGTCAATATC	cme-MIR171h		26	6	GCGTGCCGGCCGGGGGACGGACTGGG	han-MIR2911		22	23	TAAGCCAAGGATGAATTGCCGG	cme-MIR169g
25	1	GCCGGGGGACGGACTGGGAACGGTT	nta-MIR2911		19	1	TTGAGCCGCGTCAATATCT	cme-MIR171h		18	6	GGTGGACTGCTCGAGCTG	han-MIR2911		20	33	AGCCAAGGATGAATTGCCGG	cme-MIR169g
20	1	GCCTTCCCCGGGCGTCGAAC	nta-MIR2911		20	1	TTGAGCCGCGTCAATATCTC	cme-MIR171h		18	6	TCCCGAACCCGTCGGCTG	han-MIR2911		22	49	AAGCCAAGGATGAATTGCCGGC	cme-MIR169g
29	1	GCGTGCCGGCCGGGGGACGGACTGGGAAC	nta-MIR2911		22	2	TTGAGCCGCGTCAATATCTCTT	cme-MIR171h		18	8	GCCGGCCGGGGGACGGAC	han-MIR2911		21	71	GGCAATTCCATTCTTGGCTAA	cme-MIR169g
19	1	GGACGGACTGGGAACGGTT	nta-MIR2911		21	1	TTTTCTGATTGAGCCGCGTCA	cme-MIR171h		19	8	GGTGGACTGCTCGAGCTGC	han-MIR2911		20	136	AAGCCAAGGATGAATTGCCG	cme-MIR169g
20	1	GGACGGACTGGGAACGGTTC	nta-MIR2911		24	3	AAGCGATGTTGGTGAGGTTCAATC	mdm-MIR171l		25	10	GTGCCGGCCGGGGGACGGACTGGGA	han-MIR2911		22	519	GGCAATTCCATTCTTGGCTAAG	cme-MIR169g
20	1	GGGACGGACTGGGAACGGTT	nta-MIR2911		20	1	CGATGTTGGTGAGGTTCAAT	mdm-MIR171l		20	11	GGTGGACTGCTCGAGCTGCT	han-MIR2911		21	527	TAAGCCAAGGATGAATTGCCG	cme-MIR169g
19	1	GGGCCTTCCCCGGGCGTCG	nta-MIR2911		21	15	CGATGTTGGTGAGGTTCAATC	mdm-MIR171l		21	11	GTGCCGGCCGGGGGACGGACT	han-MIR2911		21	12336	AAGCCAAGGATGAATTGCCGG	cme-MIR169g
22	1	GGGCCTTCCCCGGGCGTCGAAC	nta-MIR2911		22	1	ATGATTGAGCCGTGCCAATATC	gma-MIR171u		25	14	GCGTGCCGGCCGGGGGACGGACTGG	han-MIR2911		23	3	TAGCCAAAAATGACTTGCCTGCT	cme-MIR169i
19	1	GGGGCCTTCCCCGGGCGTC	nta-MIR2911		23	1	TGATTGAGCCGTGCCAATATCAA	gma-MIR171u		24	16	GTGCCGGCCGGGGGACGGACTGGG	han-MIR2911		21	2	GGAAGTCATCCTTGGCTCATT	cme-MIR169k
23	1	GGGGGACGGACTGGGAACGGTTC	nta-MIR2911		21	1	CAGCACCATCAAGATTCACAT	bna-MIR172a		21	17	CGTGCCGGCCGGGGGACGGAC	han-MIR2911		21	28	TGAGCCAAGGATGACTTGCCT	cme-MIR169k
20	1	GGGGGCCTTCCCCGGGCGTC	nta-MIR2911		20	2	CGCAGCACCATCAAGATTCA	bna-MIR172a		19	17	TCCCGAACCCGTCGGCTGT	han-MIR2911		23	1	ATAGCCAAAAATGACTTGCCTGC	cme-MIR169l
29	1	GTCGCCGCGTGCCGGCCGGGGGACGGACT	nta-MIR2911		21	26	CGCAGCACCATCAAGATTCAC	bna-MIR172a		18	19	GTCCCGAACCCGTCGGCT	han-MIR2911		23	3	TAGCCAAAAATGACTTGCCTGCA	cme-MIR169l
30	1	GTGCCGGCCGGGGGACGGACTGGGAACGGT	nta-MIR2911		21	1	GGAATCTTGATGATGCTGCAG	cme-MIR172a		18	23	CGGCCGGGGGACGGACTG	han-MIR2911		21	4	AGCCAAAAATGACTTGCCTGC	cme-MIR169l
26	1	TCGGGGGCCTTCCCCGGGCGTCGAAC	nta-MIR2911		21	13	GGGAATCTTGATGATGCTGCA	cme-MIR172a		25	27	CGTGCCGGCCGGGGGACGGACTGGG	han-MIR2911		21	9	TAGCCAAAAATGACTTGCCTG	cme-MIR169l
27	2	CCGGCCGGGGGACGGACTGGGAACGGT	nta-MIR2911		21	4	TGGGAATCTTGATGATGCTGC	cme-MIR172a		19	27	GTCCCGAACCCGTCGGCTG	han-MIR2911		22	26	TAGCCAAAAATGACTTGCCTGC	cme-MIR169l
27	2	CGGCCGGGGGACGGACTGGGAACGGTT	nta-MIR2911		21	1	TTGATGATGCTGCAGCGGCAA	cme-MIR172a		23	28	GTGCCGGCCGGGGGACGGACTGG	han-MIR2911		20	5	AGGCAGTCTCTTTGGCTATC	cme-MIR169n
22	2	CGGGGGACGGACTGGGAACGGT	nta-MIR2911		21	8	AGAATCTTGATGATGCTGCAA	csi-MIR172a		20	30	TGCCGGCCGGGGGACGGACT	han-MIR2911		22	3	TGAGCCAAAGATGACTTGCCTT	cme-MIR169p
24	2	GCCGGGGGACGGACTGGGAACGGT	nta-MIR2911		24	7	CTGAGAATCTTGATGATGCTGCAT	cme-MIR172b		18	32	CCGGCCGGGGGACGGACT	han-MIR2911		21	15	TGAGCCAAAGATGACTTGCCT	cme-MIR169p
18	2	GGGGACGGACTGGGAACG	nta-MIR2911		20	1	CTTGATGATGCTGCATCGGC	cme-MIR172b		18	40	GGCCGGGGGACGGACTGG	han-MIR2911		22	1	TCGGCACGGTCTTCTTCGGCTC	cme-MIR169r
23	2	TCGGGGGCCTTCCCCGGGCGTCG	nta-MIR2911		21	34	CTTGATGATGCTGCATCGGCA	cme-MIR172b		18	56	GCCGGGGGACGGACTGGG	han-MIR2911		21	1	AAGCCAAGGATGACTTGCCGG	gma-MIR169s
30	2	TGCCGGCCGGGGGACGGACTGGGAACGGTT	nta-MIR2911		21	235	TCTTGATGATGCTGCATCGGC	cme-MIR172b		24	57	CGTGCCGGCCGGGGGACGGACTGG	han-MIR2911		23	1	TGAGCCAAGAATGACTTGCCGGC	cme-MIR169t
27	2	TTCGGGGGCCTTCCCCGGGCGTCGAAC	nta-MIR2911		22	1	TCTTGATGATGCTGCATCGGCA	cme-MIR172b		19	62	GCCGGCCGGGGGACGGACT	han-MIR2911		22	1	AAAGCCAAGGATGAATTGCCGG	vvi-MIR169v
28	3	GCCGGCCGGGGGACGGACTGGGAACGGT	nta-MIR2911		23	5	TCTTGATGATGCTGCATCGGCAA	cme-MIR172b		19	67	CCGGCCGGGGGACGGACTG	han-MIR2911		23	1	AAAGCCAAGGATGAATTGCCGGC	vvi-MIR169v
21	3	GGGGACGGACTGGGAACGGTT	nta-MIR2911		21	1	TGATGATGCTGCATCGGCAAT	cme-MIR172b		20	80	GTCCCGAACCCGTCGGCTGT	han-MIR2911		22	1	CAAGGATGAATTGCCGGCGATG	vvi-MIR169v
24	3	TTCGGGGGCCTTCCCCGGGCGTCG	nta-MIR2911		21	2	TGTAGCATTATCAAGATTCAC	cme-MIR172b		23	86	TGCCGGCCGGGGGACGGACTGGG	han-MIR2911		23	2	CAAGGATGAATTGCCGGCGATGA	vvi-MIR169v
23	4	CGGCCGGGGGACGGACTGGGAAC	nta-MIR2911		20	1	TTGATGATGCTGCATCGGCA	cme-MIR172b		24	90	GCGTGCCGGCCGGGGGACGGACTG	han-MIR2911		21	1	TTGAGCCGCGCCAATATCTCT	bdi-MIR171a
29	4	CGTGCCGGCCGGGGGACGGACTGGGAACG	nta-MIR2911		21	14	TTGATGATGCTGCATCGGCAA	cme-MIR172b		22	97	GTGCCGGCCGGGGGACGGACTG	han-MIR2911		24	1	ACGATCTCTGATTGAGCCGCGCCA	cme-MIR171a
25	4	GGCCGGGGGACGGACTGGGAACGGT	nta-MIR2911		22	9	AAGAATCTTGATGATGCTGCAT	mtr-MIR172b		21	117	CGGCCGGGGGACGGACTGGGA	han-MIR2911		24	1	ATCTCTGATTGAGCCGCGCCAATA	cme-MIR171a
21	4	GGGCCTTCCCCGGGCGTCGAA	nta-MIR2911		21	6	AGAATCATGATGATGCTGCAT	nta-MIR172b		23	120	GCGTGCCGGCCGGGGGACGGACT	han-MIR2911		19	1	CGATATTGGTGAGGTTCAA	cme-MIR171a
27	4	GTGCCGGCCGGGGGACGGACTGGGAAC	nta-MIR2911		21	13842	AGAATCTTGATGATGCTGCAT	cme-MIR172c		22	122	TGCCGGCCGGGGGACGGACTGG	han-MIR2911		20	1	CGATATTGGTGAGGTTCAAT	cme-MIR171a
24	4	TCGGGGGCCTTCCCCGGGCGTCGA	nta-MIR2911		22	1	AGAATCTTGATGATGCTGCATC	cme-MIR172c		24	153	TGCCGGCCGGGGGACGGACTGGGA	han-MIR2911		22	1	CGATATTGGTGAGGTTCAATCT	cme-MIR171a
29	5	TGCCGGCCGGGGGACGGACTGGGAACGGT	nta-MIR2911		21	1	GTAGCATCTTCAAGATTCACA	cme-MIR172c		22	180	CGTGCCGGCCGGGGGACGGACT	han-MIR2911		20	1	GATATTGGTGAGGTTCAATC	cme-MIR171a
25	6	CGGGGGCCTTCCCCGGGCGTCGAAC	nta-MIR2911		23	31	TGAGAATCTTGATGATGCTGCAT	cme-MIR172c		19	185	CGGCCGGGGGACGGACTGG	han-MIR2911		24	1	TACGATCTCTGATTGAGCCGCGCC	cme-MIR171a
28	6	GCGTGCCGGCCGGGGGACGGACTGGGAA	nta-MIR2911		24	2	TTGAGAATCTTGATGATGCTGCAT	cme-MIR172c		23	214	CGTGCCGGCCGGGGGACGGACTG	han-MIR2911		21	1	TCTGATTGAGCCGCGCCAATA	cme-MIR171a
19	6	GGGACGGACTGGGAACGGT	nta-MIR2911		20	1	CGGCATCATCAAGATTCACA	tcc-MIR172c		20	216	GGCCGGGGGACGGACTGGGA	han-MIR2911		23	4	TTGAGCCGCGCCAATATCACTTT	cme-MIR171a
28	6	GTGCCGGCCGGGGGACGGACTGGGAACG	nta-MIR2911		21	1	CGGCATCATCAAGATTCACAA	tcc-MIR172c		20	221	CGGCCGGGGGACGGACTGGG	han-MIR2911		21	127	CGATATTGGTGAGGTTCAATC	cme-MIR171a
28	6	TCGGGGGCCTTCCCCGGGCGTCGAACAG	nta-MIR2911		19	2	GCGGCATCATCAAGATTCA	tcc-MIR172c		19	335	GGCCGGGGGACGGACTGGG	han-MIR2911		21	1	TTGAGCCGCGCCAATATCACG	csi-MIR171a
29	6	TTCGGGGGCCTTCCCCGGGCGTCGAACAG	nta-MIR2911		20	43	GCGGCATCATCAAGATTCAC	tcc-MIR172c		21	545	TGCCGGCCGGGGGACGGACTG	han-MIR2911		21	1	TTGAGCCGTGCCAATATCACT	smo-MIR171a
24	7	CGGCCGGGGGACGGACTGGGAACG	nta-MIR2911		21	180	GCGGCATCATCAAGATTCACA	tcc-MIR172c		19	883	GCCGGGGGACGGACTGGGA	han-MIR2911		20	1	TTGAGCCGCGCCAATATCTT	tcc-MIR171a
23	7	GGGCCTTCCCCGGGCGTCGAACA	nta-MIR2911		21	2	TGCGGCATCATCAAGATTCAC	tcc-MIR172c		20	1032	GCCGGCCGGGGGACGGACTG	han-MIR2911		24	1	ACGGGATATTGGTGCGGTTCAATA	cme-MIR171b
18	8	GGGGGACGGACTGGGAAC	nta-MIR2911		22	1	TGCGGCATCATCAAGATTCACA	tcc-MIR172c		22	1684	CCGGCCGGGGGACGGACTGGGA	han-MIR2911		24	1	GATGTTGGAACGGTTCAATCAAAT	cme-MIR171c
28	8	TTCGGGGGCCTTCCCCGGGCGTCGAACA	nta-MIR2911		19	1	AATCTTGATGATGCTGCAT	cme-MIR172d		18	1750	CCGGGGGACGGACTGGGA	han-MIR2911		21	1	TGATGTTGGAACGGTTCAATC	cme-MIR171c
23	9	CGGGGGCCTTCCCCGGGCGTCGA	nta-MIR2911		21	1	AATCTTGATGATGCTGCATCG	cme-MIR172d		20	1953	CCGGCCGGGGGACGGACTGG	han-MIR2911		22	1	TTGAGCCGTGCCAATATCGACG	cme-MIR171c
24	9	CGGGGGCCTTCCCCGGGCGTCGAA	nta-MIR2911		20	1	AGCACCATCAAGATTCACAA	cme-MIR172d		21	3074	CCGGCCGGGGGACGGACTGGG	han-MIR2911		18	2	ATGTTGGAACGGTTCAAT	cme-MIR171c
18	9	TTCCCCGGGCGTCGAACA	nta-MIR2911		20	3	CAGCACCATCAAGATTCACA	cme-MIR172d		21	9414	GCCGGCCGGGGGACGGACTGG	han-MIR2911		22	2	ATGTTGGAACGGTTCAATCAAA	cme-MIR171c
30	10	CGTGCCGGCCGGGGGACGGACTGGGAACGG	nta-MIR2911		21	24	CAGCACCATCAAGATTCACAA	cme-MIR172d		23	18979	GCCGGCCGGGGGACGGACTGGGA	han-MIR2911		21	2	GTTGGAACGGTTCAATCAAAT	cme-MIR171c
18	11	CTTCCCCGGGCGTCGAAC	nta-MIR2911		20	13	GAATCTTGATGATGCTGCAT	cme-MIR172d		22	23484	GCCGGCCGGGGGACGGACTGGG	han-MIR2911		20	2	TGATGTTGGAACGGTTCAAT	cme-MIR171c
24	11	GGGCCTTCCCCGGGCGTCGAACAG	nta-MIR2911		21	2	GCAGCACCATCAAGATTCACA	cme-MIR172d		27	1	CCGGCCGGGGGACGGACTGGGAACGGT	nta-MIR2911		24	2	TGATGTTGGAACGGTTCAATCAAA	cme-MIR171c
24	12	CCGGCCGGGGGACGGACTGGGAAC	nta-MIR2911		21	6	GGAATCTTGATGATGCTGCAT	cme-MIR172d		23	1	CCGGGGGACGGACTGGGAACGGT	nta-MIR2911		20	3	ATTGAGCCGTGCCAATATCG	cme-MIR171c
18	13	CCTTCCCCGGGCGTCGAA	nta-MIR2911		22	3	GGGAATCTTGATGATGCTGCAT	cme-MIR172d		23	1	CCTTCCCCGGGCGTCGAACAGCC	nta-MIR2911		21	3	TAATTTGATTGAGCCGTGCCA	cme-MIR171c
18	13	GGGACGGACTGGGAACGG	nta-MIR2911		23	1	TGGGAATCTTGATGATGCTGCAT	cme-MIR172d		23	1	CGCCGCGTGCCGGCCGGGGGACG	nta-MIR2911		24	5	TGATTGAGCCGTGCCAATATCGAC	cme-MIR171c
18	13	TCCCCGGGCGTCGAACAG	nta-MIR2911		21	2	TTGGGAATCTTGATGATGCTG	cme-MIR172d		26	1	CGGCCGGGGGACGGACTGGGAACGGT	nta-MIR2911		20	5	TTGAGCCGTGCCAATATCGA	cme-MIR171c
27	13	TCGGGGGCCTTCCCCGGGCGTCGAACA	nta-MIR2911		21	2	AGAATCCTGATGATGCTGCAT	tcc-MIR172d		23	1	CGGGGGACGGACTGGGAACGGTT	nta-MIR2911		22	6	GATGTTGGAACGGTTCAATCAA	cme-MIR171c
27	14	CGGGGGCCTTCCCCGGGCGTCGAACAG	nta-MIR2911		19	3	AGAATCTTGATGATGCTGC	cme-MIR172e		26	1	GCCGCGTGCCGGCCGGGGGACGGACT	nta-MIR2911		23	9	GATGTTGGAACGGTTCAATCAAA	cme-MIR171c
19	14	GGGGACGGACTGGGAACGG	nta-MIR2911		20	23	AGAATCTTGATGATGCTGCA	cme-MIR172e		19	1	GCCTTCCCCGGGCGTCGAA	nta-MIR2911		19	11	ATGTTGGAACGGTTCAATC	cme-MIR171c
29	14	GTGCCGGCCGGGGGACGGACTGGGAACGG	nta-MIR2911		21	13	AGAATCTTGATGATGCTGCAG	cme-MIR172e		18	1	GGACGGACTGGGAACGGT	nta-MIR2911		20	15	ATGTTGGAACGGTTCAATCA	cme-MIR171c
28	15	CGTGCCGGCCGGGGGACGGACTGGGAAC	nta-MIR2911		21	23	GAGAATCTTGATGATGCTGCA	cme-MIR172e		25	1	GGCCGGGGGACGGACTGGGAACGGT	nta-MIR2911		18	15	GATGTTGGAACGGTTCAA	cme-MIR171c
21	16	GGCCTTCCCCGGGCGTCGAAC	nta-MIR2911		19	1	TTGAGAATCTTGATGATGC	cme-MIR172e		24	1	GGCCTTCCCCGGGCGTCGAACAGC	nta-MIR2911		21	22	TTGAGCCGTGCCAATATCGAC	cme-MIR171c
19	17	TTCCCCGGGCGTCGAACAG	nta-MIR2911		20	1	AATCTTGATGATGCTGCATT	nta-MIR172i		19	1	GGGACGGACTGGGAACGGT	nta-MIR2911		19	32	GATGTTGGAACGGTTCAAT	cme-MIR171c
25	19	CCGGCCGGGGGACGGACTGGGAACG	nta-MIR2911		22	115	AGAATCTTGATGATGCTGCATT	nta-MIR172i		21	1	GGGGACGGACTGGGAACGGTT	nta-MIR2911		21	44	ATGTTGGAACGGTTCAATCAA	cme-MIR171c
26	19	GTGCCGGCCGGGGGACGGACTGGGAA	nta-MIR2911		21	1	ATCTTGATGATGCTGCATTAG	nta-MIR172i		22	1	GGGGGACGGACTGGGAACGGTT	nta-MIR2911		21	97	TGTTGGAACGGTTCAATCAAA	cme-MIR171c
19	21	GGGGGACGGACTGGGAACG	nta-MIR2911		24	1	TGAGAATCTTGATGATGCTGCATT	nta-MIR172i		28	1	GTGCCGGCCGGGGGACGGACTGGGAACG	nta-MIR2911		21	172	ATTGAGCCGTGCCAATATCGA	cme-MIR171c
23	22	GGCCGGGGGACGGACTGGGAACG	nta-MIR2911		20	1	GCAGCAGCATCAAGATTCAC	gma-MIR172j		24	1	TCGCCGCGTGCCGGCCGGGGGACG	nta-MIR2911		20	858	GATGTTGGAACGGTTCAATC	cme-MIR171c
21	24	GCCGGGGGACGGACTGGGAAC	nta-MIR2911		21	3	TGAATCTTGATGATGCTGCAT	gma-MIR172k		24	1	TTCGGGGGCCTTCCCCGGGCGTCG	nta-MIR2911		21	7890	GATGTTGGAACGGTTCAATCA	cme-MIR171c
23	28	GGGGCCTTCCCCGGGCGTCGAAC	nta-MIR2911		20	1	CTCTGATACCATGTTAGATT	cme-MIR1863		28	2	GCCGGCCGGGGGACGGACTGGGAACGGT	nta-MIR2911		21	1	TGTTGGTTCGGTTCAATAAGA	htu-MIR171c
24	30	GGGGGCCTTCCCCGGGCGTCGAAC	nta-MIR2911		21	2	TCTGCATCCTGAGGTTTAGAT	cme-MIR2111a		24	2	GCCGGGGGACGGACTGGGAACGGT	nta-MIR2911		21	3	ATGTTGGTTCGGTTCAATAAG	htu-MIR171c
25	32	CGGCCGGGGGACGGACTGGGAACGG	nta-MIR2911		21	9	GTCCTTGGGATGCAGATTATC	cme-MIR2111b		20	2	GCCTTCCCCGGGCGTCGAAC	nta-MIR2911		21	26	AGATGTTGGTTCGGTTCAATA	htu-MIR171c
21	34	CCGGGGGACGGACTGGGAACG	nta-MIR2911		18	1	TAATCTGCATCCTGAGGT	cme-MIR2111b		18	2	GGGGACGGACTGGGAACG	nta-MIR2911		21	1	TATTGAGCCGTGCCAATATCA	cme-MIR171d
22	34	GGCCGGGGGACGGACTGGGAAC	nta-MIR2911		19	4	TAATCTGCATCCTGAGGTT	cme-MIR2111b		20	2	GGGGGCCTTCCCCGGGCGTC	nta-MIR2911		25	1	TTGAGCCGCGCCAATATCACTTCTT	sly-MIR171d
22	35	CGGCCGGGGGACGGACTGGGAA	nta-MIR2911		20	65	TAATCTGCATCCTGAGGTTT	cme-MIR2111b		29	2	GTGCCGGCCGGGGGACGGACTGGGAACGG	nta-MIR2911		21	1	TTGAGCCGCGCCAATATCACA	smo-MIR171d
26	35	GGGGGCCTTCCCCGGGCGTCGAACAG	nta-MIR2911		21	291	TAATCTGCATCCTGAGGTTTA	cme-MIR2111b		27	2	TCGGGGGCCTTCCCCGGGCGTCGAACA	nta-MIR2911		19	2	TTGAGCCGCGCCAATATCT	cme-MIR171e
22	38	CGGGGGCCTTCCCCGGGCGTCG	nta-MIR2911		21	1	TAATCTGCATCCTGGGGTTTA	bna-MIR2111c		22	2	TTCGGGGGCCTTCCCCGGGCGT	nta-MIR2911		19	1	ATTGAGCCGTGCCAATATC	cme-MIR171f
19	40	CGGGGGACGGACTGGGAAC	nta-MIR2911		22	4	TAATCTGCATCCTGAGGTTTAA	bna-MIR2111d		27	3	CGGGGGCCTTCCCCGGGCGTCGAACAG	nta-MIR2911		24	1	TCTGATATTGGCCCGGTTCACTCA	cme-MIR171f
20	40	GGGGGACGGACTGGGAACGG	nta-MIR2911		22	1	TAATCTGCATCCTGAGGTTTAT	mtr-MIR2111e		22	3	GGGCCTTCCCCGGGCGTCGAAC	nta-MIR2911		18	1	TGATTGAGCCGTGCCAAT	cme-MIR171f
22	41	GCCGGGGGACGGACTGGGAACG	nta-MIR2911		22	1	ATAATCTGCATCCTGAGGTTTA	mtr-MIR2111v		27	3	GTGCCGGCCGGGGGACGGACTGGGAAC	nta-MIR2911		20	1	TGATTGAGCCGTGCCAATAT	cme-MIR171f
28	45	TGCCGGCCGGGGGACGGACTGGGAACGG	nta-MIR2911		20	1	AACCCGTCGGCTGTCGGTGG	han-MIR2911		23	4	CGGCCGGGGGACGGACTGGGAAC	nta-MIR2911		22	3	TGATTGAGCCGTGCCAATATCT	cme-MIR171f
20	50	CCGGGGGACGGACTGGGAAC	nta-MIR2911		26	2	AACCCGTCGGCTGTCGGTGGACTGCT	han-MIR2911		25	4	CGGCCGGGGGACGGACTGGGAACGG	nta-MIR2911		21	111	TGATTGAGCCGTGCCAATATC	cme-MIR171f
23	50	GGGGGCCTTCCCCGGGCGTCGAA	nta-MIR2911		21	1	CCCGAACCCGTCGGCTGTCGG	han-MIR2911		30	4	CGTGCCGGCCGGGGGACGGACTGGGAACGG	nta-MIR2911		25	1	TTGAGCCGCGCCAATATCACTTTTC	vvi-MIR171f
26	52	CGGGGGCCTTCCCCGGGCGTCGAACA	nta-MIR2911		22	1	CCCGAACCCGTCGGCTGTCGGT	han-MIR2911		20	4	GGGCCTTCCCCGGGCGTCGA	nta-MIR2911		21	1	ATTGAGCCGCGCCAATATCAC	cme-MIR171g
22	65	GGGGCCTTCCCCGGGCGTCGAA	nta-MIR2911		28	1	CCCGAACCCGTCGGCTGTCGGTGGACTG	han-MIR2911		23	4	TCGGGGGCCTTCCCCGGGCGTCG	nta-MIR2911		22	1	ATTGAGCCGCGCCAATATCACT	cme-MIR171g
22	67	GGCCTTCCCCGGGCGTCGAACA	nta-MIR2911		22	1	CCCTGTCCCGAACCCGTCGGCT	han-MIR2911		21	5	GGCCTTCCCCGGGCGTCGAAC	nta-MIR2911		19	1	TGAGCCGCGCCAATATCAC	cme-MIR171g
20	70	CGGGGGACGGACTGGGAACG	nta-MIR2911		18	18	CCGGCCGGGGGACGGACT	han-MIR2911		24	6	CGGCCGGGGGACGGACTGGGAACG	nta-MIR2911		18	1	TTGAGCCGCGCCAATATC	cme-MIR171g
20	71	GGGGCCTTCCCCGGGCGTCG	nta-MIR2911		19	52	CCGGCCGGGGGACGGACTG	han-MIR2911		25	6	CGGGGGCCTTCCCCGGGCGTCGAAC	nta-MIR2911		21	2	TGAGCCGCGCCAATATCACTT	cme-MIR171g
26	71	TGCCGGCCGGGGGACGGACTGGGAAC	nta-MIR2911		20	157	CCGGCCGGGGGACGGACTGG	han-MIR2911		22	6	GCCGGGGGACGGACTGGGAACG	nta-MIR2911		19	4	TTGAGCCGCGCCAATATCA	cme-MIR171g
24	73	GGCCGGGGGACGGACTGGGAACGG	nta-MIR2911		21	2797	CCGGCCGGGGGACGGACTGGG	han-MIR2911		19	6	GGGCCTTCCCCGGGCGTCG	nta-MIR2911		20	7	TGAGCCGCGCCAATATCACT	cme-MIR171g
23	76	GGCCTTCCCCGGGCGTCGAACAG	nta-MIR2911		22	1048	CCGGCCGGGGGACGGACTGGGA	han-MIR2911		20	7	GGCCTTCCCCGGGCGTCGAA	nta-MIR2911		21	9	TGATTGAGCCGCGCCAATATC	cme-MIR171g
21	78	GCCTTCCCCGGGCGTCGAACA	nta-MIR2911		18	142	CCGGGGGACGGACTGGGA	han-MIR2911		26	7	GTGCCGGCCGGGGGACGGACTGGGAA	nta-MIR2911		20	20	TTGAGCCGCGCCAATATCAC	cme-MIR171g
22	79	GGGGGCCTTCCCCGGGCGTCGA	nta-MIR2911		18	1	CCGTCGGCTGTCGGTGGA	han-MIR2911		28	7	TGCCGGCCGGGGGACGGACTGGGAACGG	nta-MIR2911		22	41	TTGAGCCGCGCCAATATCACTT	cme-MIR171g
19	86	CCTTCCCCGGGCGTCGAAC	nta-MIR2911		23	1	CCGTCGGCTGTCGGTGGACTGCT	han-MIR2911		18	8	GGGACGGACTGGGAACGG	nta-MIR2911		21	1312	TTGAGCCGCGCCAATATCACT	cme-MIR171g
25	88	GGGGCCTTCCCCGGGCGTCGAACAG	nta-MIR2911		23	1	CGAACCCGTCGGCTGTCGGTGGA	han-MIR2911		19	8	GGGGACGGACTGGGAACGG	nta-MIR2911		20	1	TTGAGCCGCGTCAATATCTC	cme-MIR171h
21	93	CGGGGGACGGACTGGGAACGG	nta-MIR2911		25	1	CGCGTGCCGGCCGGGGGACGGACTG	han-MIR2911		19	8	GGGGGACGGACTGGGAACG	nta-MIR2911		21	1	TTGAGCCGCGTCAATATCTCT	cme-MIR171h
21	95	GGGGGCCTTCCCCGGGCGTCG	nta-MIR2911		18	8	CGGCCGGGGGACGGACTG	han-MIR2911		20	8	GGGGGACGGACTGGGAACGG	nta-MIR2911		19	2	TTGAGCCGCGTCAATATCT	cme-MIR171h
26	96	CCGGCCGGGGGACGGACTGGGAACGG	nta-MIR2911		19	19	CGGCCGGGGGACGGACTGG	han-MIR2911		23	9	GGCCGGGGGACGGACTGGGAACG	nta-MIR2911		18	5	TTGAGCCGCGTCAATATC	cme-MIR171h
22	99	CCGGGGGACGGACTGGGAACGG	nta-MIR2911		20	144	CGGCCGGGGGACGGACTGGG	han-MIR2911		24	9	GGCCGGGGGACGGACTGGGAACGG	nta-MIR2911		24	1	TTGAGCCGCGCCAATATCACTTTC	mdm-MIR171l
23	114	GCCGGGGGACGGACTGGGAACGG	nta-MIR2911		21	59	CGGCCGGGGGACGGACTGGGA	han-MIR2911		25	10	CCGGCCGGGGGACGGACTGGGAACG	nta-MIR2911		21	6	CGATGTTGGTGAGGTTCAATC	mdm-MIR171l
19	116	CTTCCCCGGGCGTCGAACA	nta-MIR2911		18	4	CGTGCCGGCCGGGGGACG	han-MIR2911		23	10	CGGGGGCCTTCCCCGGGCGTCGA	nta-MIR2911		21	2	TTGAGCCGCGTCAATATCTCA	gma-MIR171t
27	123	CGTGCCGGCCGGGGGACGGACTGGGAA	nta-MIR2911		21	2	CGTGCCGGCCGGGGGACGGAC	han-MIR2911		21	10	GGGCCTTCCCCGGGCGTCGAA	nta-MIR2911		22	1	ATGATTGAGCCGTGCCAATATC	gma-MIR171u
25	124	GGGGGCCTTCCCCGGGCGTCGAACA	nta-MIR2911		22	29	CGTGCCGGCCGGGGGACGGACT	han-MIR2911		26	10	GGGGGCCTTCCCCGGGCGTCGAACAG	nta-MIR2911		21	3	GATGTTGGAACAGTTCAATCA	gma-MIR171u
20	128	CTTCCCCGGGCGTCGAACAG	nta-MIR2911		23	177	CGTGCCGGCCGGGGGACGGACTG	han-MIR2911		26	11	CCGGCCGGGGGACGGACTGGGAACGG	nta-MIR2911		21	3	CAGCACCATCAAGATTCACAT	bna-MIR172a
27	131	TGCCGGCCGGGGGACGGACTGGGAACG	nta-MIR2911		24	26	CGTGCCGGCCGGGGGACGGACTGG	han-MIR2911		24	11	CGGGGGCCTTCCCCGGGCGTCGAA	nta-MIR2911		21	4	GCGCAGCACCATCAAGATTCA	bna-MIR172a
21	234	GGGGCCTTCCCCGGGCGTCGA	nta-MIR2911		26	1	CGTGCCGGCCGGGGGACGGACTGGGA	han-MIR2911		24	11	GGGCCTTCCCCGGGCGTCGAACAG	nta-MIR2911		21	8	CGCAGCACCATCAAGATTCAC	bna-MIR172a
27	262	GCCGGCCGGGGGACGGACTGGGAACGG	nta-MIR2911		18	15	GCCGGCCGGGGGACGGAC	han-MIR2911		23	11	GGGGCCTTCCCCGGGCGTCGAAC	nta-MIR2911		22	1	TGGGAATCTTGATGATGCTGCA	cme-MIR172a
22	272	GCCTTCCCCGGGCGTCGAACAG	nta-MIR2911		19	137	GCCGGCCGGGGGACGGACT	han-MIR2911		18	11	TCCCCGGGCGTCGAACAG	nta-MIR2911		21	16	TGGGAATCTTGATGATGCTGC	cme-MIR172a
26	277	GCCGGCCGGGGGACGGACTGGGAACG	nta-MIR2911		20	317	GCCGGCCGGGGGACGGACTG	han-MIR2911		28	12	CGTGCCGGCCGGGGGACGGACTGGGAAC	nta-MIR2911		21	19	GGGAATCTTGATGATGCTGCA	cme-MIR172a
24	300	GGGGCCTTCCCCGGGCGTCGAACA	nta-MIR2911		21	8348	GCCGGCCGGGGGACGGACTGG	han-MIR2911		18	13	CTTCCCCGGGCGTCGAAC	nta-MIR2911		21	4	AGAATCTTGATGATGCTGCAA	csi-MIR172a
21	465	GGCCGGGGGACGGACTGGGAA	nta-MIR2911		22	91335	GCCGGCCGGGGGACGGACTGGG	han-MIR2911		23	13	GGGCCTTCCCCGGGCGTCGAACA	nta-MIR2911		20	1	CTTGATGATGCTGCATCGGC	cme-MIR172b
25	742	TGCCGGCCGGGGGACGGACTGGGAA	nta-MIR2911		23	28844	GCCGGCCGGGGGACGGACTGGGA	han-MIR2911		26	15	CGGGGGCCTTCCCCGGGCGTCGAACA	nta-MIR2911		22	1	TCTTGATGATGCTGCATCGGCA	cme-MIR172b
20	744	CCTTCCCCGGGCGTCGAACA	nta-MIR2911		18	35	GCCGGGGGACGGACTGGG	han-MIR2911		28	15	GCGTGCCGGCCGGGGGACGGACTGGGAA	nta-MIR2911		21	1	TGGTGTAGCATTATCAAGATT	cme-MIR172b
23	798	CCGGCCGGGGGACGGACTGGGAA	nta-MIR2911		19	241	GCCGGGGGACGGACTGGGA	han-MIR2911		18	16	CCTTCCCCGGGCGTCGAA	nta-MIR2911		20	1	TTGATGATGCTGCATCGGCA	cme-MIR172b
21	904	CCTTCCCCGGGCGTCGAACAG	nta-MIR2911		19	1	GCGTGCCGGCCGGGGGACG	han-MIR2911		24	17	CCGGCCGGGGGACGGACTGGGAAC	nta-MIR2911		21	2	TTGATGATGCTGCATCGGCAA	cme-MIR172b
25	1273	GCCGGCCGGGGGACGGACTGGGAAC	nta-MIR2911		20	1	GCGTGCCGGCCGGGGGACGG	han-MIR2911		21	17	CCGGGGGACGGACTGGGAACG	nta-MIR2911		24	3	CTGAGAATCTTGATGATGCTGCAT	cme-MIR172b
19	1391	CCGGGGGACGGACTGGGAA	nta-MIR2911		21	1	GCGTGCCGGCCGGGGGACGGA	han-MIR2911		18	19	GGGGGACGGACTGGGAAC	nta-MIR2911		21	3	GTAGCATTATCAAGATTCACA	cme-MIR172b
20	1421	GCCGGGGGACGGACTGGGAA	nta-MIR2911		22	2	GCGTGCCGGCCGGGGGACGGAC	han-MIR2911		22	23	GGCCGGGGGACGGACTGGGAAC	nta-MIR2911		21	20	CTTGATGATGCTGCATCGGCA	cme-MIR172b
18	3169	CGGGGGACGGACTGGGAA	nta-MIR2911		23	99	GCGTGCCGGCCGGGGGACGGACT	han-MIR2911		19	24	TTCCCCGGGCGTCGAACAG	nta-MIR2911		21	175	TCTTGATGATGCTGCATCGGC	cme-MIR172b
24	37958	GCCGGCCGGGGGACGGACTGGGAA	nta-MIR2911		24	95	GCGTGCCGGCCGGGGGACGGACTG	han-MIR2911		22	25	CCGGGGGACGGACTGGGAACGG	nta-MIR2911		21	6	AGAATCATGATGATGCTGCAT	nta-MIR172b
19	1	ACTGCTCGAGCTGCTCCCG	peu-MIR2911		25	5	GCGTGCCGGCCGGGGGACGGACTGG	han-MIR2911		20	25	CGGGGGACGGACTGGGAACG	nta-MIR2911		22	1	AGAATCTTGATGATGCTGCATC	cme-MIR172c
18	1	AGTCCCGAACCCGTCGGC	peu-MIR2911		27	2	GCGTGCCGGCCGGGGGACGGACTGGGA	han-MIR2911		23	27	GCCGGGGGACGGACTGGGAACGG	nta-MIR2911		22	1	GAGAATCTTGATGATGCTGCAT	cme-MIR172c
18	1	CAGTCCCGAACCCGTCGG	peu-MIR2911		18	10	GGCCGGGGGACGGACTGG	han-MIR2911		23	27	GGCCTTCCCCGGGCGTCGAACAG	nta-MIR2911		21	2	GTAGCATCTTCAAGATTCACA	cme-MIR172c
20	1	CCGGCCGGGGGACGGGCTGG	peu-MIR2911		19	74	GGCCGGGGGACGGACTGGG	han-MIR2911		18	29	TTCCCCGGGCGTCGAACA	nta-MIR2911		21	2	TCTTGATGATGCTGCATCAGC	cme-MIR172c
23	1	CGAGCTGCTCCCGCGGCAAGAGC	peu-MIR2911		20	157	GGCCGGGGGACGGACTGGGA	han-MIR2911		27	31	TGCCGGCCGGGGGACGGACTGGGAACG	nta-MIR2911		23	34	TGAGAATCTTGATGATGCTGCAT	cme-MIR172c
23	1	CGTGCCGGCCGGGGGACGGGCTG	peu-MIR2911		25	1	GGCTGTCGGTGGACTGCTCGAGCTG	han-MIR2911		22	33	GGCCTTCCCCGGGCGTCGAACA	nta-MIR2911		21	16093	AGAATCTTGATGATGCTGCAT	cme-MIR172c
18	1	GACTGCTCGAGCTGCTCC	peu-MIR2911		18	6	GGTGGACTGCTCGAGCTG	han-MIR2911		21	37	CGGGGGACGGACTGGGAACGG	nta-MIR2911		21	1	TGCGGCATCATCAAGATTCAC	tcc-MIR172c
21	1	GACTGCTCGAGCTGCTCCCGC	peu-MIR2911		19	10	GGTGGACTGCTCGAGCTGC	han-MIR2911		24	44	GGGGGCCTTCCCCGGGCGTCGAAC	nta-MIR2911		21	2	CGGCATCATCAAGATTCACAA	tcc-MIR172c
24	1	GACTGCTCGAGCTGCTCCCGCGGC	peu-MIR2911		20	20	GGTGGACTGCTCGAGCTGCT	han-MIR2911		27	46	GCCGGCCGGGGGACGGACTGGGAACGG	nta-MIR2911		20	13	GCGGCATCATCAAGATTCAC	tcc-MIR172c
19	1	GCCGGGGGACGGGCTGGGA	peu-MIR2911		18	43	GTCCCGAACCCGTCGGCT	han-MIR2911		22	50	CGGCCGGGGGACGGACTGGGAA	nta-MIR2911		21	52	GCGGCATCATCAAGATTCACA	tcc-MIR172c
23	1	GCGTGCCGGCCGGGGGACGGGCT	peu-MIR2911		19	18	GTCCCGAACCCGTCGGCTG	han-MIR2911		23	54	GGGGGCCTTCCCCGGGCGTCGAA	nta-MIR2911		18	1	ATCTTGATGATGCTGCAT	cme-MIR172d
19	1	GCTCGAGCTGCTCCCGCGG	peu-MIR2911		20	28	GTCCCGAACCCGTCGGCTGT	han-MIR2911		25	57	GGGGCCTTCCCCGGGCGTCGAACAG	nta-MIR2911		21	1	GAATCTTGATGATGCTGCATC	cme-MIR172d
20	1	GGACTGCTCGAGCTGCTCCC	peu-MIR2911		21	1	GTCCCGAACCCGTCGGCTGTC	han-MIR2911		25	59	GGGGGCCTTCCCCGGGCGTCGAACA	nta-MIR2911		18	1	GCAGCACCATCAAGATTC	cme-MIR172d
24	1	GGACTGCTCGAGCTGCTCCCGCGG	peu-MIR2911		25	3	GTCCCGAACCCGTCGGCTGTCGGTG	han-MIR2911		19	63	CGGGGGACGGACTGGGAAC	nta-MIR2911		19	1	GCAGCACCATCAAGATTCA	cme-MIR172d
19	1	GGCCGGGGGACGGGCTGGG	peu-MIR2911		27	2	GTCCCGAACCCGTCGGCTGTCGGTGGA	han-MIR2911		22	66	CGGGGGCCTTCCCCGGGCGTCG	nta-MIR2911		23	1	TGGGAATCTTGATGATGCTGCAT	cme-MIR172d
25	1	GGTGGACTGCTCGAGCTGCTCCCGC	peu-MIR2911		21	4	GTGCCGGCCGGGGGACGGACT	han-MIR2911		22	72	GGGGCCTTCCCCGGGCGTCGAA	nta-MIR2911		24	1	TGGGAATCTTGATGATGCTGCATC	cme-MIR172d
26	1	GTGGACTGCTCGAGCTGCTCCCGCGG	peu-MIR2911		22	39	GTGCCGGCCGGGGGACGGACTG	han-MIR2911		27	78	CGTGCCGGCCGGGGGACGGACTGGGAA	nta-MIR2911		22	1	TTGGGAATCTTGATGATGCTGC	cme-MIR172d
21	1	TCCCAGTCCCGAACCCGTCGG	peu-MIR2911		23	22	GTGCCGGCCGGGGGACGGACTGG	han-MIR2911		21	84	GCCTTCCCCGGGCGTCGAACA	nta-MIR2911		20	2	CAGCACCATCAAGATTCACA	cme-MIR172d
21	1	TGCCGGCCGGGGGACGGGCTG	peu-MIR2911		24	15	GTGCCGGCCGGGGGACGGACTGGG	han-MIR2911		26	89	GCCGGCCGGGGGACGGACTGGGAACG	nta-MIR2911		19	3	AATCTTGATGATGCTGCAT	cme-MIR172d
24	1	TGCCGGCCGGGGGACGGGCTGGGA	peu-MIR2911		25	2	GTGCCGGCCGGGGGACGGACTGGGA	han-MIR2911		22	89	GGGGGCCTTCCCCGGGCGTCGA	nta-MIR2911		24	5	TTGGGAATCTTGATGATGCTGCAT	cme-MIR172d
20	1	TGCTCGAGCTGCTCCCGCGG	peu-MIR2911		19	3	GTGGACTGCTCGAGCTGCT	han-MIR2911		19	94	CCTTCCCCGGGCGTCGAAC	nta-MIR2911		22	6	GGGAATCTTGATGATGCTGCAT	cme-MIR172d
22	1	TGGACTGCTCGAGCTGCTCCCG	peu-MIR2911		18	4	TCCCGAACCCGTCGGCTG	han-MIR2911		21	99	GGGGGCCTTCCCCGGGCGTCG	nta-MIR2911		20	8	GCAGCACCATCAAGATTCAC	cme-MIR172d
19	2	CCAGTCCCGAACCCGTCGG	peu-MIR2911		19	4	TCCCGAACCCGTCGGCTGT	han-MIR2911		21	106	GCCGGGGGACGGACTGGGAAC	nta-MIR2911		20	14	GAATCTTGATGATGCTGCAT	cme-MIR172d
21	2	CTGCTCGAGCTGCTCCCGCGG	peu-MIR2911		22	1	TCCCGAACCCGTCGGCTGTCGG	han-MIR2911		26	107	TGCCGGCCGGGGGACGGACTGGGAAC	nta-MIR2911		21	46	GCAGCACCATCAAGATTCACA	cme-MIR172d
22	2	CTGCTCGAGCTGCTCCCGCGGC	peu-MIR2911		24	2	TCCCGAACCCGTCGGCTGTCGGTG	han-MIR2911		20	111	CTTCCCCGGGCGTCGAACAG	nta-MIR2911		21	58	CAGCACCATCAAGATTCACAA	cme-MIR172d
22	2	GGTGGACTGCTCGAGCTGCTCC	peu-MIR2911		26	1	TCCCGAACCCGTCGGCTGTCGGTGGA	han-MIR2911		20	123	CCGGGGGACGGACTGGGAAC	nta-MIR2911		21	68	GGAATCTTGATGATGCTGCAT	cme-MIR172d
19	2	TCCCAGTCCCGAACCCGTC	peu-MIR2911		27	1	TCCCGAACCCGTCGGCTGTCGGTGGAC	han-MIR2911		19	125	CTTCCCCGGGCGTCGAACA	nta-MIR2911		21	5	AGAATCCTGATGATGCTGCAT	tcc-MIR172d
24	2	TGGACTGCTCGAGCTGCTCCCGCG	peu-MIR2911		20	1	TGCCGGCCGGGGGACGGACT	han-MIR2911		22	154	GCCTTCCCCGGGCGTCGAACAG	nta-MIR2911		19	4	AGAATCTTGATGATGCTGC	cme-MIR172e
25	2	TGGACTGCTCGAGCTGCTCCCGCGG	peu-MIR2911		21	131	TGCCGGCCGGGGGACGGACTG	han-MIR2911		24	172	GGGGCCTTCCCCGGGCGTCGAACA	nta-MIR2911		21	8	AGAATCTTGATGATGCTGCAG	cme-MIR172e
27	3	GGTGGACTGCTCGAGCTGCTCCCGCGG	peu-MIR2911		22	92	TGCCGGCCGGGGGACGGACTGG	han-MIR2911		21	370	GGCCGGGGGACGGACTGGGAA	nta-MIR2911		21	12	GAGAATCTTGATGATGCTGCA	cme-MIR172e
19	3	TGGACTGCTCGAGCTGCTC	peu-MIR2911		23	108	TGCCGGCCGGGGGACGGACTGGG	han-MIR2911		21	379	GGGGCCTTCCCCGGGCGTCGA	nta-MIR2911		20	33	AGAATCTTGATGATGCTGCA	cme-MIR172e
18	4	CCAGTCCCGAACCCGTCG	peu-MIR2911		24	157	TGCCGGCCGGGGGACGGACTGGGA	han-MIR2911		20	462	CCTTCCCCGGGCGTCGAACA	nta-MIR2911		19	1	ATCTTGATGATGCTGCATT	nta-MIR172i
19	4	GACTGCTCGAGCTGCTCCC	peu-MIR2911		27	1	TGGACTGCTCGAGCTGCTTCCGCGGCG	han-MIR2911		20	474	GGGGCCTTCCCCGGGCGTCG	nta-MIR2911		21	1	GAATCTTGATGATGCTGCATT	nta-MIR172i
20	5	GTGGACTGCTCGAGCTGCTC	peu-MIR2911		23	685	CCGGCCGGGGGACGGACTGGGAA	nta-MIR2911		21	598	CCTTCCCCGGGCGTCGAACAG	nta-MIR2911		18	1	TCTTGATGATGCTGCATT	nta-MIR172i
25	6	GGACTGCTCGAGCTGCTCCCGCGGC	peu-MIR2911		24	21	CCGGCCGGGGGACGGACTGGGAAC	nta-MIR2911		23	648	CCGGCCGGGGGACGGACTGGGAA	nta-MIR2911		21	1	TTGATGATGCTGCATTAGCAA	nta-MIR172i
22	7	GCCGGCCGGGGGACGGGCTGGG	peu-MIR2911		25	6	CCGGCCGGGGGACGGACTGGGAACG	nta-MIR2911		25	667	TGCCGGCCGGGGGACGGACTGGGAA	nta-MIR2911		24	3	TGAGAATCTTGATGATGCTGCATT	nta-MIR172i
23	7	GCCGGCCGGGGGACGGGCTGGGA	peu-MIR2911		26	40	CCGGCCGGGGGACGGACTGGGAACGG	nta-MIR2911		25	1170	GCCGGCCGGGGGACGGACTGGGAAC	nta-MIR2911		22	51	AGAATCTTGATGATGCTGCATT	nta-MIR172i
19	8	CAGTCCCGAACCCGTCGGC	peu-MIR2911		28	1	CCGGCCGGGGGACGGACTGGGAACGGTT	nta-MIR2911		20	2197	GCCGGGGGACGGACTGGGAA	nta-MIR2911		20	1	GTAGCACCATCAAGATTCAC	gma-MIR172k
20	10	CAGTCCCGAACCCGTCGGCT	peu-MIR2911		19	902	CCGGGGGACGGACTGGGAA	nta-MIR2911		19	5123	CCGGGGGACGGACTGGGAA	nta-MIR2911		21	3	TGAATCTTGATGATGCTGCAT	gma-MIR172k
21	10	TGGACTGCTCGAGCTGCTCCC	peu-MIR2911		20	116	CCGGGGGACGGACTGGGAAC	nta-MIR2911		18	10420	CGGGGGACGGACTGGGAA	nta-MIR2911		19	1	TAATCTGCATCCTGAGGTC	vvi-MIR2111
22	12	GTGGACTGCTCGAGCTGCTCCC	peu-MIR2911		21	16	CCGGGGGACGGACTGGGAACG	nta-MIR2911		24	32945	GCCGGCCGGGGGACGGACTGGGAA	nta-MIR2911		24	2	TAATCTGCATCCTGAGGTTTAGAT	cme-MIR2111a
23	13	GGTGGACTGCTCGAGCTGCTCCC	peu-MIR2911		22	42	CCGGGGGACGGACTGGGAACGG	nta-MIR2911		19	1	ACTGCTCGAGCTGCTCCCG	peu-MIR2911		20	1	AATCTGCATCCTGAGGTTTA	cme-MIR2111b
28	13	GGTGGACTGCTCGAGCTGCTCCCGCGGC	peu-MIR2911		18	4	CCTTCCCCGGGCGTCGAA	nta-MIR2911		23	1	ACTGCTCGAGCTGCTCCCGCGGC	peu-MIR2911		21	1	GTAATCTGCATCCTGAGGTTT	cme-MIR2111b
20	13	TGGACTGCTCGAGCTGCTCC	peu-MIR2911		19	23	CCTTCCCCGGGCGTCGAAC	nta-MIR2911		26	1	AGTCCCGAACCCGTCGGCTGTCGGTG	peu-MIR2911		18	1	TAATCTGCATCCTGAGGT	cme-MIR2111b
27	15	GTGGACTGCTCGAGCTGCTCCCGCGGC	peu-MIR2911		20	364	CCTTCCCCGGGCGTCGAACA	nta-MIR2911		20	1	CCGGCCGGGGGACGGGCTGG	peu-MIR2911		20	1	TCCTTGGGATGCAGATTATC	cme-MIR2111b
20	16	TCCCAGTCCCGAACCCGTCG	peu-MIR2911		21	365	CCTTCCCCGGGCGTCGAACAG	nta-MIR2911		20	1	CGGCCGGGGGACGGGCTGGG	peu-MIR2911		21	1	TCTGGTAATCTGCATCCTGAG	cme-MIR2111b
21	17	GGTGGACTGCTCGAGCTGCTC	peu-MIR2911		22	1	CCTTCCCCGGGCGTCGAACAGC	nta-MIR2911		21	1	GACTGCTCGAGCTGCTCCCGC	peu-MIR2911		19	7	TAATCTGCATCCTGAGGTT	cme-MIR2111b
26	17	TGGACTGCTCGAGCTGCTCCCGCGGC	peu-MIR2911		22	36	CGGCCGGGGGACGGACTGGGAA	nta-MIR2911		23	1	GACTGCTCGAGCTGCTCCCGCGG	peu-MIR2911		21	16	GTCCTTGGGATGCAGATTATC	cme-MIR2111b
25	18	TCCCAGTCCCGAACCCGTCGGCTGT	peu-MIR2911		23	6	CGGCCGGGGGACGGACTGGGAAC	nta-MIR2911		19	1	GCCGGGGGACGGGCTGGGA	peu-MIR2911		20	64	TAATCTGCATCCTGAGGTTT	cme-MIR2111b
19	21	CCCAGTCCCGAACCCGTCG	peu-MIR2911		24	1	CGGCCGGGGGACGGACTGGGAACG	nta-MIR2911		24	1	GGTGGACTGCTCGAGCTGCTCCCG	peu-MIR2911		21	518	TAATCTGCATCCTGAGGTTTA	cme-MIR2111b
20	22	CCCAGTCCCGAACCCGTCGG	peu-MIR2911		25	10	CGGCCGGGGGACGGACTGGGAACGG	nta-MIR2911		25	1	GGTGGACTGCTCGAGCTGCTCCCGC	peu-MIR2911		23	1	TAATCTGCATCCTGAGGTTTAAA	bna-MIR2111d
19	31	AGTCCCGAACCCGTCGGCT	peu-MIR2911		26	1	CGGCCGGGGGACGGACTGGGAACGGT	nta-MIR2911		30	1	TCCCAGTCCCGAACCCGTCGGCTGTCGGTG	peu-MIR2911		22	9	TAATCTGCATCCTGAGGTTTAA	bna-MIR2111d
21	32	GTGGACTGCTCGAGCTGCTCC	peu-MIR2911		18	5461	CGGGGGACGGACTGGGAA	nta-MIR2911		20	1	TGCTCGAGCTGCTCCCGCGG	peu-MIR2911		22	3	TAATCTGCATCCTGAGGTTTAT	mtr-MIR2111e
20	35	CCAGTCCCGAACCCGTCGGC	peu-MIR2911		19	105	CGGGGGACGGACTGGGAAC	nta-MIR2911		21	1	TGCTCGAGCTGCTCCCGCGGC	peu-MIR2911		21	1	AACCCGTCGGCTGTCGGTGGA	han-MIR2911
24	36	CCCAGTCCCGAACCCGTCGGCTGT	peu-MIR2911		20	36	CGGGGGACGGACTGGGAACG	nta-MIR2911		22	1	TGGACTGCTCGAGCTGCTCCCG	peu-MIR2911		27	1	AACCCGTCGGCTGTCGGTGGACTGCTC	han-MIR2911
20	42	AGTCCCGAACCCGTCGGCTG	peu-MIR2911		21	59	CGGGGGACGGACTGGGAACGG	nta-MIR2911		24	1	TGGACTGCTCGAGCTGCTCCCGCG	peu-MIR2911		21	1	ACCCGTCGGCTGTCGGTGGAC	han-MIR2911
23	48	CCAGTCCCGAACCCGTCGGCTGT	peu-MIR2911		22	3	CGGGGGACGGACTGGGAACGGT	nta-MIR2911		25	1	TGGACTGCTCGAGCTGCTCCCGCGG	peu-MIR2911		24	1	ACCCGTCGGCTGTCGGTGGACTGC	han-MIR2911
22	50	CAGTCCCGAACCCGTCGGCTGT	peu-MIR2911		24	1	CGGGGGACGGACTGGGAACGGTTC	nta-MIR2911		19	2	CAGTCCCGAACCCGTCGGC	peu-MIR2911		30	1	CCCGAACCCGTCGGCTGTCGGTGGACTGCT	han-MIR2911
24	50	TCCCAGTCCCGAACCCGTCGGCTG	peu-MIR2911		22	18	CGGGGGCCTTCCCCGGGCGTCG	nta-MIR2911		18	2	CCAGTCCCGAACCCGTCG	peu-MIR2911		19	1	CCCGTCGGCTGTCGGTGGA	han-MIR2911
22	66	TCCCAGTCCCGAACCCGTCGGC	peu-MIR2911		23	6	CGGGGGCCTTCCCCGGGCGTCGA	nta-MIR2911		19	2	CCAGTCCCGAACCCGTCGG	peu-MIR2911		25	1	CCCGTCGGCTGTCGGTGGACTGCTC	han-MIR2911
21	76	AGTCCCGAACCCGTCGGCTGT	peu-MIR2911		24	3	CGGGGGCCTTCCCCGGGCGTCGAA	nta-MIR2911		24	2	GACTGCTCGAGCTGCTCCCGCGGC	peu-MIR2911		18	1	CCGAACCCGTCGGCTGTC	han-MIR2911
21	116	CCAGTCCCGAACCCGTCGGCT	peu-MIR2911		25	3	CGGGGGCCTTCCCCGGGCGTCGAAC	nta-MIR2911		20	2	GCCGGCCGGGGGACGGGCTG	peu-MIR2911		20	1	CCGAACCCGTCGGCTGTCGG	han-MIR2911
22	123	CCAGTCCCGAACCCGTCGGCTG	peu-MIR2911		26	4	CGGGGGCCTTCCCCGGGCGTCGAACA	nta-MIR2911		22	2	GGTGGACTGCTCGAGCTGCTCC	peu-MIR2911		21	1	CCGAACCCGTCGGCTGTCGGT	han-MIR2911
21	167	CAGTCCCGAACCCGTCGGCTG	peu-MIR2911		27	11	CGTGCCGGCCGGGGGACGGACTGGGAA	nta-MIR2911		19	2	TCCCAGTCCCGAACCCGTC	peu-MIR2911		26	1	CCGCGTGCCGGCCGGGGGACGGACTG	han-MIR2911
23	210	CCCAGTCCCGAACCCGTCGGCTG	peu-MIR2911		28	12	CGTGCCGGCCGGGGGACGGACTGGGAAC	nta-MIR2911		21	2	TGGACTGCTCGAGCTGCTCCC	peu-MIR2911		23	1	CCGTCGGCTGTCGGTGGACTGCT	han-MIR2911
21	291	CCCAGTCCCGAACCCGTCGGC	peu-MIR2911		18	1	CTTCCCCGGGCGTCGAAC	nta-MIR2911		18	3	ACTGCTCGAGCTGCTCCC	peu-MIR2911		25	1	CGCGTGCCGGCCGGGGGACGGACTG	han-MIR2911
23	399	TCCCAGTCCCGAACCCGTCGGCT	peu-MIR2911		19	48	CTTCCCCGGGCGTCGAACA	nta-MIR2911		22	3	ACTGCTCGAGCTGCTCCCGCGG	peu-MIR2911		23	1	CTGTCGGTGGACTGCTCGAGCTG	han-MIR2911
22	506	CCCAGTCCCGAACCCGTCGGCT	peu-MIR2911		20	61	CTTCCCCGGGCGTCGAACAG	nta-MIR2911		18	3	CAGTCCCGAACCCGTCGG	peu-MIR2911		19	1	GCGTGCCGGCCGGGGGACG	han-MIR2911
22	2	TTCCATCTCTTGCACACTGGAC	vvi-MIR2950		21	1	CTTCCCCGGGCGTCGAACAGC	nta-MIR2911		22	4	CTGCTCGAGCTGCTCCCGCGGC	peu-MIR2911		20	1	GCGTGCCGGCCGGGGGACGG	han-MIR2911
20	5	TTCCATCTCTTGCACACTGG	vvi-MIR2950		24	53696	GCCGGCCGGGGGACGGACTGGGAA	nta-MIR2911		19	4	TGGACTGCTCGAGCTGCTC	peu-MIR2911		19	1	GCTGTCGGTGGACTGCTCG	han-MIR2911
21	510	TTCCATCTCTTGCACACTGGA	vvi-MIR2950		25	2719	GCCGGCCGGGGGACGGACTGGGAAC	nta-MIR2911		22	5	GCCGGCCGGGGGACGGGCTGGG	peu-MIR2911		22	1	GGCTGTCGGTGGACTGCTCGAG	han-MIR2911
21	1	TTGGACTGAAGGGAGCTCCCA	ctr-MIR319		26	187	GCCGGCCGGGGGACGGACTGGGAACG	nta-MIR2911		23	5	GCCGGCCGGGGGACGGGCTGGGA	peu-MIR2911		26	1	GGCTGTCGGTGGACTGCTCGAGCTGC	han-MIR2911
25	1	AGTGAATGATGCGGGAGACAAATTG	hbr-MIR319		27	167	GCCGGCCGGGGGACGGACTGGGAACGG	nta-MIR2911		18	6	AGTCCCGAACCCGTCGGC	peu-MIR2911		23	1	GTCCCGAACCCGTCGGCTGTCGG	han-MIR2911
20	6	AGTGAATGATGCGGGAGACA	hbr-MIR319		28	1	GCCGGCCGGGGGACGGACTGGGAACGGT	nta-MIR2911		25	6	GGACTGCTCGAGCTGCTCCCGCGGC	peu-MIR2911		27	1	GTCCCGAACCCGTCGGCTGTCGGTGGA	han-MIR2911
23	31	AGTGAATGATGCGGGAGACAAAT	hbr-MIR319		20	971	GCCGGGGGACGGACTGGGAA	nta-MIR2911		28	6	GGTGGACTGCTCGAGCTGCTCCCGCGGC	peu-MIR2911		29	1	GTCCCGAACCCGTCGGCTGTCGGTGGACT	han-MIR2911
22	81	AGTGAATGATGCGGGAGACAAA	hbr-MIR319		21	63	GCCGGGGGACGGACTGGGAAC	nta-MIR2911		20	6	GTGGACTGCTCGAGCTGCTC	peu-MIR2911		21	1	TCCCGAACCCGTCGGCTGTCG	han-MIR2911
21	173	AGTGAATGATGCGGGAGACAA	hbr-MIR319		22	14	GCCGGGGGACGGACTGGGAACG	nta-MIR2911		20	6	TCCCAGTCCCGAACCCGTCG	peu-MIR2911		26	1	TCCCGAACCCGTCGGCTGTCGGTGGA	han-MIR2911
21	1	AGAGCTTTCTTCAGTCCACTC	cme-MIR319a		23	45	GCCGGGGGACGGACTGGGAACGG	nta-MIR2911		22	10	GTGGACTGCTCGAGCTGCTCCC	peu-MIR2911		29	1	TCCCGAACCCGTCGGCTGTCGGTGGACTG	han-MIR2911
22	1	ATGGGTGGCGGTAGGGTTTAAT	cme-MIR319a		24	2	GCCGGGGGACGGACTGGGAACGGT	nta-MIR2911		21	11	CTGCTCGAGCTGCTCCCGCGG	peu-MIR2911		24	1	TCCCTGTCCCGAACCCGTCGGCTG	han-MIR2911
22	1	ATTGAATCTTAAGCTTCCTGTA	cme-MIR319a		19	1	GCCTTCCCCGGGCGTCGAA	nta-MIR2911		19	11	GACTGCTCGAGCTGCTCCC	peu-MIR2911		20	1	TCGGCTGTCGGTGGACTGCT	han-MIR2911
19	1	GAATGATGCGGGAGACAAA	cme-MIR319a		20	2	GCCTTCCCCGGGCGTCGAAC	nta-MIR2911		19	12	CCCAGTCCCGAACCCGTCG	peu-MIR2911		24	1	TCGGCTGTCGGTGGACTGCTCGAG	han-MIR2911
22	1	GAATGATGCGGGAGACAAATTG	cme-MIR319a		21	15	GCCTTCCCCGGGCGTCGAACA	nta-MIR2911		23	12	GGTGGACTGCTCGAGCTGCTCCC	peu-MIR2911		25	1	TCGGCTGTCGGTGGACTGCTCGAGC	han-MIR2911
22	1	GATGCGGGAGACAAATTGAATC	cme-MIR319a		22	92	GCCTTCCCCGGGCGTCGAACAG	nta-MIR2911		21	12	TCCCAGTCCCGAACCCGTCGG	peu-MIR2911		22	1	TCGGTGGACTGCTCGAGCTGCT	han-MIR2911
22	1	GGGTGGCGGTAGGGTTTAATTA	cme-MIR319a		19	1	GGACGGACTGGGAACGGTT	nta-MIR2911		21	13	GGTGGACTGCTCGAGCTGCTC	peu-MIR2911		18	1	TGCCGGCCGGGGGACGGA	han-MIR2911
21	1	TGTACTTGGACTGAAGGGAGC	cme-MIR319a		21	231	GGCCGGGGGACGGACTGGGAA	nta-MIR2911		20	13	TGGACTGCTCGAGCTGCTCC	peu-MIR2911		22	2	AACCCGTCGGCTGTCGGTGGAC	han-MIR2911
22	1	TTGGACTGAAGGGAGCTCCCTT	cme-MIR319a		22	30	GGCCGGGGGACGGACTGGGAAC	nta-MIR2911		19	15	AGTCCCGAACCCGTCGGCT	peu-MIR2911		20	2	ACCCGTCGGCTGTCGGTGGA	han-MIR2911
21	2	CTTGGACTGAAGGGAGCTCCC	cme-MIR319a		23	10	GGCCGGGGGACGGACTGGGAACG	nta-MIR2911		25	15	TCCCAGTCCCGAACCCGTCGGCTGT	peu-MIR2911		22	2	CCCGAACCCGTCGGCTGTCGGT	han-MIR2911
22	2	CTTGGACTGAAGGGAGCTCCCT	cme-MIR319a		24	17	GGCCGGGGGACGGACTGGGAACGG	nta-MIR2911		18	16	GACTGCTCGAGCTGCTCC	peu-MIR2911		23	2	CCCGAACCCGTCGGCTGTCGGTG	han-MIR2911
21	3	TGAATGATGCGGGAGACAAAT	cme-MIR319a		25	6	GGCCGGGGGACGGACTGGGAACGGT	nta-MIR2911		26	16	TGGACTGCTCGAGCTGCTCCCGCGGC	peu-MIR2911		28	2	CCCGAACCCGTCGGCTGTCGGTGGACTG	han-MIR2911
21	4	TGGGTGGCGGTAGGGTTTAAT	cme-MIR319a		26	1	GGCCGGGGGACGGACTGGGAACGGTT	nta-MIR2911		21	18	GTGGACTGCTCGAGCTGCTCC	peu-MIR2911		23	2	CCCGTCGGCTGTCGGTGGACTGC	han-MIR2911
22	8	TGGGTGGCGGTAGGGTTTAATT	cme-MIR319a		27	1	GGCCGGGGGACGGACTGGGAACGGTTC	nta-MIR2911		27	18	GTGGACTGCTCGAGCTGCTCCCGCGGC	peu-MIR2911		20	2	CGTGCCGGCCGGGGGACGGA	han-MIR2911
21	17	TTGGACTGAAGGGAGCTCCCT	cme-MIR319a		21	4	GGCCTTCCCCGGGCGTCGAAC	nta-MIR2911		20	20	CAGTCCCGAACCCGTCGGCT	peu-MIR2911		20	2	GAACCCGTCGGCTGTCGGTG	han-MIR2911
20	18	TTGGACTGAAGGGAGCTCCC	cme-MIR319a		22	35	GGCCTTCCCCGGGCGTCGAACA	nta-MIR2911		24	23	TCCCAGTCCCGAACCCGTCGGCTG	peu-MIR2911		22	2	GAACCCGTCGGCTGTCGGTGGA	han-MIR2911
23	1	CTTGGACTGAAGGGAGCTCCCTC	cme-MIR319b		23	18	GGCCTTCCCCGGGCGTCGAACAG	nta-MIR2911		20	27	CCCAGTCCCGAACCCGTCGG	peu-MIR2911		28	2	GAACCCGTCGGCTGTCGGTGGACTGCTC	han-MIR2911
19	1	CTTGGACTGAAGGGAGCTC	cme-MIR319c		18	2	GGGACGGACTGGGAACGG	nta-MIR2911		24	27	CCCAGTCCCGAACCCGTCGGCTGT	peu-MIR2911		21	2	GTGCCGGCCGGGGGACGGACT	han-MIR2911
21	1	TTGGACTGAAGGGAGCTCCTC	cme-MIR319c		19	2	GGGACGGACTGGGAACGGT	nta-MIR2911		23	47	CCAGTCCCGAACCCGTCGGCTGT	peu-MIR2911		19	2	TGCCGGCCGGGGGACGGAC	han-MIR2911
20	2	AACTGCCGACTCATTCACTC	cme-MIR319c		19	2	GGGCCTTCCCCGGGCGTCG	nta-MIR2911		22	56	TCCCAGTCCCGAACCCGTCGGC	peu-MIR2911		21	3	GCGTGCCGGCCGGGGGACGGA	han-MIR2911
21	3	AACTGCCGACTCATTCACTCA	cme-MIR319c		20	1	GGGCCTTCCCCGGGCGTCGA	nta-MIR2911		22	57	CAGTCCCGAACCCGTCGGCTGT	peu-MIR2911		22	3	GCGTGCCGGCCGGGGGACGGAC	han-MIR2911
20	1	ATTGGACTGAAGGGAGCTCC	cme-MIR319d		21	1	GGGCCTTCCCCGGGCGTCGAA	nta-MIR2911		21	81	AGTCCCGAACCCGTCGGCTGT	peu-MIR2911		24	3	TCCCGAACCCGTCGGCTGTCGGTG	han-MIR2911
21	1	ATTGGACTGAAGGGAGCTCCT	cme-MIR319d		22	5	GGGCCTTCCCCGGGCGTCGAAC	nta-MIR2911		22	82	CCAGTCCCGAACCCGTCGGCTG	peu-MIR2911		18	4	CGTGCCGGCCGGGGGACG	han-MIR2911
22	1	ATTGGACTGAAGGGAGCTCCTT	cme-MIR319d		23	3	GGGCCTTCCCCGGGCGTCGAACA	nta-MIR2911		21	93	CCAGTCCCGAACCCGTCGGCT	peu-MIR2911		18	4	GCGTGCCGGCCGGGGGAC	han-MIR2911
20	1	GCTGCTCATTCGTTAGTTCA	cme-MIR319d		24	5	GGGCCTTCCCCGGGCGTCGAACAG	nta-MIR2911		20	99	AGTCCCGAACCCGTCGGCTG	peu-MIR2911		19	4	TCCCGAACCCGTCGGCTGT	han-MIR2911
21	1	TGTATTGGACTGAAGGGAGCT	cme-MIR319d		19	19	GGGGACGGACTGGGAACGG	nta-MIR2911		20	146	CCAGTCCCGAACCCGTCGGC	peu-MIR2911		21	5	CGTGCCGGCCGGGGGACGGAC	han-MIR2911
19	1	TTGGACTGAAGGGAGCTCC	cme-MIR319d		20	1	GGGGACGGACTGGGAACGGT	nta-MIR2911		23	159	CCCAGTCCCGAACCCGTCGGCTG	peu-MIR2911		27	5	GCGTGCCGGCCGGGGGACGGACTGGGA	han-MIR2911
20	1	TTGGACTGAAGGGAGCTCCT	cme-MIR319d		22	1	GGGGACGGACTGGGAACGGTTC	nta-MIR2911		21	183	CAGTCCCGAACCCGTCGGCTG	peu-MIR2911		25	5	GTCCCGAACCCGTCGGCTGTCGGTG	han-MIR2911
22	2	TTGCTGCTCATTCGTTAGTTCA	cme-MIR319d		20	14	GGGGCCTTCCCCGGGCGTCG	nta-MIR2911		23	252	TCCCAGTCCCGAACCCGTCGGCT	peu-MIR2911		18	5	TGGACTGCTCGAGCTGCT	han-MIR2911
20	9	TGCTGCTCATTCGTTAGTTC	cme-MIR319d		21	145	GGGGCCTTCCCCGGGCGTCGA	nta-MIR2911		21	376	CCCAGTCCCGAACCCGTCGGC	peu-MIR2911		18	6	CCCGAACCCGTCGGCTGT	han-MIR2911
21	34	TGCTGCTCATTCGTTAGTTCA	cme-MIR319d		22	30	GGGGCCTTCCCCGGGCGTCGAA	nta-MIR2911		22	424	CCCAGTCCCGAACCCGTCGGCT	peu-MIR2911		20	6	GGTGGACTGCTCGAGCTGCT	han-MIR2911
22	1	TTGGACTGAAGGGAGCTCCCAA	ppt-MIR319e		23	7	GGGGCCTTCCCCGGGCGTCGAAC	nta-MIR2911		18	1	CATCTCTTGCACACTGGA	vvi-MIR2950		18	6	GTGGACTGCTCGAGCTGC	han-MIR2911
21	1	AAGCTCAGGAGGGATAGCGTC	cca-MIR390		24	99	GGGGCCTTCCCCGGGCGTCGAACA	nta-MIR2911		22	2	ATTCCATCTCTTGCACACTGGA	vvi-MIR2950		19	6	GTGGACTGCTCGAGCTGCT	han-MIR2911
20	1	AGCTCAGGAGGGATAGCGTC	cca-MIR390		25	2	GGGGCCTTCCCCGGGCGTCGAACAG	nta-MIR2911		22	2	TTCCATCTCTTGCACACTGGAC	vvi-MIR2950		25	7	CCCGAACCCGTCGGCTGTCGGTGGA	han-MIR2911
22	33	AAGCTCAGGAGGGATAGCGCCT	bdi-MIR390a		18	17	GGGGGACGGACTGGGAAC	nta-MIR2911		20	5	TTCCATCTCTTGCACACTGG	vvi-MIR2950		25	10	GTGCCGGCCGGGGGACGGACTGGGA	han-MIR2911
21	1	AAAGCTCAGGAGGGATAGCGC	cme-MIR390a		19	25	GGGGGACGGACTGGGAACG	nta-MIR2911		21	1569	TTCCATCTCTTGCACACTGGA	vvi-MIR2950		18	11	TCCCGAACCCGTCGGCTG	han-MIR2911
22	1	AAAGCTCAGGAGGGATAGCGCC	cme-MIR390a		20	25	GGGGGACGGACTGGGAACGG	nta-MIR2911		22	1	TAGCTGCTGACTCATTCATCCA	ctr-MIR319		26	13	GCGTGCCGGCCGGGGGACGGACTGGG	han-MIR2911
24	1	AGAATCTGTAAAGCTCAGGAGGGA	cme-MIR390a		21	1	GGGGGACGGACTGGGAACGGT	nta-MIR2911		21	1	TTGGACTGAAGGGAGCTCCCA	ctr-MIR319		18	13	GGTGGACTGCTCGAGCTG	han-MIR2911
21	1	AGCTCAGGAGGGATAGCGCCA	cme-MIR390a		21	53	GGGGGCCTTCCCCGGGCGTCG	nta-MIR2911		22	2	CTTGGACTGAAGGGAGCTCCCA	ctr-MIR319		19	13	GGTGGACTGCTCGAGCTGC	han-MIR2911
22	1	ATCTGTAAAGCTCAGGAGGGAT	cme-MIR390a		22	64	GGGGGCCTTCCCCGGGCGTCGA	nta-MIR2911		19	1	AGTGAATGATGCGGGAGAC	hbr-MIR319		18	14	CCGGCCGGGGGACGGACT	han-MIR2911
24	1	ATCTGTAAAGCTCAGGAGGGATAG	cme-MIR390a		23	19	GGGGGCCTTCCCCGGGCGTCGAA	nta-MIR2911		25	1	AGTGAATGATGCGGGAGACAAATTG	hbr-MIR319		18	15	GCCGGCCGGGGGACGGAC	han-MIR2911
24	1	TCTGTAAAGCTCAGGAGGGATAGC	cme-MIR390a		24	42	GGGGGCCTTCCCCGGGCGTCGAAC	nta-MIR2911		26	1	AGTGAATGATGCGGGAGACAAATTGA	hbr-MIR319		20	16	TGCCGGCCGGGGGACGGACT	han-MIR2911
21	3	CGCTATCTATCCTGAGTTTCA	cme-MIR390a		25	15	GGGGGCCTTCCCCGGGCGTCGAACA	nta-MIR2911		20	6	AGTGAATGATGCGGGAGACA	hbr-MIR319		23	20	GTGCCGGCCGGGGGACGGACTGG	han-MIR2911
22	32	AAGCTCAGGAGGGATAGCGCCA	cme-MIR390a		26	3	GGGGGCCTTCCCCGGGCGTCGAACAG	nta-MIR2911		23	54	AGTGAATGATGCGGGAGACAAAT	hbr-MIR319		24	21	GTGCCGGCCGGGGGACGGACTGGG	han-MIR2911
24	3	AAAGCTCAGGAGGGATAGCGCCAT	mdm-MIR390a		26	2	GTGCCGGCCGGGGGACGGACTGGGAA	nta-MIR2911		22	223	AGTGAATGATGCGGGAGACAAA	hbr-MIR319		18	22	CGGCCGGGGGACGGACTG	han-MIR2911
23	1	GAAGCTCAGGAGGGATAGCGCCA	ppt-MIR390a		18	1	TCCCCGGGCGTCGAACAG	nta-MIR2911		21	369	AGTGAATGATGCGGGAGACAA	hbr-MIR319		25	22	GCGTGCCGGCCGGGGGACGGACTGG	han-MIR2911
20	1	TCAGGAGGGATAGCGCCGTG	rco-MIR390a		26	1	TCGCCGCGTGCCGGCCGGGGGACGGA	nta-MIR2911		22	1	GATGCGGGAGACAAATTGAATC	cme-MIR319a		19	29	GTCCCGAACCCGTCGGCTG	han-MIR2911
21	1	CTCAGGAGGGATAGCGCCATG	hex-MIR390b		23	1	TCGGGGGCCTTCCCCGGGCGTCG	nta-MIR2911		20	1	GGGTGGCGGTAGGGTTTAAT	cme-MIR319a		18	32	GGCCGGGGGACGGACTGG	han-MIR2911
22	7	AAGCTCAGGAGGGATAGCGCCC	ppt-MIR390b		25	754	TGCCGGCCGGGGGACGGACTGGGAA	nta-MIR2911		22	1	GGGTGGCGGTAGGGTTTAATTA	cme-MIR319a		26	41	CGTGCCGGCCGGGGGACGGACTGGGA	han-MIR2911
18	1	AAGCTCAGGAGGGATAGC	cme-MIR390c		26	78	TGCCGGCCGGGGGACGGACTGGGAAC	nta-MIR2911		19	1	TGAATGATGCGGGAGACAA	cme-MIR319a		18	44	GTCCCGAACCCGTCGGCT	han-MIR2911
19	1	AAGCTCAGGAGGGATAGCG	cme-MIR390c		27	19	TGCCGGCCGGGGGACGGACTGGGAACG	nta-MIR2911		21	1	TGAATGATGCGGGAGACAAAT	cme-MIR319a		25	48	CGTGCCGGCCGGGGGACGGACTGGG	han-MIR2911
23	1	AAGCTCAGGAGGGATAGCGCCGT	cme-MIR390c		28	10	TGCCGGCCGGGGGACGGACTGGGAACGG	nta-MIR2911		22	1	TGCGGGAGACAAATTGAATCTT	cme-MIR319a		19	61	GCCGGCCGGGGGACGGACT	han-MIR2911
20	1	CGCTATCCATCCTGAGTTTC	cme-MIR390c		18	1	TTCCCCGGGCGTCGAACA	nta-MIR2911		23	1	TGGGTGGCGGTAGGGTTTAATTA	cme-MIR319a		18	66	GCCGGGGGACGGACTGGG	han-MIR2911
22	3	AAGCTCAGGAGGGATAGCGCCG	cme-MIR390c		19	10	TTCCCCGGGCGTCGAACAG	nta-MIR2911		21	1	TTAATTAGCTGCCGACTCATT	cme-MIR319a		19	73	CCGGCCGGGGGACGGACTG	han-MIR2911
21	3	AGCTCAGGAGGGATAGCGCCG	cme-MIR390c		19	1	ACTGCTCGAGCTGCTCCCG	peu-MIR2911		22	1	TTGGACTGAAGGGAGCTCCCTT	cme-MIR319a		24	75	CGTGCCGGCCGGGGGACGGACTGG	han-MIR2911
20	4	AAGCTCAGGAGGGATAGCGC	cme-MIR390c		18	9	AGTCCCGAACCCGTCGGC	peu-MIR2911		21	2	AGAGCTTTCTTCAGTCCACTC	cme-MIR319a		20	85	GTCCCGAACCCGTCGGCTGT	han-MIR2911
21	11	CGCTATCCATCCTGAGTTTCA	cme-MIR390c		19	33	AGTCCCGAACCCGTCGGCT	peu-MIR2911		20	2	TGGACTGAAGGGAGCTCCCT	cme-MIR319a		23	87	GCGTGCCGGCCGGGGGACGGACT	han-MIR2911
20	19	AGCTCAGGAGGGATAGCGCC	cme-MIR390c		20	8	AGTCCCGAACCCGTCGGCTG	peu-MIR2911		22	4	ATGGGTGGCGGTAGGGTTTAAT	cme-MIR319a		24	88	GCGTGCCGGCCGGGGGACGGACTG	han-MIR2911
21	2907	AAGCTCAGGAGGGATAGCGCC	cme-MIR390c		21	62	AGTCCCGAACCCGTCGGCTGT	peu-MIR2911		22	4	CTTGGACTGAAGGGAGCTCCCT	cme-MIR319a		22	91	GTGCCGGCCGGGGGACGGACTG	han-MIR2911
21	1	ATCCATCCTGAGTTTCCCGGC	cme-MIR390d		19	5	CAGTCCCGAACCCGTCGGC	peu-MIR2911		21	4	TGGGTGGCGGTAGGGTTTAAT	cme-MIR319a		19	93	CGGCCGGGGGACGGACTGG	han-MIR2911
21	1	ATCCTGAGTTTCCCGGCTTCT	cme-MIR390d		20	24	CAGTCCCGAACCCGTCGGCT	peu-MIR2911		21	7	CTTGGACTGAAGGGAGCTCCC	cme-MIR319a		23	135	TGCCGGCCGGGGGACGGACTGGG	han-MIR2911
21	1	CGTTAAGCTCAGGAGGGATAG	cme-MIR390d		21	74	CAGTCCCGAACCCGTCGGCTG	peu-MIR2911		22	8	TGGGTGGCGGTAGGGTTTAATT	cme-MIR319a		21	154	CGGCCGGGGGACGGACTGGGA	han-MIR2911
22	1	TAAGCTCAGGAGGGATAGCGCC	cme-MIR390d		22	54	CAGTCCCGAACCCGTCGGCTGT	peu-MIR2911		20	27	TTGGACTGAAGGGAGCTCCC	cme-MIR319a		24	176	TGCCGGCCGGGGGACGGACTGGGA	han-MIR2911
21	10	CGCTATCCATCCTGAGTTTCC	cme-MIR390d		23	1	CAGTCCCGAACCCGTCGGCTGTC	peu-MIR2911		21	48	TTGGACTGAAGGGAGCTCCCT	cme-MIR319a		22	178	TGCCGGCCGGGGGACGGACTGG	han-MIR2911
21	1	TCATGCTATCCCTTCGGATTC	cme-MIR393a		18	5	CCAGTCCCGAACCCGTCG	peu-MIR2911		21	1	ACTGGATGACGCGGGAGCTAA	osa-MIR319a		22	182	CGTGCCGGCCGGGGGACGGACT	han-MIR2911
21	1	TTTTGGATCATGCTATCCCTT	cme-MIR393a		19	3	CCAGTCCCGAACCCGTCGG	peu-MIR2911		19	1	AACTGCCGACTCATTCACT	cme-MIR319c		20	242	CGGCCGGGGGACGGACTGGG	han-MIR2911
21	1	ATCATGCCATCTCTTTGGATT	cme-MIR393b		20	55	CCAGTCCCGAACCCGTCGGC	peu-MIR2911		21	1	TGCTTGGACTGAAGGGAGCTC	cme-MIR319c		23	247	CGTGCCGGCCGGGGGACGGACTG	han-MIR2911
20	2	TCCAAAGGGATCGCATTGAT	cme-MIR393c		21	335	CCAGTCCCGAACCCGTCGGCT	peu-MIR2911		21	1	TGGACTGAAGGGAGCTCCTCC	cme-MIR319c		20	304	GGCCGGGGGACGGACTGGGA	han-MIR2911
22	4	TCCAAAGGGATCGCATTGATCC	cme-MIR393c		22	116	CCAGTCCCGAACCCGTCGGCTG	peu-MIR2911		21	1	TTGGACTGAAGGGAGCTCCTC	cme-MIR319c		19	309	GGCCGGGGGACGGACTGGG	han-MIR2911
22	2	TCCAAAGGGATCGCATTGATCT	mdm-MIR393f		23	48	CCAGTCCCGAACCCGTCGGCTGT	peu-MIR2911		21	7	AACTGCCGACTCATTCACTCA	cme-MIR319c		20	348	GCCGGCCGGGGGACGGACTG	han-MIR2911
20	3	TTGGCATTCTGTCCACCTCC	cme-MIR394a		19	16	CCCAGTCCCGAACCCGTCG	peu-MIR2911		20	1	ATTGGACTGAAGGGAGCTCC	cme-MIR319d		20	557	CCGGCCGGGGGACGGACTGG	han-MIR2911
21	5	TGAAGTGTTTGGGGGAACTCT	cme-MIR395c		20	35	CCCAGTCCCGAACCCGTCGG	peu-MIR2911		20	1	CATGTATTGGACTGAAGGGA	cme-MIR319d		21	799	TGCCGGCCGGGGGACGGACTG	han-MIR2911
20	14	TGAAGTGTTTGGGGGAACTC	cme-MIR395c		21	789	CCCAGTCCCGAACCCGTCGGC	peu-MIR2911		21	1	TTGCTGCTCATTCGTTAGTTC	cme-MIR319d		18	891	CCGGGGGACGGACTGGGA	han-MIR2911
23	1	AGTTCCCTTCCAAGCACTTCAGA	cme-MIR395e		22	1598	CCCAGTCCCGAACCCGTCGGCT	peu-MIR2911		20	1	TTGGACTGAAGGGAGCTCCT	cme-MIR319d		22	1042	CCGGCCGGGGGACGGACTGGGA	han-MIR2911
24	1	AGTTCCCTTCCAAGCACTTCAGAA	cme-MIR395e		23	421	CCCAGTCCCGAACCCGTCGGCTG	peu-MIR2911		22	2	TTGCTGCTCATTCGTTAGTTCA	cme-MIR319d		19	1306	GCCGGGGGACGGACTGGGA	han-MIR2911
22	12	GTTCCCTTCCAAGCACTTCAGA	cme-MIR395e		24	54	CCCAGTCCCGAACCCGTCGGCTGT	peu-MIR2911		19	2	TTGGACTGAAGGGAGCTCC	cme-MIR319d		21	1961	CCGGCCGGGGGACGGACTGGG	han-MIR2911
20	1	TGAAGTGTTTGGGGGAACTT	gma-MIR395g		21	5	CTGCTCGAGCTGCTCCCGCGG	peu-MIR2911		20	3	TGCTGCTCATTCGTTAGTTC	cme-MIR319d		21	9741	GCCGGCCGGGGGACGGACTGG	han-MIR2911
20	1	TGAAGCGTTTGGGGGAACTC	mtr-MIR395p		22	1	CTGCTCGAGCTGCTCCCGCGGC	peu-MIR2911		21	30	TGCTGCTCATTCGTTAGTTCA	cme-MIR319d		23	16085	GCCGGCCGGGGGACGGACTGGGA	han-MIR2911
21	1	AATAAAGCTGTGGGAAGATAT	lja-MIR396		18	1	GACTGCTCGAGCTGCTCC	peu-MIR2911		22	1	TTGGACTGAAGGGAGCTCCCAA	ppt-MIR319e		22	25862	GCCGGCCGGGGGACGGACTGGG	han-MIR2911
24	1	TTCAATAAAGCTGTGGGAAGATAT	lja-MIR396		19	4	GACTGCTCGAGCTGCTCCC	peu-MIR2911		23	1	TTGGACTGAAGGGAGCTCCCTTC	vvi-MIR319f		28	1	CCGGCCGGGGGACGGACTGGGAACGGTT	nta-MIR2911
23	1	TTCCACAGCTTTCTTGAACTTAA	cme-MIR396a		21	1	GCCGGCCGGGGGACGGGCTGG	peu-MIR2911		22	6	AAGCTCAGGAGGGATAGCGCCT	bdi-MIR390a		22	1	CCTTCCCCGGGCGTCGAACAGC	nta-MIR2911
22	5	TTCCACAGCTTTCTTGAACTTA	cme-MIR396a		22	9	GCCGGCCGGGGGACGGGCTGGG	peu-MIR2911		20	1	ATCCTGAGTTTCATGGCTTC	cme-MIR390a		23	1	CCTTCCCCGGGCGTCGAACAGCC	nta-MIR2911
20	1	TTCCACAGCTTTCTTGAACA	mdm-MIR396a		23	3	GCCGGCCGGGGGACGGGCTGGGA	peu-MIR2911		20	1	GCTATCTATCCTGAGTTTCA	cme-MIR390a		28	1	CGCCGCGTGCCGGCCGGGGGACGGACTG	nta-MIR2911
22	1	TTTCCACAGCTTTCTTGAACTG	nta-MIR396a		24	2	GGACTGCTCGAGCTGCTCCCGCGG	peu-MIR2911		22	2	AAAGCTCAGGAGGGATAGCGCC	cme-MIR390a		26	1	CGGCCGGGGGACGGACTGGGAACGGT	nta-MIR2911
22	1	TTCCACAGCTTTCTTGAACTAA	pab-MIR396a		25	4	GGACTGCTCGAGCTGCTCCCGCGGC	peu-MIR2911		21	4	CGCTATCTATCCTGAGTTTCA	cme-MIR390a		21	1	CTTCCCCGGGCGTCGAACAGC	nta-MIR2911
21	3	TTCCACAGCTTTCTTGAACTA	pab-MIR396a		21	32	GGTGGACTGCTCGAGCTGCTC	peu-MIR2911		22	18	AAGCTCAGGAGGGATAGCGCCA	cme-MIR390a		22	1	CTTCCCCGGGCGTCGAACAGCC	nta-MIR2911
22	1	TCCACAGCTTTCTTGAACTTTT	aqc-MIR396b		22	6	GGTGGACTGCTCGAGCTGCTCC	peu-MIR2911		23	1	AAGCTCAGGAGGGATAGCGCCAA	cme-MIR390b		23	1	CTTCCCCGGGCGTCGAACAGCCA	nta-MIR2911
24	2	TTCCACAGCTTTCTTGAACTTTTT	aqc-MIR396b		23	106	GGTGGACTGCTCGAGCTGCTCCC	peu-MIR2911		22	1	AAGCTCAGGAGGGATAGCGCCC	ppt-MIR390b		26	1	GCCGGGGGACGGACTGGGAACGGTTC	nta-MIR2911
23	3	TTCCACAGCTTTCTTGAACTTTT	aqc-MIR396b		25	1	GGTGGACTGCTCGAGCTGCTCCCGC	peu-MIR2911		19	1	AAGCTCAGGAGGGATAGCG	cme-MIR390c		25	1	GGCCGGGGGACGGACTGGGAACGGT	nta-MIR2911
21	1	CTTCCACAGCTTTCTTGAACT	cme-MIR396b		27	2	GGTGGACTGCTCGAGCTGCTCCCGCGG	peu-MIR2911		20	1	GCTATCCATCCTGAGTTTCA	cme-MIR390c		20	1	GGGACGGACTGGGAACGGTT	nta-MIR2911
22	1	CTTCCACAGCTTTCTTGAACTG	cme-MIR396b		28	1	GGTGGACTGCTCGAGCTGCTCCCGCGGC	peu-MIR2911		19	1	GCTCAGGAGGGATAGCGCC	cme-MIR390c		20	1	GGGCCTTCCCCGGGCGTCGA	nta-MIR2911
24	1	GCGGTTCAATAAAGCTGTGGGAAG	cme-MIR396b		20	15	GTGGACTGCTCGAGCTGCTC	peu-MIR2911		21	2	AGCTCAGGAGGGATAGCGCCG	cme-MIR390c		22	1	GGGCCTTCCCCGGGCGTCGAAC	nta-MIR2911
18	2	CACAGCTTTCTTGAACTG	cme-MIR396b		21	88	GTGGACTGCTCGAGCTGCTCC	peu-MIR2911		20	2	CGCTATCCATCCTGAGTTTC	cme-MIR390c		18	1	GGGGACGGACTGGGAACG	nta-MIR2911
21	2	TCCACAGCTTTCTTGAACTGC	cme-MIR396b		22	59	GTGGACTGCTCGAGCTGCTCCC	peu-MIR2911		18	2	CTCAGGAGGGATAGCGCC	cme-MIR390c		18	1	GGGGCCTTCCCCGGGCGT	nta-MIR2911
20	4	TCCACAGCTTTCTTGAACTG	cme-MIR396b		27	3	GTGGACTGCTCGAGCTGCTCCCGCGGC	peu-MIR2911		22	3	AAGCTCAGGAGGGATAGCGCCG	cme-MIR390c		19	1	GGGGGCCTTCCCCGGGCGT	nta-MIR2911
22	5	GGTTCAATAAAGCTGTGGGAAG	cme-MIR396b		19	1	TCCCAGTCCCGAACCCGTC	peu-MIR2911		20	5	AAGCTCAGGAGGGATAGCGC	cme-MIR390c		25	1	TCGCCGCGTGCCGGCCGGGGGACGG	nta-MIR2911
21	17	CCACAGCTTTCTTGAACTGCA	cme-MIR396b		20	11	TCCCAGTCCCGAACCCGTCG	peu-MIR2911		21	6	CGCTATCCATCCTGAGTTTCA	cme-MIR390c		21	1	TCGGGGGCCTTCCCCGGGCGT	nta-MIR2911
21	19	CGGTTCAATAAAGCTGTGGGA	cme-MIR396b		21	8	TCCCAGTCCCGAACCCGTCGG	peu-MIR2911		20	10	AGCTCAGGAGGGATAGCGCC	cme-MIR390c		25	1	TCGGGGGCCTTCCCCGGGCGTCGAA	nta-MIR2911
21	2550	TTCCACAGCTTTCTTGAACTG	cme-MIR396b		22	108	TCCCAGTCCCGAACCCGTCGGC	peu-MIR2911		21	1916	AAGCTCAGGAGGGATAGCGCC	cme-MIR390c		24	1	TTCGGGGGCCTTCCCCGGGCGTCG	nta-MIR2911
20	1	TCGTATTCTTCCACAGCTTT	hbr-MIR396b		23	726	TCCCAGTCCCGAACCCGTCGGCT	peu-MIR2911		21	1	GAGCTCAGGAGGGATAGCGCC	ppt-MIR390c		26	2	GGCCGGGGGACGGACTGGGAACGGTT	nta-MIR2911
19	1	TCAATAAAGCTGTGGGAAA	bdi-MIR396c		24	81	TCCCAGTCCCGAACCCGTCGGCTG	peu-MIR2911		21	1	CGTTAAGCTCAGGAGGGATAG	cme-MIR390d		20	2	GGCCTTCCCCGGGCGTCGAA	nta-MIR2911
21	3	GTTCAATAAAGCTGTGGGAAA	bdi-MIR396c		25	29	TCCCAGTCCCGAACCCGTCGGCTGT	peu-MIR2911		22	3	TAAGCTCAGGAGGGATAGCGCC	cme-MIR390d		19	2	GGGGCCTTCCCCGGGCGTC	nta-MIR2911
20	5	TTCAATAAAGCTGTGGGAAA	bdi-MIR396c		19	3	TGGACTGCTCGAGCTGCTC	peu-MIR2911		21	12	CGCTATCCATCCTGAGTTTCC	cme-MIR390d		21	2	GGGGGACGGACTGGGAACGGT	nta-MIR2911
23	1	TTCCACAGCTTTCTTGAACTTCT	cme-MIR396c		20	44	TGGACTGCTCGAGCTGCTCC	peu-MIR2911		21	1	ATCATGCTATCCCTTCGGATT	cme-MIR393a		20	2	GGGGGCCTTCCCCGGGCGTC	nta-MIR2911
22	6	TTCCACAGCTTTCTTGAACTTC	cme-MIR396c		21	20	TGGACTGCTCGAGCTGCTCCC	peu-MIR2911		22	1	TTTTGGATCATGCTATCCCTTC	cme-MIR393a		28	2	GTGCCGGCCGGGGGACGGACTGGGAACG	nta-MIR2911
24	1	TTCCACAGCTTTCTTGAACTGTTT	vvi-MIR396c		25	2	TGGACTGCTCGAGCTGCTCCCGCGG	peu-MIR2911		21	2	ATCATGCCATCTCTTTGGATT	cme-MIR393b		29	2	GTGCCGGCCGGGGGACGGACTGGGAACGG	nta-MIR2911
22	1	AAAGCTGTGGGAGAACATGGCA	cme-MIR396d		26	7	TGGACTGCTCGAGCTGCTCCCGCGGC	peu-MIR2911		20	2	TGGATCATGCCATCTCTTTG	cme-MIR393b		25	2	TTCGGGGGCCTTCCCCGGGCGTCGA	nta-MIR2911
18	1	AAGAAAGCTGTGGGAGAA	cme-MIR396d		20	2	TCCATCTCTTGCACACTGGA	vvi-MIR2950		20	4	TCCAAAGGGATCGCATTGAT	cme-MIR393c		27	2	TTCGGGGGCCTTCCCCGGGCGTCGAAC	nta-MIR2911
20	1	AAGCTGTGGGAGAACATGGC	cme-MIR396d		22	1	TCCATCTCTTGCACACTGGACC	vvi-MIR2950		22	7	TCCAAAGGGATCGCATTGATCC	cme-MIR393c		27	3	CCGGCCGGGGGACGGACTGGGAACGGT	nta-MIR2911
19	1	TCCACAGCTTTCTTGAACT	cme-MIR396d		20	4	TTCCATCTCTTGCACACTGG	vvi-MIR2950		21	8	TCCAAAGGGATCGCATTGATC	cme-MIR393c		23	3	CCGGGGGACGGACTGGGAACGGT	nta-MIR2911
20	1	TCCACAGCTTTCTTGAACTT	cme-MIR396d		21	496	TTCCATCTCTTGCACACTGGA	vvi-MIR2950		18	1	TTGGCATTCTGTCCACCT	cme-MIR394a		27	3	GTGCCGGCCGGGGGACGGACTGGGAAC	nta-MIR2911
21	2	CATGCTTTTCCACAGCTTTCT	cme-MIR396d		22	2	TTCCATCTCTTGCACACTGGAC	vvi-MIR2950		20	15	TTGGCATTCTGTCCACCTCC	cme-MIR394a		26	3	TTCGGGGGCCTTCCCCGGGCGTCGAA	nta-MIR2911
21	2	CCATGCTTTTCCACAGCTTTC	cme-MIR396d		21	1	TAGCTGCTGACTCATTCATCC	ctr-MIR319		21	3	TGAAGTGTTTGGGGGAACTCT	cme-MIR395c		29	3	TTCGGGGGCCTTCCCCGGGCGTCGAACAG	nta-MIR2911
21	2	TCCACAGCTTTCTTGAACTTT	cme-MIR396d		20	5	AGTGAATGATGCGGGAGACA	hbr-MIR319		22	3	GTTCCCTTCCAAGCACTTCAGA	cme-MIR395e		30	4	CGTGCCGGCCGGGGGACGGACTGGGAACGG	nta-MIR2911
18	3	TTCCACAGCTTTCTTGAA	cme-MIR396d		21	112	AGTGAATGATGCGGGAGACAA	hbr-MIR319		24	2	TTCCACAGCTTTCTTGAACTTTAC	pta-MIR396		19	4	GCCTTCCCCGGGCGTCGAA	nta-MIR2911
20	38	TTCCACAGCTTTCTTGAACT	cme-MIR396d		22	64	AGTGAATGATGCGGGAGACAAA	hbr-MIR319		18	1	CTCAAGAAAGCTGTGGGA	cme-MIR396a		28	4	TCGGGGGCCTTCCCCGGGCGTCGAACAG	nta-MIR2911
22	38	TTCCACAGCTTTCTTGAACTTT	cme-MIR396d		23	29	AGTGAATGATGCGGGAGACAAAT	hbr-MIR319		23	1	TTCCACAGCTTTCTTGAACTTAA	cme-MIR396a		23	5	CGGGGGACGGACTGGGAACGGTT	nta-MIR2911
19	50	TTCCACAGCTTTCTTGAAC	cme-MIR396d		25	2	AGTGAATGATGCGGGAGACAAATTG	hbr-MIR319		22	5	TTCCACAGCTTTCTTGAACTTA	cme-MIR396a		28	5	GCCGGCCGGGGGACGGACTGGGAACGGT	nta-MIR2911
21	140	AAGCTGTGGGAGAACATGGCA	cme-MIR396d		20	1	AGAGCTTTCTTCAGTCCACT	cme-MIR319a		21	3	TTCCACAGCTTTCTTGAACTA	pab-MIR396a		19	5	GGGCCTTCCCCGGGCGTCG	nta-MIR2911
21	246	TTCCACAGCTTTCTTGAACTT	cme-MIR396d		21	3	AGAGCTTTCTTCAGTCCACTC	cme-MIR319a		23	3	TTCCACAGCTTTCTTGAACTTTT	aqc-MIR396b		23	6	CGGCCGGGGGACGGACTGGGAAC	nta-MIR2911
23	1	AATAAAGCTGTGGGAAGATACAA	cme-MIR396e		22	1	ATGGGTGGCGGTAGGGTTTAAT	cme-MIR319a		23	1	CGGTTCAATAAAGCTGTGGGAAG	cme-MIR396b		24	6	CGGCCGGGGGACGGACTGGGAACG	nta-MIR2911
20	1	ATAAAGCTGTGGGAAGATAC	cme-MIR396e		23	1	ATGGGTGGCGGTAGGGTTTAATT	cme-MIR319a		24	1	GCGGTTCAATAAAGCTGTGGGAAG	cme-MIR396b		22	6	CGGGGGACGGACTGGGAACGGT	nta-MIR2911
18	1	CAATAAAGCTGTGGGAAG	cme-MIR396e		21	9	CTTGGACTGAAGGGAGCTCCC	cme-MIR319a		20	1	GGTTCAATAAAGCTGTGGGA	cme-MIR396b		23	6	GGCCGGGGGACGGACTGGGAACG	nta-MIR2911
21	1	CCACGGCTTTCTTGAACTGCA	cme-MIR396e		22	2	CTTGGACTGAAGGGAGCTCCCT	cme-MIR319a		22	1	TATTCTTCCACAGCTTTCTTGA	cme-MIR396b		24	6	GGGCCTTCCCCGGGCGTCGAACAG	nta-MIR2911
24	1	TCAATAAAGCTGTGGGAAGATACA	cme-MIR396e		22	1	GATGCGGGAGACAAATTGAATC	cme-MIR319a		22	3	GGTTCAATAAAGCTGTGGGAAG	cme-MIR396b		28	6	TGCCGGCCGGGGGACGGACTGGGAACGG	nta-MIR2911
24	1	TTCAATAAAGCTGTGGGAAGATAC	cme-MIR396e		21	2	TGAATGATGCGGGAGACAAAT	cme-MIR319a		20	7	TCCACAGCTTTCTTGAACTG	cme-MIR396b		18	8	CCTTCCCCGGGCGTCGAA	nta-MIR2911
22	2	TCAATAAAGCTGTGGGAAGATA	cme-MIR396e		21	1	TGGGTGGCGGTAGGGTTTAAT	cme-MIR319a		21	13	CGGTTCAATAAAGCTGTGGGA	cme-MIR396b		25	9	CGGGGGCCTTCCCCGGGCGTCGAAC	nta-MIR2911
18	2	TTCCACGGCTTTCTTGAA	cme-MIR396e		22	7	TGGGTGGCGGTAGGGTTTAATT	cme-MIR319a		21	32	CCACAGCTTTCTTGAACTGCA	cme-MIR396b		28	9	GCGTGCCGGCCGGGGGACGGACTGGGAA	nta-MIR2911
22	3	TTCAATAAAGCTGTGGGAAGAT	cme-MIR396e		22	1	TTGAATCTTAAGCTTCCTGTAC	cme-MIR319a		21	2045	TTCCACAGCTTTCTTGAACTG	cme-MIR396b		18	9	GGGACGGACTGGGAACGG	nta-MIR2911
19	3	TTCCACGGCTTTCTTGAAC	cme-MIR396e		20	17	TTGGACTGAAGGGAGCTCCC	cme-MIR319a		20	1	TCGTATTCTTCCACAGCTTT	hbr-MIR396b		18	9	TCCCCGGGCGTCGAACAG	nta-MIR2911
20	3	TTCCACGGCTTTCTTGAACT	cme-MIR396e		21	8	TTGGACTGAAGGGAGCTCCCT	cme-MIR319a		21	1	GTTCAATAAAGCTGTGGGAAA	bdi-MIR396c		23	10	GGCCTTCCCCGGGCGTCGAACAG	nta-MIR2911
22	4	GTTCAATAAAGCTGTGGGAAGA	cme-MIR396e		21	1	AGCTGCTGACTCGTTGGCTCA	cme-MIR319b		19	1	TCAATAAAGCTGTGGGAAA	bdi-MIR396c		27	12	CGGGGGCCTTCCCCGGGCGTCGAACAG	nta-MIR2911
22	5	AATAAAGCTGTGGGAAGATACA	cme-MIR396e		22	1	TTGGACTGAAGGGAGCTCCCTC	cme-MIR319b		20	3	TTCAATAAAGCTGTGGGAAA	bdi-MIR396c		21	12	GGCCTTCCCCGGGCGTCGAAC	nta-MIR2911
20	8	GTTCAATAAAGCTGTGGGAA	cme-MIR396e		20	2	AACTGCCGACTCATTCACTC	cme-MIR319c		22	6	TTCCACAGCTTTCTTGAACTTC	cme-MIR396c		22	13	GCCGGGGGACGGACTGGGAACG	nta-MIR2911
19	10	TCAATAAAGCTGTGGGAAG	cme-MIR396e		21	4	AACTGCCGACTCATTCACTCA	cme-MIR319c		22	1	AAAGCTGTGGGAGAACATGGCA	cme-MIR396d		26	13	GTGCCGGCCGGGGGACGGACTGGGAA	nta-MIR2911
20	11	TCAATAAAGCTGTGGGAAGA	cme-MIR396e		20	1	ATTGGACTGAAGGGAGCTCC	cme-MIR319d		19	1	AAGCTGTGGGAGAACATGG	cme-MIR396d		23	13	TCGGGGGCCTTCCCCGGGCGTCG	nta-MIR2911
21	11	TTCAATAAAGCTGTGGGAAGA	cme-MIR396e		21	5	ATTGGACTGAAGGGAGCTCCT	cme-MIR319d		22	1	AGTTCAAGAAAGCTGTGGGAGA	cme-MIR396d		24	13	TCGGGGGCCTTCCCCGGGCGTCGA	nta-MIR2911
21	15	TCAATAAAGCTGTGGGAAGAT	cme-MIR396e		19	2	TGCTGCTCATTCGTTAGTT	cme-MIR319d		18	1	CACAGCTTTCTTGAACTT	cme-MIR396d		28	13	TTCGGGGGCCTTCCCCGGGCGTCGAACA	nta-MIR2911
21	48	AATAAAGCTGTGGGAAGATAC	cme-MIR396e		20	7	TGCTGCTCATTCGTTAGTTC	cme-MIR319d		18	1	CCATGCTTTTCCACAGCT	cme-MIR396d		23	14	GGGCCTTCCCCGGGCGTCGAACA	nta-MIR2911
21	65	TTCCACGGCTTTCTTGAACTG	cme-MIR396e		21	47	TGCTGCTCATTCGTTAGTTCA	cme-MIR319d		21	1	CCATGCTTTTCCACAGCTTTC	cme-MIR396d		27	14	TCGGGGGCCTTCCCCGGGCGTCGAACA	nta-MIR2911
20	279	TTCAATAAAGCTGTGGGAAG	cme-MIR396e		21	1	TTGCTGCTCATTCGTTAGTTC	cme-MIR319d		18	1	TCCACAGCTTTCTTGAAC	cme-MIR396d		25	15	CGGCCGGGGGACGGACTGGGAACGG	nta-MIR2911
21	355	GTTCAATAAAGCTGTGGGAAG	cme-MIR396e		22	2	TTGCTGCTCATTCGTTAGTTCA	cme-MIR319d		20	2	TCCACAGCTTTCTTGAACTT	cme-MIR396d		19	15	GGGGACGGACTGGGAACGG	nta-MIR2911
22	2	TTCCACAGCTTTCTTGAACTGT	gma-MIR396h		19	3	TTGGACTGAAGGGAGCTCC	cme-MIR319d		23	2	TTCCACAGCTTTCTTGAACTTTC	cme-MIR396d		18	16	CTTCCCCGGGCGTCGAAC	nta-MIR2911
21	1	GAGGAGGTGGTGGTGGTGGTG	osa-MIR396h		20	1	TTGGACTGAAGGGAGCTCCT	cme-MIR319d		21	3	TCCACAGCTTTCTTGAACTTT	cme-MIR396d		21	17	CCGGGGGACGGACTGGGAACG	nta-MIR2911
21	1	TTCCACAGTTTTCTTGAACTG	gma-MIR396j		20	1	AAATGGCGCTAGAAGGAGGG	pab-MIR3711		18	10	TTCCACAGCTTTCTTGAA	cme-MIR396d		19	18	TTCCCCGGGCGTCGAACAG	nta-MIR2911
18	1	TCATTGAGTGCAGCGTTG	cme-MIR397		23	1	AAGCTCAGGAGGGATAGCGCCTC	osa-MIR390		20	25	TTCCACAGCTTTCTTGAACT	cme-MIR396d		24	19	GGCCGGGGGACGGACTGGGAACGG	nta-MIR2911
20	2	TCATTGAGTGCAGCGTTGAT	cme-MIR397		22	62	AAGCTCAGGAGGGATAGCGCCT	bdi-MIR390a		22	40	TTCCACAGCTTTCTTGAACTTT	cme-MIR396d		20	19	GGGGGACGGACTGGGAACGG	nta-MIR2911
22	2	TCATTGAGTGCAGCGTTGATGT	cme-MIR397		21	2	AAAGCTCAGGAGGGATAGCGC	cme-MIR390a		19	55	TTCCACAGCTTTCTTGAAC	cme-MIR396d		24	21	CGGGGGCCTTCCCCGGGCGTCGAA	nta-MIR2911
21	7	CATTGAGTGCAGCGTTGATGT	cme-MIR397		22	4	AAAGCTCAGGAGGGATAGCGCC	cme-MIR390a		21	84	AAGCTGTGGGAGAACATGGCA	cme-MIR396d		18	22	TTCCCCGGGCGTCGAACA	nta-MIR2911
21	152	TCATTGAGTGCAGCGTTGATG	cme-MIR397		22	45	AAGCTCAGGAGGGATAGCGCCA	cme-MIR390a		21	291	TTCCACAGCTTTCTTGAACTT	cme-MIR396d		28	23	CGTGCCGGCCGGGGGACGGACTGGGAAC	nta-MIR2911
24	1	TATGTGTTCTCAGGTCGCCCCTGC	cca-MIR398		21	1	AGCTCAGGAGGGATAGCGCCA	cme-MIR390a		19	1	AATAAAGCTGTGGGAAGAT	cme-MIR396e		22	27	GGCCGGGGGACGGACTGGGAAC	nta-MIR2911
22	1	TGTGTTCTCAGGTCGCCCCTGT	nta-MIR398		24	2	ATCTGTAAAGCTCAGGAGGGATAG	cme-MIR390a		20	1	AATAAAGCTGTGGGAAGATA	cme-MIR396e		19	27	GGGGGACGGACTGGGAACG	nta-MIR2911
21	5	TATGTGTTCTCAGGTCGCCCC	nta-MIR398		21	6	CGCTATCTATCCTGAGTTTCA	cme-MIR390a		20	1	CAATAAAGCTGTGGGAAGAT	cme-MIR396e		26	28	CCGGCCGGGGGACGGACTGGGAACGG	nta-MIR2911
21	9	TGTGTTCTCAGGTCGCCCCTG	cme-MIR398a		20	1	GCTATCTATCCTGAGTTTCA	cme-MIR390a		19	1	GTTCAATAAAGCTGTGGGA	cme-MIR396e		23	28	CGGGGGCCTTCCCCGGGCGTCGA	nta-MIR2911
21	1	TGTGTTCTCAGGTCACCCCTT	cme-MIR398b		20	1	TCAGGAGGGATAGCGCCGTG	rco-MIR390a		24	1	TTCAATAAAGCTGTGGGAAGATAC	cme-MIR396e		22	29	GGCCTTCCCCGGGCGTCGAACA	nta-MIR2911
21	1	TGCCAAAGGAGATTTGCCCCG	cme-MIR399a		23	3	AAGCTCAGGAGGGATAGCGCCAA	cme-MIR390b		18	1	TTCCACGGCTTTCTTGAA	cme-MIR396e		21	30	GGGCCTTCCCCGGGCGTCGAA	nta-MIR2911
21	2	TGCCAAAGGAGAATTGCCCTG	mdm-MIR399c		24	1	AAGCTCAGGAGGGATAGCGCCATG	hex-MIR390b		21	1	TTTGTATTCTTCCACGGCTTT	cme-MIR396e		24	31	CCGGCCGGGGGACGGACTGGGAAC	nta-MIR2911
24	2	TCCTGCCAAAGGAGAGTTGCCCTT	cme-MIR399e		22	21	AAGCTCAGGAGGGATAGCGCCC	ppt-MIR390b		22	2	TCAATAAAGCTGTGGGAAGATA	cme-MIR396e		26	31	GGGGGCCTTCCCCGGGCGTCGAACAG	nta-MIR2911
20	1	CAGGGAAGAGGCAGTGCATG	aqc-MIR408		20	9	AAGCTCAGGAGGGATAGCGC	cme-MIR390c		21	2	TTCAATAAAGCTGTGGGAAGA	cme-MIR396e		23	32	GCCGGGGGACGGACTGGGAACGG	nta-MIR2911
18	1	GGGAAGAGGCAGTGCATG	aqc-MIR408		21	4824	AAGCTCAGGAGGGATAGCGCC	cme-MIR390c		19	2	TTCCACGGCTTTCTTGAAC	cme-MIR396e		23	33	GGGGCCTTCCCCGGGCGTCGAAC	nta-MIR2911
23	3	AGCCAGGGAAGAGGCAGTGCATG	aqc-MIR408		22	2	AAGCTCAGGAGGGATAGCGCCG	cme-MIR390c		22	3	AATAAAGCTGTGGGAAGATACA	cme-MIR396e		18	44	GGGGGACGGACTGGGAAC	nta-MIR2911
22	7	GCCAGGGAAGAGGCAGTGCATG	aqc-MIR408		19	1	AGCTCAGGAGGGATAGCGC	cme-MIR390c		20	5	GTTCAATAAAGCTGTGGGAA	cme-MIR396e		27	44	TGCCGGCCGGGGGACGGACTGGGAACG	nta-MIR2911
21	27	CCAGGGAAGAGGCAGTGCATG	aqc-MIR408		20	49	AGCTCAGGAGGGATAGCGCC	cme-MIR390c		20	5	TCAATAAAGCTGTGGGAAGA	cme-MIR396e		26	52	CGGGGGCCTTCCCCGGGCGTCGAACA	nta-MIR2911
23	2	ATGCACTGCCTCTTCCCTGGCTA	cca-MIR408		21	7	AGCTCAGGAGGGATAGCGCCG	cme-MIR390c		21	5	TCAATAAAGCTGTGGGAAGAT	cme-MIR396e		22	54	CGGCCGGGGGACGGACTGGGAA	nta-MIR2911
22	2	TGCACTGCCTCTTCCCTGGCTA	cca-MIR408		20	10	CGCTATCCATCCTGAGTTTC	cme-MIR390c		22	7	GTTCAATAAAGCTGTGGGAAGA	cme-MIR396e		25	57	CCGGCCGGGGGACGGACTGGGAACG	nta-MIR2911
21	1	ACTGCCTCTTCCCTGGCTGCC	cme-MIR408		21	18	CGCTATCCATCCTGAGTTTCA	cme-MIR390c		19	8	TCAATAAAGCTGTGGGAAG	cme-MIR396e		22	58	CCGGGGGACGGACTGGGAACGG	nta-MIR2911
19	1	ATGCACTGCCTCTTCCCTG	cme-MIR408		21	1	GCGCTATCCATCCTGAGTTTC	cme-MIR390c		21	25	AATAAAGCTGTGGGAAGATAC	cme-MIR396e		20	66	CGGGGGACGGACTGGGAACG	nta-MIR2911
21	1	GCGGGGAACAGACAGAGCATG	cme-MIR408		21	2	GAGCTCAGGAGGGATAGCGCC	ppt-MIR390c		21	36	TTCCACGGCTTTCTTGAACTG	cme-MIR396e		25	71	GGGGCCTTCCCCGGGCGTCGAACAG	nta-MIR2911
23	1	TGCACTGCCTCTTCCCTGGCTGC	cme-MIR408		21	1	CCGTTAAGCTCAGGAGGGATA	cme-MIR390d		20	130	TTCAATAAAGCTGTGGGAAG	cme-MIR396e		21	76	CGGGGGACGGACTGGGAACGG	nta-MIR2911
20	4	ATGCACTGCCTCTTCCCTGG	cme-MIR408		21	41	CGCTATCCATCCTGAGTTTCC	cme-MIR390d		21	373	GTTCAATAAAGCTGTGGGAAG	cme-MIR396e		24	76	GGGGGCCTTCCCCGGGCGTCGAAC	nta-MIR2911
22	29	TGCACTGCCTCTTCCCTGGCTG	cme-MIR408		21	2	CGTTAAGCTCAGGAGGGATAG	cme-MIR390d		22	1	TTCCACGGCTTTCTTGAACTGT	mdm-MIR396g		20	77	CTTCCCCGGGCGTCGAACAG	nta-MIR2911
22	56	ATGCACTGCCTCTTCCCTGGCT	cme-MIR408		22	2	TAAGCTCAGGAGGGATAGCGCC	cme-MIR390d		22	4	TTCCACAGCTTTCTTGAACTGT	gma-MIR396h		27	77	GCCGGCCGGGGGACGGACTGGGAACGG	nta-MIR2911
21	121	ATGCACTGCCTCTTCCCTGGC	cme-MIR408		21	1	TTAAGCTCAGGAGGGATAGCG	cme-MIR390d		19	1	TTCCACAGTTTTCTTGAAC	gma-MIR396j		19	82	CCTTCCCCGGGCGTCGAAC	nta-MIR2911
23	13	ATGCACTGCCTCTTCCCTGGCTT	mdm-MIR408a		21	1	CGCTATCCATCCTGAGTTTTA	ptc-MIR390d		21	1	TTCCACAGTTTTCTTGAACTG	gma-MIR396j		21	83	GCCGGGGGACGGACTGGGAAC	nta-MIR2911
20	1	GAGAGAGAGAGAGAGAGATC	gma-MIR408b		21	4	ATCATGCCATCTCTTTGGATT	cme-MIR393b		19	1	TCATTGAGTGCAGCGTTGA	cme-MIR397		21	84	GCCTTCCCCGGGCGTCGAACA	nta-MIR2911
21	1	TCCCTCAAAGGCTTCCAATTT	vvi-MIR477		20	1	TCCAAAGGGATCGCATTGAT	cme-MIR393c		21	8	CATTGAGTGCAGCGTTGATGT	cme-MIR397		23	87	GGGGGCCTTCCCCGGGCGTCGAA	nta-MIR2911
22	1	ACAACCTCCCTCAAAGGCTTCC	cme-MIR477a		21	3	TCCAAAGGGATCGCATTGATC	cme-MIR393c		21	349	TCATTGAGTGCAGCGTTGATG	cme-MIR397		22	91	GCCTTCCCCGGGCGTCGAACAG	nta-MIR2911
21	1	CCTCCCTCAAAGGCTTCCAAT	cme-MIR477a		22	2	TCCAAAGGGATCGCATTGATCC	cme-MIR393c		21	1	CATTGAGTGCAGCGTTGATGA	mdm-MIR397b		26	93	TGCCGGCCGGGGGACGGACTGGGAAC	nta-MIR2911
23	1	TCCCTCAAAGGCTTCCAATATTC	cme-MIR477a		20	2	TTGGCATTCTGTCCACCTCC	cme-MIR394a		21	1	TCATTGAGCGCAGCGTTGATG	zma-MIR397b		20	96	CCGGGGGACGGACTGGGAAC	nta-MIR2911
24	1	TCCCTCAAAGGCTTCCAATATTCT	cme-MIR477a		20	10	TGAAGTGTTTGGGGGAACTC	cme-MIR395c		22	1	TGTGTTCTCAGGTCGCCCCTGT	nta-MIR398		22	102	GGGGCCTTCCCCGGGCGTCGAA	nta-MIR2911
24	2	ACCTCCCTCAAAGGCTTCCAATAT	cme-MIR477a		21	3	TGAAGTGTTTGGGGGAACTCT	cme-MIR395c		18	2	TGTGTTCTCAGGTCGCCC	cme-MIR398a		22	108	CGGGGGCCTTCCCCGGGCGTCG	nta-MIR2911
21	3	ACAACCTCCCTCAAAGGCTTC	cme-MIR477a		23	2	AGTTCCCTTCCAAGCACTTCAGA	cme-MIR395e		19	2	TGTGTTCTCAGGTCGCCCC	cme-MIR398a		19	110	CTTCCCCGGGCGTCGAACA	nta-MIR2911
20	3	CCTCCCTCAAAGGCTTCCAA	cme-MIR477a		22	69	GTTCCCTTCCAAGCACTTCAGA	cme-MIR395e		21	66	TGTGTTCTCAGGTCGCCCCTG	cme-MIR398a		25	131	GGGGGCCTTCCCCGGGCGTCGAACA	nta-MIR2911
20	5	TCCCTCAAAGGCTTCCAATA	cme-MIR477a		21	4	AGCTGTGGGAAGATACAGACA	bcy-MIR396a		21	1	TGCCAAAGGAGATTTGCCCCG	cme-MIR399a		26	133	GCCGGCCGGGGGACGGACTGGGAACG	nta-MIR2911
22	5	TCCCTCAAAGGCTTCCAATATT	cme-MIR477a		23	1	TAAAGCTGTGGGAAGATACAGAC	bcy-MIR396a		21	1	TGCCAAAGGAGAATTGCCCTG	mdm-MIR399c		27	149	CGTGCCGGCCGGGGGACGGACTGGGAA	nta-MIR2911
21	7	TACAACCTCCCTCAAAGGCTT	cme-MIR477a		22	5	TTCCACAGCTTTCTTGAACTTA	cme-MIR396a		20	1	CTGCCAAAGGAGAGTTGCCC	cme-MIR399g		19	156	CGGGGGACGGACTGGGAAC	nta-MIR2911
20	12	ACCTCCCTCAAAGGCTTCCA	cme-MIR477a		21	2	TTCCACAGCTTTCTTGAACTA	pab-MIR396a		23	8	AGCCAGGGAAGAGGCAGTGCATG	aqc-MIR408		22	212	GGGGGCCTTCCCCGGGCGTCGA	nta-MIR2911
21	32	TCCCTCAAAGGCTTCCAATAT	cme-MIR477a		22	1	TTCCACAGCTTTCTTGAACTAC	vvi-MIR396a		21	8	CCAGGGAAGAGGCAGTGCATG	aqc-MIR408		21	266	GGGGGCCTTCCCCGGGCGTCG	nta-MIR2911
21	48	ACCTCCCTCAAAGGCTTCCAA	cme-MIR477a		22	2	TCCACAGCTTTCTTGAACTTTT	aqc-MIR396b		25	1	ATGCACTGCCTCTTCCCTGGCTGCC	cme-MIR408		24	290	GGGGCCTTCCCCGGGCGTCGAACA	nta-MIR2911
22	1	TTAGACCTAGACATGCAAGTAT	hvu-MIR5048b		23	3	TTCCACAGCTTTCTTGAACTTTT	aqc-MIR396b		21	1	GCACTGCCTCTTCCCTGGCTG	cme-MIR408		20	385	CCTTCCCCGGGCGTCGAACA	nta-MIR2911
19	4	AAACCTGGCTCTGATACCA	rgl-MIR5139		18	1	CACAGCTTTCTTGAACTG	cme-MIR396b		23	6	TGCACTGCCTCTTCCCTGGCTGC	cme-MIR408		21	438	CCTTCCCCGGGCGTCGAACAG	nta-MIR2911
18	12	AACCTGGCTCTGATACCA	rgl-MIR5139		21	20	CCACAGCTTTCTTGAACTGCA	cme-MIR396b		20	8	TGCACTGCCTCTTCCCTGGC	cme-MIR408		25	517	TGCCGGCCGGGGGACGGACTGGGAA	nta-MIR2911
24	1	GACGCGACTGACAGATAAGCCGAC	rgl-MIR5141		21	66	CGGTTCAATAAAGCTGTGGGA	cme-MIR396b		21	8	TGCACTGCCTCTTCCCTGGCT	cme-MIR408		21	530	GGCCGGGGGACGGACTGGGAA	nta-MIR2911
21	2	TGGAAGGGGCATGCAGAGGAG	ssp-MIR528		22	3	CGGTTCAATAAAGCTGTGGGAA	cme-MIR396b		20	17	ATGCACTGCCTCTTCCCTGG	cme-MIR408		20	569	GGGGCCTTCCCCGGGCGTCG	nta-MIR2911
24	1	TATGTTGACAGAAGAGAGAGAGCA	aqc-MIR529		22	1	CTTCCACAGCTTTCTTGAACTG	cme-MIR396b		22	121	TGCACTGCCTCTTCCCTGGCTG	cme-MIR408		21	675	GGGGCCTTCCCCGGGCGTCGA	nta-MIR2911
19	1	CCTGCATTTGCACCTACAC	cme-MIR530b		22	3	GGTTCAATAAAGCTGTGGGAAG	cme-MIR396b		22	150	ATGCACTGCCTCTTCCCTGGCT	cme-MIR408		23	677	CCGGCCGGGGGACGGACTGGGAA	nta-MIR2911
23	1	CCTGCATTTGCACCTACACCTTC	cme-MIR530b		23	1	GGTTCAATAAAGCTGTGGGAAGA	cme-MIR396b		21	342	ATGCACTGCCTCTTCCCTGGC	cme-MIR408		25	1363	GCCGGCCGGGGGACGGACTGGGAAC	nta-MIR2911
22	1	CTGCATTTGCACCTACACCTTC	cme-MIR530b		20	7	TCCACAGCTTTCTTGAACTG	cme-MIR396b		23	1	ATGCACTGCCTCTTCCCTGGCTC	nta-MIR408		20	2493	GCCGGGGGACGGACTGGGAA	nta-MIR2911
20	1	GCATTTGCACCTACACCTTC	cme-MIR530b		22	1	TCCACAGCTTTCTTGAACTGCA	cme-MIR396b		22	1	TGCACTGCCTCTTCCCTGGCTC	nta-MIR408		19	4475	CCGGGGGACGGACTGGGAA	nta-MIR2911
18	1	TGCATTTGCACCTACACC	cme-MIR530b		21	1	TCTTCCACAGCTTTCTTGAAC	cme-MIR396b		23	3	ATGCACTGCCTCTTCCCTGGCTT	mdm-MIR408a		18	15985	CGGGGGACGGACTGGGAA	nta-MIR2911
19	1	TGCATTTGCACCTACACCT	cme-MIR530b		21	2831	TTCCACAGCTTTCTTGAACTG	cme-MIR396b		21	1	AAGGAGAGAGAGAGAGAGAGA	gma-MIR408b		24	29644	GCCGGCCGGGGGACGGACTGGGAA	nta-MIR2911
21	758	TGCATTTGCACCTACACCTTC	cme-MIR530b		21	2	TTTGTATTCTTCCACAGCTTT	cme-MIR396b		22	1	TCCCTCAAAGGCTTCCAATTTT	vvi-MIR477		18	1	ACTGCTCGAGCTGCTCCC	peu-MIR2911
21	1	TGCATTTGCACCTGCACCTTC	tcc-MIR530b		22	1	AATAAAGCTGTGGGAAGATACT	hbr-MIR396b		18	1	ACCTCCCTCAAAGGCTTC	cme-MIR477a		19	1	ACTGCTCGAGCTGCTCCCG	peu-MIR2911
21	1	TTAGGTGGAGGGCAAAGAAGA	gma-MIR5368		21	1	ATAAAGCTGTGGGAAGATACT	hbr-MIR396b		20	1	CCCTCAAAGGCTTCCAATAT	cme-MIR477a		25	1	AGTCCCGAACCCGTCGGCTGTCGGT	peu-MIR2911
25	1	ACTACTGAACTCAATCACTTGCTGC	osa-MIR5538		20	1	TCGTATTCTTCCACAGCTTT	hbr-MIR396b		22	1	CCCTCAAAGGCTTCCAATATTC	cme-MIR477a		28	1	AGTCCCGAACCCGTCGGCTGTCGGTGGA	peu-MIR2911
24	1	CTGAACTCAATCACTTGCTGCCGT	osa-MIR5538		21	2	GTTCAATAAAGCTGTGGGAAA	bdi-MIR396c		19	1	CCTCCCTCAAAGGCTTCCA	cme-MIR477a		25	1	CCAGTCCCGAACCCGTCGGCTGTCG	peu-MIR2911
21	1	TGAACTCAATCACTTGCTGCC	osa-MIR5538		20	2	TTCAATAAAGCTGTGGGAAA	bdi-MIR396c		24	1	CCTCCCTCAAAGGCTTCCAATATT	cme-MIR477a		22	1	CCGGCCGGGGGACGGGCTGGGA	peu-MIR2911
25	3	CTACTGAACTCAATCACTTGCTGCC	osa-MIR5538		23	2	TTCCACAGCTTTCTTGAACTTTA	cca-MIR396c		19	1	CTCCCTCAAAGGCTTCCAA	cme-MIR477a		18	1	GACTGCTCGAGCTGCTCC	peu-MIR2911
24	6	CTACTGAACTCAATCACTTGCTGC	osa-MIR5538		20	1	CCACAGCTTTCTTGAACTTC	cme-MIR396c		21	3	ACAACCTCCCTCAAAGGCTTC	cme-MIR477a		20	1	GACTGCTCGAGCTGCTCCCG	peu-MIR2911
24	8	TACTGAACTCAATCACTTGCTGCC	osa-MIR5538		22	3	TTCCACAGCTTTCTTGAACTTC	cme-MIR396c		22	3	ACCTCCCTCAAAGGCTTCCAAT	cme-MIR477a		24	1	GACTGCTCGAGCTGCTCCCGCGGC	peu-MIR2911
24	13	ACTGAACTCAATCACTTGCTGCCG	osa-MIR5538		19	1	AAGCTGTGGGAGAACATGG	cme-MIR396d		21	3	CCTCCCTCAAAGGCTTCCAAT	cme-MIR477a		20	1	GGACTGCTCGAGCTGCTCCC	peu-MIR2911
23	1	ATCAAGTCGTTGTAGTATAGTGG	gma-MIR6300		20	1	AAGCTGTGGGAGAACATGGC	cme-MIR396d		23	4	ACCTCCCTCAAAGGCTTCCAATA	cme-MIR477a		24	1	GGACTGCTCGAGCTGCTCCCGCGG	peu-MIR2911
21	1	CAAGTCGTTGTAGTATAGTGG	gma-MIR6300		21	205	AAGCTGTGGGAGAACATGGCA	cme-MIR396d		25	4	ACCTCCCTCAAAGGCTTCCAATATT	cme-MIR477a		25	1	GGTGGACTGCTCGAGCTGCTCCCGC	peu-MIR2911
26	1	CAAGTCGTTGTAGTATAGTGGTAAGT	gma-MIR6300		20	1	CATGCTTTTCCACAGCTTTC	cme-MIR396d		20	4	CCTCCCTCAAAGGCTTCCAA	cme-MIR477a		23	1	GTGGACTGCTCGAGCTGCTCCCG	peu-MIR2911
23	2	CAAGTCGTTGTAGTATAGTGGTA	gma-MIR6300		21	1	CATGCTTTTCCACAGCTTTCT	cme-MIR396d		21	5	CCCTCAAAGGCTTCCAATATT	cme-MIR477a		20	1	TGCTCGAGCTGCTCCCGCGG	peu-MIR2911
27	3	ATCAAGTCGTTGTAGTATAGTGGTAAG	gma-MIR6300		21	3	CCATGCTTTTCCACAGCTTTC	cme-MIR396d		22	5	CCTCCCTCAAAGGCTTCCAATA	cme-MIR477a		21	1	TGCTCGAGCTGCTCCCGCGGC	peu-MIR2911
26	5	ATCAAGTCGTTGTAGTATAGTGGTAA	gma-MIR6300		21	1	GTTCAAGAAAGCTGTGGGAGA	cme-MIR396d		20	7	TCCCTCAAAGGCTTCCAATA	cme-MIR477a		21	2	ACTGCTCGAGCTGCTCCCGCG	peu-MIR2911
25	6	CAAGTCGTTGTAGTATAGTGGTAAG	gma-MIR6300		19	1	TCCACAGCTTTCTTGAACT	cme-MIR396d		24	13	ACCTCCCTCAAAGGCTTCCAATAT	cme-MIR477a		18	2	AGTCCCGAACCCGTCGGC	peu-MIR2911
25	7	ATCAAGTCGTTGTAGTATAGTGGTA	gma-MIR6300		20	2	TCCACAGCTTTCTTGAACTT	cme-MIR396d		22	18	TCCCTCAAAGGCTTCCAATATT	cme-MIR477a		21	2	GACTGCTCGAGCTGCTCCCGC	peu-MIR2911
24	25	ATCAAGTCGTTGTAGTATAGTGGT	gma-MIR6300		18	14	TTCCACAGCTTTCTTGAA	cme-MIR396d		23	21	TCCCTCAAAGGCTTCCAATATTC	cme-MIR477a		23	2	GACTGCTCGAGCTGCTCCCGCGG	peu-MIR2911
24	67	CAAGTCGTTGTAGTATAGTGGTAA	gma-MIR6300		19	59	TTCCACAGCTTTCTTGAAC	cme-MIR396d		20	29	ACCTCCCTCAAAGGCTTCCA	cme-MIR477a		18	2	GGACTGCTCGAGCTGCTC	peu-MIR2911
21	1	TAGAGCAGATTGTAAGGGAAG	ptc-MIR6421		20	49	TTCCACAGCTTTCTTGAACT	cme-MIR396d		21	64	TCCCTCAAAGGCTTCCAATAT	cme-MIR477a		21	3	GCCGGCCGGGGGACGGGCTGG	peu-MIR2911
21	1	AGGCGGCGGCGGCGGTGGCGG	ptc-MIR6423		21	243	TTCCACAGCTTTCTTGAACTT	cme-MIR396d		21	352	ACCTCCCTCAAAGGCTTCCAA	cme-MIR477a		22	3	GCCGGCCGGGGGACGGGCTGGG	peu-MIR2911
21	2	CTCGTTGTCTGTTCGACCTTG	cme-MIR858		22	29	TTCCACAGCTTTCTTGAACTTT	cme-MIR396d		18	1	CTGGGCAAGAAGAAAAAG	hbr-MIR482		23	3	GCCGGCCGGGGGACGGGCTGGGA	peu-MIR2911
24	5	TCTCGTTGTCTGTTCGACCTTGAA	cme-MIR858		24	1	TTCCACAGCTTTCTTGAACTTTCT	cme-MIR396d		19	4	TTCCCCAGCGGAGTCGCCA	osa-MIR5072		19	3	GGACTGCTCGAGCTGCTCC	peu-MIR2911
23	10	TCTCGTTGTCTGTTCGACCTTGA	cme-MIR858		21	3	TTTTCCACAGCTTTCTTGAAC	cme-MIR396d		19	2	AAACCTGGCTCTGATACCA	rgl-MIR5139		26	3	GTGGACTGCTCGAGCTGCTCCCGCGG	peu-MIR2911
22	118	TCTCGTTGTCTGTTCGACCTTG	cme-MIR858		22	2	AATAAAGCTGTGGGAAGATACC	vvi-MIR396d		18	25	AACCTGGCTCTGATACCA	rgl-MIR5139		25	3	TGGACTGCTCGAGCTGCTCCCGCGG	peu-MIR2911
22	1	CGTTTCACGTCGGGTTCACCAA	ppt-MIR894		20	1	AATAAAGCTGTGGGAAGATA	cme-MIR396e		24	1	CGGCAGACCCGACGCGACTGACAG	rgl-MIR5141		26	4	AGTCCCGAACCCGTCGGCTGTCGGTG	peu-MIR2911
18	4	CGTTTCACGTCGGGTTCA	ppt-MIR894		21	40	AATAAAGCTGTGGGAAGATAC	cme-MIR396e		19	1	CTGACAGATAAGCCGACGT	rgl-MIR5141		19	4	TCCCAGTCCCGAACCCGTC	peu-MIR2911
20	4	CGTTTCACGTCGGGTTCACC	ppt-MIR894		22	5	AATAAAGCTGTGGGAAGATACA	cme-MIR396e		21	2	TGGAAGGGGCATGCAGAGGAG	ssp-MIR528		22	5	GGTGGACTGCTCGAGCTGCTCC	peu-MIR2911
19	5	CGTTTCACGTCGGGTTCAC	ppt-MIR894		18	1	CAATAAAGCTGTGGGAAG	cme-MIR396e		24	1	ACAGAAGAGAGAGAGCACAACCCA	aqc-MIR529		18	6	CCAGTCCCGAACCCGTCG	peu-MIR2911
18	7	GTTTCACGTCGGGTTCAC	ppt-MIR894		20	1	CAATAAAGCTGTGGGAAGAT	cme-MIR396e		18	1	TGCATTTGCACCTACACC	cme-MIR530b		18	6	CCCAGTCCCGAACCCGTC	peu-MIR2911
18	13	TTTCACGTCGGGTTCACC	ppt-MIR894		21	1	CCACGGCTTTCTTGAACTGCA	cme-MIR396e		20	1	TGCATTTGCACCTACACCTT	cme-MIR530b		19	7	CAGTCCCGAACCCGTCGGC	peu-MIR2911
19	24	GTTTCACGTCGGGTTCACC	ppt-MIR894		19	2	GTTCAATAAAGCTGTGGGA	cme-MIR396e		22	2	CTGCATTTGCACCTACACCTTC	cme-MIR530b		19	7	TGGACTGCTCGAGCTGCTC	peu-MIR2911
18	167	TTCACGTCGGGTTCACCA	ppt-MIR894		20	10	GTTCAATAAAGCTGTGGGAA	cme-MIR396e		20	2	GCATTTGCACCTACACCTTC	cme-MIR530b		26	7	TGGACTGCTCGAGCTGCTCCCGCGGC	peu-MIR2911
19	457	TTTCACGTCGGGTTCACCA	ppt-MIR894		21	639	GTTCAATAAAGCTGTGGGAAG	cme-MIR396e		23	3	CCTGCATTTGCACCTACACCTTC	cme-MIR530b		19	8	CCAGTCCCGAACCCGTCGG	peu-MIR2911
21	498	CGTTTCACGTCGGGTTCACCA	ppt-MIR894		22	8	GTTCAATAAAGCTGTGGGAAGA	cme-MIR396e		19	3	TGCATTTGCACCTACACCT	cme-MIR530b		28	8	GGTGGACTGCTCGAGCTGCTCCCGCGGC	peu-MIR2911
20	1259	GTTTCACGTCGGGTTCACCA	ppt-MIR894		18	1	TCAATAAAGCTGTGGGAA	cme-MIR396e		22	4	TGCATTTGCACCTACACCTTCA	cme-MIR530b		21	9	CTGCTCGAGCTGCTCCCGCGG	peu-MIR2911
					19	11	TCAATAAAGCTGTGGGAAG	cme-MIR396e		21	1220	TGCATTTGCACCTACACCTTC	cme-MIR530b		25	9	GGACTGCTCGAGCTGCTCCCGCGGC	peu-MIR2911
					20	12	TCAATAAAGCTGTGGGAAGA	cme-MIR396e		23	1	TGAACTCAATCACTTGCTGCCGT	osa-MIR5538		22	10	CTGCTCGAGCTGCTCCCGCGGC	peu-MIR2911
					21	17	TCAATAAAGCTGTGGGAAGAT	cme-MIR396e		24	1	TGAACTCAATCACTTGCTGCCGTT	osa-MIR5538		21	11	TGGACTGCTCGAGCTGCTCCC	peu-MIR2911
					22	1	TCAATAAAGCTGTGGGAAGATA	cme-MIR396e		25	2	CTACTGAACTCAATCACTTGCTGCC	osa-MIR5538		27	12	GTGGACTGCTCGAGCTGCTCCCGCGGC	peu-MIR2911
					24	2	TCAATAAAGCTGTGGGAAGATACA	cme-MIR396e		24	3	ACTGAACTCAATCACTTGCTGCCG	osa-MIR5538		20	12	TCCCAGTCCCGAACCCGTCG	peu-MIR2911
					21	1	TGTATTCTTCCACGGCTTTCT	cme-MIR396e		24	4	TACTGAACTCAATCACTTGCTGCC	osa-MIR5538		19	13	AGTCCCGAACCCGTCGGCT	peu-MIR2911
					19	3	TTCAATAAAGCTGTGGGAA	cme-MIR396e		24	5	CTACTGAACTCAATCACTTGCTGC	osa-MIR5538		20	18	GTGGACTGCTCGAGCTGCTC	peu-MIR2911
					20	194	TTCAATAAAGCTGTGGGAAG	cme-MIR396e		19	1	TGGTGGTGGTGGAGGAGGA	ath-MIR5655		20	18	TGGACTGCTCGAGCTGCTCC	peu-MIR2911
					21	14	TTCAATAAAGCTGTGGGAAGA	cme-MIR396e		21	1	TGGAAATGGGGAAGTGGAGAA	sly-MIR6024		25	21	TCCCAGTCCCGAACCCGTCGGCTGT	peu-MIR2911
					19	2	TTCCACGGCTTTCTTGAAC	cme-MIR396e		25	1	CAAGTCGTTGTAGTATAGTGGTAAG	gma-MIR6300		19	24	CCCAGTCCCGAACCCGTCG	peu-MIR2911
					20	3	TTCCACGGCTTTCTTGAACT	cme-MIR396e		23	4	CAAGTCGTTGTAGTATAGTGGTA	gma-MIR6300		21	26	GGTGGACTGCTCGAGCTGCTC	peu-MIR2911
					21	66	TTCCACGGCTTTCTTGAACTG	cme-MIR396e		24	13	CAAGTCGTTGTAGTATAGTGGTAA	gma-MIR6300		19	28	GACTGCTCGAGCTGCTCCC	peu-MIR2911
					21	1	TCCACGGCTTTCTTGAACTGT	mdm-MIR396g		20	1	CGGCGGCGGTGGCGGCGGCG	ptc-MIR6423		21	29	TCCCAGTCCCGAACCCGTCGG	peu-MIR2911
					22	2	TTCCACAGCTTTCTTGAACTGT	gma-MIR396h		21	1	TTCTTGCTCAAATGAGTATTC	cme-MIR828		20	34	CCCAGTCCCGAACCCGTCGG	peu-MIR2911
					21	3	TTCCACAGTTTTCTTGAACTG	gma-MIR396j		21	1	CTCGTTGTCTGTTCGACCTTG	cme-MIR858		20	35	CAGTCCCGAACCCGTCGGCT	peu-MIR2911
					19	1	AAGAAAGCTGTGGGAGAAT	gma-MIR396k		21	1	CTCTCGTTGTCTGTTCGACCT	cme-MIR858		22	36	GTGGACTGCTCGAGCTGCTCCC	peu-MIR2911
					20	3	CATTGAGTGCAGCGTTGATG	cme-MIR397		23	1	CTCTCGTTGTCTGTTCGACCTTG	cme-MIR858		24	36	TCCCAGTCCCGAACCCGTCGGCTG	peu-MIR2911
					21	10	CATTGAGTGCAGCGTTGATGT	cme-MIR397		18	1	TCTCGTTGTCTGTTCGAC	cme-MIR858		23	39	GGTGGACTGCTCGAGCTGCTCCC	peu-MIR2911
					22	1	CATTGAGTGCAGCGTTGATGTC	cme-MIR397		19	1	TCTCGTTGTCTGTTCGACC	cme-MIR858		23	49	CCAGTCCCGAACCCGTCGGCTGT	peu-MIR2911
					19	1	TCATTGAGTGCAGCGTTGA	cme-MIR397		20	1	TCTCGTTGTCTGTTCGACCT	cme-MIR858		21	52	GTGGACTGCTCGAGCTGCTCC	peu-MIR2911
					21	224	TCATTGAGTGCAGCGTTGATG	cme-MIR397		21	1	TTGCTCTCGTTGTCTGTTCGA	cme-MIR858		24	56	CCCAGTCCCGAACCCGTCGGCTGT	peu-MIR2911
					21	2	TATGTGTTCTCAGGTCGCCCC	nta-MIR398		24	2	TCTCGTTGTCTGTTCGACCTTGAA	cme-MIR858		22	75	CAGTCCCGAACCCGTCGGCTGT	peu-MIR2911
					19	1	TGTGTTCTCAGGTCGCCCC	cme-MIR398a		23	12	TCTCGTTGTCTGTTCGACCTTGA	cme-MIR858		22	76	TCCCAGTCCCGAACCCGTCGGC	peu-MIR2911
					20	1	TGTGTTCTCAGGTCGCCCCT	cme-MIR398a		22	125	TCTCGTTGTCTGTTCGACCTTG	cme-MIR858		21	86	AGTCCCGAACCCGTCGGCTGT	peu-MIR2911
					21	14	TGTGTTCTCAGGTCGCCCCTG	cme-MIR398a		19	2	CGTTTCACGTCGGGTTCAC	ppt-MIR894		20	100	AGTCCCGAACCCGTCGGCTG	peu-MIR2911
					21	1	TTGTGTTCTCAGGTCACCCCT	cme-MIR398b		20	2	CGTTTCACGTCGGGTTCACC	ppt-MIR894		21	172	CCAGTCCCGAACCCGTCGGCT	peu-MIR2911
					23	1	TTTGTGTTCTCAGGTCACCCCTT	cme-MIR398b		18	6	CGTTTCACGTCGGGTTCA	ppt-MIR894		22	176	CCAGTCCCGAACCCGTCGGCTG	peu-MIR2911
					21	5	TGCCAAAGGAGATTTGCCCCG	cme-MIR399a		18	13	GTTTCACGTCGGGTTCAC	ppt-MIR894		21	241	CAGTCCCGAACCCGTCGGCTG	peu-MIR2911
					21	2	TGCCAAAGGAGAATTGCCCTG	mdm-MIR399c		19	18	GTTTCACGTCGGGTTCACC	ppt-MIR894		20	258	CCAGTCCCGAACCCGTCGGC	peu-MIR2911
					19	1	TGCCAAAGGAGAGTTGCCC	cme-MIR399g		18	32	TTTCACGTCGGGTTCACC	ppt-MIR894		23	317	CCCAGTCCCGAACCCGTCGGCTG	peu-MIR2911
					21	2	TGCCAAAGGAGAGTTGCCCTT	cme-MIR399g		18	496	TTCACGTCGGGTTCACCA	ppt-MIR894		23	403	TCCCAGTCCCGAACCCGTCGGCT	peu-MIR2911
					23	3	AGCCAGGGAAGAGGCAGTGCATG	aqc-MIR408		19	732	TTTCACGTCGGGTTCACCA	ppt-MIR894		21	723	CCCAGTCCCGAACCCGTCGGC	peu-MIR2911
					20	4	CAGGGAAGAGGCAGTGCATG	aqc-MIR408		21	749	CGTTTCACGTCGGGTTCACCA	ppt-MIR894		22	978	CCCAGTCCCGAACCCGTCGGCT	peu-MIR2911
					21	17	CCAGGGAAGAGGCAGTGCATG	aqc-MIR408		20	1575	GTTTCACGTCGGGTTCACCA	ppt-MIR894		18	1	CATCTCTTGCACACTGGA	vvi-MIR2950
					22	1	CCAGGGAAGAGGCAGTGCATGG	aqc-MIR408							20	1	TCCATCTCTTGCACACTGGA	vvi-MIR2950
					22	1	GCCAGGGAAGAGGCAGTGCATG	aqc-MIR408							19	1	TTCCATCTCTTGCACACTG	vvi-MIR2950
					20	4	ATGCACTGCCTCTTCCCTGG	cme-MIR408							24	1	TTCCATCTCTTGCACACTGGACCA	vvi-MIR2950
					21	109	ATGCACTGCCTCTTCCCTGGC	cme-MIR408							20	6	TTCCATCTCTTGCACACTGG	vvi-MIR2950
					22	45	ATGCACTGCCTCTTCCCTGGCT	cme-MIR408							21	2467	TTCCATCTCTTGCACACTGGA	vvi-MIR2950
					24	1	ATGCACTGCCTCTTCCCTGGCTGC	cme-MIR408							24	1	TTGGACTGAAGGGAGCTCCCTTTC	aau-MIR319
					25	1	ATGCACTGCCTCTTCCCTGGCTGCC	cme-MIR408							22	3	TAGCTGCTGACTCATTCATCCA	ctr-MIR319
					23	1	CATGCACTGCCTCTTCCCTGGCT	cme-MIR408							21	3	TTGGACTGAAGGGAGCTCCCA	ctr-MIR319
					20	1	CGGGGAACAGACAGAGCATG	cme-MIR408							19	1	AGTGAATGATGCGGGAGAC	hbr-MIR319
					21	1	GCGGGGAACAGACAGAGCATG	cme-MIR408							20	1	GTGAATGATGCGGGAGACAA	hbr-MIR319
					21	3	TGCACTGCCTCTTCCCTGGCT	cme-MIR408							25	2	AGTGAATGATGCGGGAGACAAATTG	hbr-MIR319
					22	20	TGCACTGCCTCTTCCCTGGCTG	cme-MIR408							20	9	AGTGAATGATGCGGGAGACA	hbr-MIR319
					23	3	ATGCACTGCCTCTTCCCTGGCTC	nta-MIR408							23	51	AGTGAATGATGCGGGAGACAAAT	hbr-MIR319
					22	1	TGCACTGCCTCTTCCCTGGCTC	nta-MIR408							22	208	AGTGAATGATGCGGGAGACAAA	hbr-MIR319
					23	7	ATGCACTGCCTCTTCCCTGGCTT	mdm-MIR408a							21	409	AGTGAATGATGCGGGAGACAA	hbr-MIR319
					22	1	TGCACTGCCTCTTCCCTGGCTT	mdm-MIR408a							23	1	AGAGAGCTTTCTTCAGTCCACTC	cme-MIR319a
					21	1	CGGCAAGCTAGAGACAGCAAC	osa-MIR444c							26	1	CACTCATGGGTGGCGGTAGGGTTTAA	cme-MIR319a
					21	7	ACAACCTCCCTCAAAGGCTTC	cme-MIR477a							22	1	GGGTGGCGGTAGGGTTTAATTA	cme-MIR319a
					23	1	ACAACCTCCCTCAAAGGCTTCCA	cme-MIR477a							21	1	GGTGGCGGTAGGGTTTAATTA	cme-MIR319a
					20	18	ACCTCCCTCAAAGGCTTCCA	cme-MIR477a							20	1	TGAATGATGCGGGAGACAAA	cme-MIR319a
					21	135	ACCTCCCTCAAAGGCTTCCAA	cme-MIR477a							20	1	TGGACTGAAGGGAGCTCCCT	cme-MIR319a
					24	3	ACCTCCCTCAAAGGCTTCCAATAT	cme-MIR477a							21	1	TGGACTGAAGGGAGCTCCCTT	cme-MIR319a
					19	2	CCTCCCTCAAAGGCTTCCA	cme-MIR477a							23	1	TGGCGGTAGGGTTTAATTAGCTG	cme-MIR319a
					20	2	CCTCCCTCAAAGGCTTCCAA	cme-MIR477a							20	1	TGGGTGGCGGTAGGGTTTAA	cme-MIR319a
					22	1	CCTCCCTCAAAGGCTTCCAATA	cme-MIR477a							21	1	TGGGTGGCGGTAGGGTTTAAT	cme-MIR319a
					24	1	CCTCCCTCAAAGGCTTCCAATATT	cme-MIR477a							22	2	GATGCGGGAGACAAATTGAATC	cme-MIR319a
					21	4	TACAACCTCCCTCAAAGGCTT	cme-MIR477a							22	3	ATGGGTGGCGGTAGGGTTTAAT	cme-MIR319a
					22	1	TACAACCTCCCTCAAAGGCTTC	cme-MIR477a							21	4	TGAATGATGCGGGAGACAAAT	cme-MIR319a
					24	1	TACAACCTCCCTCAAAGGCTTCCA	cme-MIR477a							22	5	AGAGCTTTCTTCAGTCCACTCA	cme-MIR319a
					20	4	TCCCTCAAAGGCTTCCAATA	cme-MIR477a							21	8	AGAGCTTTCTTCAGTCCACTC	cme-MIR319a
					21	34	TCCCTCAAAGGCTTCCAATAT	cme-MIR477a							22	8	TGGGTGGCGGTAGGGTTTAATT	cme-MIR319a
					22	4	TCCCTCAAAGGCTTCCAATATT	cme-MIR477a							22	11	CTTGGACTGAAGGGAGCTCCCT	cme-MIR319a
					23	2	TCCCTCAAAGGCTTCCAATATTC	cme-MIR477a							21	19	CTTGGACTGAAGGGAGCTCCC	cme-MIR319a
					23	1	TATGATGATGATGATGATGATGA	aqc-MIR482c							20	62	TTGGACTGAAGGGAGCTCCC	cme-MIR319a
					18	1	AAACCTGGCTCTGATACC	rgl-MIR5139							21	100	TTGGACTGAAGGGAGCTCCCT	cme-MIR319a
					19	4	AAACCTGGCTCTGATACCA	rgl-MIR5139							22	2	TTGGACTGAAGGGAGCTCCCTA	aly-MIR319b
					18	9	AACCTGGCTCTGATACCA	rgl-MIR5139							22	1	TTGGACTGAAGGGAGCTCCCTC	cme-MIR319b
					21	1	CGACTGACAGATAAGCCGACG	rgl-MIR5141							22	1	AACTGCCGACTCATTCACTCAA	cme-MIR319c
					24	1	GCGGCAGACCCGACGCGACTGACA	rgl-MIR5141							18	1	CTTGGACTGAAGGGAGCT	cme-MIR319c
					21	1	TGGAAGGGGCATGCAGAGGAG	ssp-MIR528							20	1	CTTGGACTGAAGGGAGCTCC	cme-MIR319c
					20	1	AGAGAGAGAGCACAACCCAT	aqc-MIR529							22	2	CTTGGACTGAAGGGAGCTCCTC	cme-MIR319c
					22	1	CTTGACAGAAGAGAGAGAGCAC	far-MIR529							21	2	TTGGACTGAAGGGAGCTCCTC	cme-MIR319c
					19	3	TGCATTTGCACCTACACCT	cme-MIR530b							20	3	AACTGCCGACTCATTCACTC	cme-MIR319c
					20	2	TGCATTTGCACCTACACCTT	cme-MIR530b							21	15	AACTGCCGACTCATTCACTCA	cme-MIR319c
					21	657	TGCATTTGCACCTACACCTTC	cme-MIR530b							19	1	ATTGGACTGAAGGGAGCTC	cme-MIR319d
					22	3	TGCATTTGCACCTACACCTTCA	cme-MIR530b							19	1	TGCTGCTCATTCGTTAGTT	cme-MIR319d
					21	1	TGCATTTGCACCTGCACCTTC	tcc-MIR530b							21	1	TTGCTGCTCATTCGTTAGTTC	cme-MIR319d
					21	1	TGACAACGAGAGAGAGCACGC	mdm-MIR535a							20	2	ATTGGACTGAAGGGAGCTCC	cme-MIR319d
					24	26	ACTGAACTCAATCACTTGCTGCCG	osa-MIR5538							18	2	TTGGACTGAAGGGAGCTC	cme-MIR319d
					24	4	CTACTGAACTCAATCACTTGCTGC	osa-MIR5538							19	2	TTGGACTGAAGGGAGCTCC	cme-MIR319d
					24	1	CTGAACTCAATCACTTGCTGCCGT	osa-MIR5538							21	4	ATTGGACTGAAGGGAGCTCCT	cme-MIR319d
					24	16	TACTGAACTCAATCACTTGCTGCC	osa-MIR5538							20	4	TGCTGCTCATTCGTTAGTTC	cme-MIR319d
					24	2	TGAACTCAATCACTTGCTGCCGTT	osa-MIR5538							20	10	TTGGACTGAAGGGAGCTCCT	cme-MIR319d
					18	1	GGGGACAATATCTGGTAC	cca-MIR6107							21	46	TGCTGCTCATTCGTTAGTTCA	cme-MIR319d
					24	33	ATCAAGTCGTTGTAGTATAGTGGT	gma-MIR6300							22	1	TTGGACTGAAGGGAGCTCCCAA	ppt-MIR319e
					25	5	ATCAAGTCGTTGTAGTATAGTGGTA	gma-MIR6300							22	12	AAGCTCAGGAGGGATAGCGCCT	bdi-MIR390a
					26	7	ATCAAGTCGTTGTAGTATAGTGGTAA	gma-MIR6300							21	1	AGCTCAGGAGGGATAGCGCCA	cme-MIR390a
					27	1	ATCAAGTCGTTGTAGTATAGTGGTAAG	gma-MIR6300							20	1	CGCTATCTATCCTGAGTTTC	cme-MIR390a
					28	1	ATCAAGTCGTTGTAGTATAGTGGTAAGT	gma-MIR6300							22	13	AAGCTCAGGAGGGATAGCGCCA	cme-MIR390a
					21	1	CAAGTCGTTGTAGTATAGTGG	gma-MIR6300							21	21	CGCTATCTATCCTGAGTTTCA	cme-MIR390a
					23	8	CAAGTCGTTGTAGTATAGTGGTA	gma-MIR6300							19	1	CAGGAGGGATAGCGCCGTG	rco-MIR390a
					24	70	CAAGTCGTTGTAGTATAGTGGTAA	gma-MIR6300							19	1	AAGCTCAGGAGGGATAGCG	cme-MIR390c
					25	8	CAAGTCGTTGTAGTATAGTGGTAAG	gma-MIR6300							19	1	AGCTCAGGAGGGATAGCGC	cme-MIR390c
					28	1	CAAGTCGTTGTAGTATAGTGGTAAGTAT	gma-MIR6300							21	1	CTCTGAAGCTCAGGAGGGATA	cme-MIR390c
					25	1	TCAAGTCGTTGTAGTATAGTGGTAA	gma-MIR6300							20	2	CGCTATCCATCCTGAGTTTC	cme-MIR390c
					20	1	GGCGGCGGCGGCGGTGGCGG	ptc-MIR6423							21	4	AGCTCAGGAGGGATAGCGCCG	cme-MIR390c
					24	1	AAGACGGATGATTAAAGTTGGACA	osa-MIR812j							21	8	CGCTATCCATCCTGAGTTTCA	cme-MIR390c
					22	1	TCTTGCTCAAATGAGTATTCCA	cme-MIR828							20	12	AAGCTCAGGAGGGATAGCGC	cme-MIR390c
					21	2	CTCGTTGTCTGTTCGACCTTG	cme-MIR858							20	32	AGCTCAGGAGGGATAGCGCC	cme-MIR390c
					20	1	TCGTTGTCTGTTCGACCTTG	cme-MIR858							21	2532	AAGCTCAGGAGGGATAGCGCC	cme-MIR390c
					20	1	TCTCGTTGTCTGTTCGACCT	cme-MIR858							19	1	CCGTTAAGCTCAGGAGGGA	cme-MIR390d
					22	87	TCTCGTTGTCTGTTCGACCTTG	cme-MIR858							22	3	TAAGCTCAGGAGGGATAGCGCC	cme-MIR390d
					23	4	TCTCGTTGTCTGTTCGACCTTGA	cme-MIR858							21	20	CGCTATCCATCCTGAGTTTCC	cme-MIR390d
					24	3	TCTCGTTGTCTGTTCGACCTTGAA	cme-MIR858							21	2	AAGCTCAGGAGGGATAGCACC	gma-MIR390d
					19	3	CGTTTCACGTCGGGTTCAC	ppt-MIR894							21	1	TTTGGATCATGCTATCCCTTC	cme-MIR393a
					20	2	CGTTTCACGTCGGGTTCACC	ppt-MIR894							21	6	ATCATGCTATCCCTTCGGATT	cme-MIR393a
					21	1330	CGTTTCACGTCGGGTTCACCA	ppt-MIR894							21	7	ATCATGCCATCTCTTTGGATT	cme-MIR393b
					18	7	GTTTCACGTCGGGTTCAC	ppt-MIR894							22	2	TCCAAAGGGATCGCATTGATCC	cme-MIR393c
					19	47	GTTTCACGTCGGGTTCACC	ppt-MIR894							20	6	TCCAAAGGGATCGCATTGAT	cme-MIR393c
					20	2526	GTTTCACGTCGGGTTCACCA	ppt-MIR894							21	13	TCCAAAGGGATCGCATTGATC	cme-MIR393c
					18	352	TTCACGTCGGGTTCACCA	ppt-MIR894							22	1	TGGGCATACTGCCAACTGAGCT	mes-MIR394
					18	27	TTTCACGTCGGGTTCACC	ppt-MIR894							22	1	TTGGCATTCTGTCCACCTCCTC	cme-MIR394a
					19	1768	TTTCACGTCGGGTTCACCA	ppt-MIR894							21	4	AGGTGGGCATACTGCCAATTG	cme-MIR394a
															20	16	TTGGCATTCTGTCCACCTCC	cme-MIR394a
															21	1	TGAAGTGTTTGGGGGAACTCT	cme-MIR395c
															20	2	TGAAGTGTTTGGGGGAACTC	cme-MIR395c
															22	22	GTTCCCTTCCAAGCACTTCAGA	cme-MIR395e
															23	1	CCACAGCTTTCTTGAACTGCATT	lja-MIR396
															22	1	GGTTCAATAAAGCTGTGGGAAA	aqc-MIR396a
															21	1	TCCACAGCTTTCTTGAACTTA	cme-MIR396a
															22	5	TTCCACAGCTTTCTTGAACTTA	cme-MIR396a
															23	1	TTCCACAGCTTTCTTGAACTGTC	csi-MIR396a
															20	1	TTCCACAGCTTTCTTGAACA	mdm-MIR396a
															21	1	TTCCACAGCTTTCTTGAACAG	mdm-MIR396a
															21	4	TTCCACAGCTTTCTTGAACTA	pab-MIR396a
															24	2	TTCCACAGCTTTCTTGAACTTTTT	aqc-MIR396b
															23	4	TTCCACAGCTTTCTTGAACTTTT	aqc-MIR396b
															21	1	ATTCTTCCACAGCTTTCTTGA	cme-MIR396b
															18	1	CGGTTCAATAAAGCTGTG	cme-MIR396b
															22	1	CTTCCACAGCTTTCTTGAACTG	cme-MIR396b
															24	1	GCGGTTCAATAAAGCTGTGGGAAG	cme-MIR396b
															20	1	GGTTCAATAAAGCTGTGGGA	cme-MIR396b
															21	1	GGTTCAATAAAGCTGTGGGAA	cme-MIR396b
															22	1	TCCACAGCTTTCTTGAACTGCA	cme-MIR396b
															22	2	CGGTTCAATAAAGCTGTGGGAA	cme-MIR396b
															22	2	GGTTCAATAAAGCTGTGGGAAG	cme-MIR396b
															23	2	TTCCACAGCTTTCTTGAACTGCA	cme-MIR396b
															22	3	TTCCACAGCTTTCTTGAACTGC	cme-MIR396b
															20	4	TCCACAGCTTTCTTGAACTG	cme-MIR396b
															21	31	CCACAGCTTTCTTGAACTGCA	cme-MIR396b
															21	52	CGGTTCAATAAAGCTGTGGGA	cme-MIR396b
															21	2473	TTCCACAGCTTTCTTGAACTG	cme-MIR396b
															19	1	TCAATAAAGCTGTGGGAAA	bdi-MIR396c
															21	2	CCACAGCTTTCTTGAACTGCT	bdi-MIR396c
															21	4	GTTCAATAAAGCTGTGGGAAA	bdi-MIR396c
															20	5	TTCAATAAAGCTGTGGGAAA	bdi-MIR396c
															23	1	TTCCACAGCTTTCTTGAACTTTA	cca-MIR396c
															22	4	TTCCACAGCTTTCTTGAACTTC	cme-MIR396c
															19	1	CACAGCTTTCTTGAACTTT	cme-MIR396d
															21	1	CATGCTTTTCCACAGCTTTCT	cme-MIR396d
															18	1	TCCACAGCTTTCTTGAAC	cme-MIR396d
															23	1	TTCCACAGCTTTCTTGAACTTTC	cme-MIR396d
															21	1	TTTTCCACAGCTTTCTTGAAC	cme-MIR396d
															20	2	TCCACAGCTTTCTTGAACTT	cme-MIR396d
															21	2	TCCACAGCTTTCTTGAACTTT	cme-MIR396d
															18	12	TTCCACAGCTTTCTTGAA	cme-MIR396d
															22	25	TTCCACAGCTTTCTTGAACTTT	cme-MIR396d
															20	37	TTCCACAGCTTTCTTGAACT	cme-MIR396d
															19	50	TTCCACAGCTTTCTTGAAC	cme-MIR396d
															21	118	AAGCTGTGGGAGAACATGGCA	cme-MIR396d
															21	378	TTCCACAGCTTTCTTGAACTT	cme-MIR396d
															21	1	CAATAAAGCTGTGGGAAGATA	cme-MIR396e
															18	1	TCAATAAAGCTGTGGGAA	cme-MIR396e
															22	1	TCAATAAAGCTGTGGGAAGATA	cme-MIR396e
															20	1	TCCACGGCTTTCTTGAACTG	cme-MIR396e
															21	1	TCTTCCACGGCTTTCTTGAAC	cme-MIR396e
															20	1	TTCCACGGCTTTCTTGAACT	cme-MIR396e
															18	2	AAAGCTGTGGGAAGATAC	cme-MIR396e
															21	2	ATAAAGCTGTGGGAAGATACA	cme-MIR396e
															19	2	GTTCAATAAAGCTGTGGGA	cme-MIR396e
															22	4	GTTCAATAAAGCTGTGGGAAGA	cme-MIR396e
															21	4	TTCAATAAAGCTGTGGGAAGA	cme-MIR396e
															21	7	TCAATAAAGCTGTGGGAAGAT	cme-MIR396e
															19	10	TCAATAAAGCTGTGGGAAG	cme-MIR396e
															20	12	TCAATAAAGCTGTGGGAAGA	cme-MIR396e
															20	18	GTTCAATAAAGCTGTGGGAA	cme-MIR396e
															21	46	AATAAAGCTGTGGGAAGATAC	cme-MIR396e
															21	53	TTCCACGGCTTTCTTGAACTG	cme-MIR396e
															20	258	TTCAATAAAGCTGTGGGAAG	cme-MIR396e
															21	758	GTTCAATAAAGCTGTGGGAAG	cme-MIR396e
															21	1	GCTCAAGAAAGCTGTGGGAGA	mdm-MIR396e
															21	1	TCCACAGCTTTCTTGAACTGT	gma-MIR396h
															22	1	TTCCACAGCTTTCTTGAACTGT	gma-MIR396h
															21	3	TTCCACAGTTTTCTTGAACTG	gma-MIR396j
															20	1	CATTGAGTGCAGCGTTGATG	cme-MIR397
															19	1	TCATTGAGTGCAGCGTTGA	cme-MIR397
															20	1	TCATTGAGTGCAGCGTTGAT	cme-MIR397
															21	12	CATTGAGTGCAGCGTTGATGT	cme-MIR397
															21	478	TCATTGAGTGCAGCGTTGATG	cme-MIR397
															21	3	TGATTGAGTGCAGCGTTGATG	sly-MIR397
															21	1	TCTCAGGTCACCCCTTTGGGA	csi-MIR398
															21	2	TATGTGTTCTCAGGTCGCCCC	nta-MIR398
															21	49	TGTGTTCTCAGGTCGCCCCTG	cme-MIR398a
															23	4	TTTGTGTTCTCAGGTCACCCCTT	cme-MIR398b
															20	2	CAAAGGAGAATTGCCCTGCC	mes-MIR399
															21	3	TGCCAAAGGAGATTTGCCCCG	cme-MIR399a
															21	2	TGCCAAAGGAGAATTGCCCTG	mdm-MIR399c
															21	2	TGCCAAAGGAGAGTTGCCCTT	cme-MIR399g
															20	1	CAGGGAAGAGGCAGTGCATG	aqc-MIR408
															22	4	GCCAGGGAAGAGGCAGTGCATG	aqc-MIR408
															23	6	AGCCAGGGAAGAGGCAGTGCATG	aqc-MIR408
															21	9	CCAGGGAAGAGGCAGTGCATG	aqc-MIR408
															23	1	ATGCACTGCCTCTTCCCTGGCTA	cca-MIR408
															21	1	GCACTGCCTCTTCCCTGGCTG	cme-MIR408
															21	1	GCGGGGAACAGACAGAGCATG	cme-MIR408
															25	3	ATGCACTGCCTCTTCCCTGGCTGCC	cme-MIR408
															20	5	ATGCACTGCCTCTTCCCTGG	cme-MIR408
															20	5	TGCACTGCCTCTTCCCTGGC	cme-MIR408
															23	12	TGCACTGCCTCTTCCCTGGCTGC	cme-MIR408
															21	14	TGCACTGCCTCTTCCCTGGCT	cme-MIR408
															22	147	TGCACTGCCTCTTCCCTGGCTG	cme-MIR408
															22	175	ATGCACTGCCTCTTCCCTGGCT	cme-MIR408
															21	410	ATGCACTGCCTCTTCCCTGGC	cme-MIR408
															22	1	TGCACTGCCTCTTCCCTGGCTC	nta-MIR408
															23	2	ATGCACTGCCTCTTCCCTGGCTC	nta-MIR408
															22	4	TGCACTGCCTCTTCCCTGGCTT	mdm-MIR408a
															23	6	ATGCACTGCCTCTTCCCTGGCTT	mdm-MIR408a
															21	1	ATCTCCCTCAAAGGCTTCCAA	vvi-MIR477
															20	1	TCCCTCAAAGGCTTCCAATT	vvi-MIR477
															21	1	TCCCTCAAAGGCTTCCAATTT	vvi-MIR477
															19	1	ACCTCCCTCAAAGGCTTCC	cme-MIR477a
															26	1	ACCTCCCTCAAAGGCTTCCAATATTC	cme-MIR477a
															21	1	CCCTCAAAGGCTTCCAATATT	cme-MIR477a
															19	1	CCTCCCTCAAAGGCTTCCA	cme-MIR477a
															24	1	CTCCCTCAAAGGCTTCCAATATTC	cme-MIR477a
															22	2	CCTCCCTCAAAGGCTTCCAATA	cme-MIR477a
															23	3	ACCTCCCTCAAAGGCTTCCAATA	cme-MIR477a
															20	4	TCCCTCAAAGGCTTCCAATA	cme-MIR477a
															21	6	CCTCCCTCAAAGGCTTCCAAT	cme-MIR477a
															25	7	ACCTCCCTCAAAGGCTTCCAATATT	cme-MIR477a
															22	8	ACCTCCCTCAAAGGCTTCCAAT	cme-MIR477a
															20	8	CCTCCCTCAAAGGCTTCCAA	cme-MIR477a
															21	10	ACAACCTCCCTCAAAGGCTTC	cme-MIR477a
															22	17	TCCCTCAAAGGCTTCCAATATT	cme-MIR477a
															23	19	TCCCTCAAAGGCTTCCAATATTC	cme-MIR477a
															24	27	ACCTCCCTCAAAGGCTTCCAATAT	cme-MIR477a
															21	92	TCCCTCAAAGGCTTCCAATAT	cme-MIR477a
															20	95	ACCTCCCTCAAAGGCTTCCA	cme-MIR477a
															21	867	ACCTCCCTCAAAGGCTTCCAA	cme-MIR477a
															24	1	TATGATGATGATGATGATGATGAT	aqc-MIR482c
															19	2	TTCCCCAGCGGAGTCGCCA	osa-MIR5072
															18	3	TCCCCAGCGGAGTCGCCA	osa-MIR5072
															19	11	AAACCTGGCTCTGATACCA	rgl-MIR5139
															18	56	AACCTGGCTCTGATACCA	rgl-MIR5139
															24	1	CGACGCGACTGACAGATAAGCCGA	rgl-MIR5141
															24	1	CGGCAGACCCGACGCGACTGACAG	rgl-MIR5141
															24	1	GGCAGACCCGACGCGACTGACAGA	rgl-MIR5141
															22	1	CTGCATTTGCACCTACACCTTC	cme-MIR530b
															20	1	GCATTTGCACCTACACCTTC	cme-MIR530b
															18	1	TGCATTTGCACCTACACC	cme-MIR530b
															20	1	TGCATTTGCACCTACACCTT	cme-MIR530b
															22	1	TGCATTTGCACCTACACCTTCA	cme-MIR530b
															23	2	CCTGCATTTGCACCTACACCTTC	cme-MIR530b
															21	3	CCTGCATTTGCACCTACACCT	cme-MIR530b
															19	6	TGCATTTGCACCTACACCT	cme-MIR530b
															21	1473	TGCATTTGCACCTACACCTTC	cme-MIR530b
															21	2	TGCATTTGCACCTGCACCTTC	tcc-MIR530b
															25	1	ACTACTGAACTCAATCACTTGCTGC	osa-MIR5538
															24	1	ACTGAACTCAATCACTTGCTGCCG	osa-MIR5538
															26	1	CTACTGAACTCAATCACTTGCTGCCG	osa-MIR5538
															21	1	CTGAACTCAATCACTTGCTGC	osa-MIR5538
															24	1	TACTGAACTCAATCACTTGCTGCC	osa-MIR5538
															24	7	CTACTGAACTCAATCACTTGCTGC	osa-MIR5538
															21	1	CAAGTCGTTGTAGTATAGTGG	gma-MIR6300
															25	1	CAAGTCGTTGTAGTATAGTGGTAAG	gma-MIR6300
															23	6	CAAGTCGTTGTAGTATAGTGGTA	gma-MIR6300
															24	12	CAAGTCGTTGTAGTATAGTGGTAA	gma-MIR6300
															21	1	TGAAGCTCTGATACCAAATGA	ath-MIR829
															19	1	TCTCGTTGTCTGTTCGACC	cme-MIR858
															20	1	TCTCGTTGTCTGTTCGACCT	cme-MIR858
															22	1	TTGCTCTCGTTGTCTGTTCGAC	cme-MIR858
															21	4	CTCGTTGTCTGTTCGACCTTG	cme-MIR858
															24	7	TCTCGTTGTCTGTTCGACCTTGAA	cme-MIR858
															23	10	TCTCGTTGTCTGTTCGACCTTGA	cme-MIR858
															22	265	TCTCGTTGTCTGTTCGACCTTG	cme-MIR858
															22	1	CGTTTCACGTCGGGTTCACCAA	ppt-MIR894
															20	3	CGTTTCACGTCGGGTTCACC	ppt-MIR894
															18	7	CGTTTCACGTCGGGTTCA	ppt-MIR894
															19	9	CGTTTCACGTCGGGTTCAC	ppt-MIR894
															19	37	GTTTCACGTCGGGTTCACC	ppt-MIR894
															18	38	GTTTCACGTCGGGTTCAC	ppt-MIR894
															18	46	TTTCACGTCGGGTTCACC	ppt-MIR894
															21	1440	CGTTTCACGTCGGGTTCACCA	ppt-MIR894
															18	1643	TTCACGTCGGGTTCACCA	ppt-MIR894
															19	2025	TTTCACGTCGGGTTCACCA	ppt-MIR894
															20	3292	GTTTCACGTCGGGTTCACCA	ppt-MIR894
															21	1	CGATTCTTCTTCTTCTTCTTC	ssl-MIR948
															21	1	TTCTTCTTCTTCTTCTTCTTC	ssl-MIR948
