# Supplementary material for: High Throughput Sequencing of Small RNAs in the Two Cucurbita Germplasm with Different Sodium Accumulation Patterns Identifies Novel MicroRNAs Involved in Salt Stress Response
Source: PLoS One. 2015 May 26;10(5):e0127412. doi: 10.1371/journal.pone.0127412 (PMC4444200; doi:10.1371/journal.pone.0127412)
Supplement: S3 Table — 24hR, N12 root under control library; 24hNR, N12 root under salt stress treatment library; 54hR, N15 root under control library; 54hNR, N15 root under salt stress treatment library. (XLSX) [file pone.0127412.s005.xlsx]

## Sheet: Sheet1
S3 Table Novel miRNAs and their expression levels among four libraries
Name	Novel miRNA sequence	lengh	minimal folding free energies	Precursor sequence	Precursor length	24hR reads	24hNR reads	54hR reads	54hNR reads	miRNA*
novel_mir_4	TAGCAGCTATTGTCGAACTTC	21	-43.2	AAAATCTTGTGAAGTTCCACAATAGCCGCTAGCAGTGGGTTTGAGCTAGCAGCTATTGTCGAACTTCGCAAGATTGT	77	13	6	0	0	Yes
novel_mir_10	GGCGGAACGCGCACGGTGGGGCA	23	-57.9	GTGGTGCGGTGGCGGAACGCGCACGGTGGGGCAGTGTCCGAACGTTCCCGCGCTCTGGCCAGCCCCGCCCTGCCCCACTCGCGTGCGTCCCGCCCGCTTGCCCCCGCGCGCGCT	114	0	442	0	0	Yes
novel_mir_11	TTGAGCCGCGTCAATATCTCGTC	23	-47	TGAGTTTTGAAACTGGATGAAGGTATTGATGCGTCTCAATTTGAAAGACATGGCTAAATTTGTTATTATTGCTTTGCCGTGTGTTTTCTGATTGAGCCGCGTCAATATCTCGTCTCAAATTTTG	124	464	389	0	0	Yes
novel_mir_15	AAGAAGAGGAGGTGGAGGAGG	21	-67.3	TCTTCTTCTTCTTCTTCTTCCTTGAGAAAAACCTTACTGCTCGAACGCCGAAAACGAAATCCTTTTGTATTCGGAACGTTGTCAATGCCTGCACATAAACGTTCTTGGTCGGACAGTGTTAACGGAGAAGAGTCCGGAGACCAACAATTCAGCCATCAAGATGCCAAGCAATCTCGAATGGAACGCGAGCCGAAGACTGAAACAGAAGAAGAAGAGGAGGTGGAGGAGGAGGAGCAACG	239	26	6	0	0	Yes
novel_mir_17	TGGAGAGGCAGGGCACGTGCT	21	-41.3	TGAGCCATGTTGGAGAGGCAGGGCACGTGCTGGATTTAGCAGCTAGATTGAAGGTCTTAGCATGTGCCCTTTTTCACCAACTTGGATTCT	90	5986	5384	3345	3221	Yes
novel_mir_19	TTACAATAGGCACAGTGAAGT	21	-48.8	GCTGGCAGCATTACAATAGGCACAGTGAAGTGCTGAAGAACCCCCGAAGGAACCAACTTTTGGTTCTAATTTCAGTCATTCGCTTGCTTCCCTGTGTCTGTTGTAATATTGCCCAC	116	28	34	59	70	Yes
novel_mir_20	GGGAGGGAGACAGAGACAGC	20	-74.1	CGTCTCTATCGTGTTCTCGTCTCTCTCCCCTTGCTTATTCATCTCGCGCCGCGCGCCCTCTAATCTGTTCCTCCACAGTGCTTCTCGTTCTCATCGATTCAACTTACTCTTTCGAGGCTCTTGTCGATTCGGTTGAGTTCGTGTTCAATTGCTTGGAGTAGAAAGGGGAGGGAGACAGAGACAGCGACAGAGGCA	195	259	286	0	0	Yes
novel_mir_21	TGTAGATGATCGTTCTCGGGT	21	-39.7	TGTTCTTGGTCCTGTGTGGCTGTAGATGATCGTTCTCGGGTAGGCTCGCCCTGCCTGGGATGGTCGCATGGCGGTCTGACAGACTAAAAA	90	0	159	702	1141	Yes
novel_mir_25	AGGGATCAAAGAGAGACAGAGA	22	-42.9	ATCTTCCTTATCTCTGCTCTCTTATGCTCTCTTTTTGAAACGCCAATTCATTTGGGGGTTTTTCCAGAAGGGATCAAAGAGAGACAGAGACATGGAAGCT	100	0	50	0	12	Yes
novel_mir_29	TCTCTAGTAGACGTATTTTA	20	-34.6	CGGTTTTAAAACATGTCTACTAGGAAAAGGTTTTCCCACCTTTCCACGTTTCTTATAAGAGTGTAGAATCCTCTCTCTAGTAGACGTATTTTAAAACTGAAAA	103	0	20	0	0	Yes
novel_mir_30	CTTGTCCTCACATGATCATCA	21	-38.1	TTGGTTGTTACTTGTCCTCACATGATCATCAAATGCATGGTGAAGAAACATTTTTATAATCTCTCAACCATGCATCTAATGATCATGGGAGTGACAGATTGAACTCC	107	8	7	0	19	Yes
novel_mir_31	AGATCATGCGACAGTTTCACC	21	-29.8	TTGAAGCTGCCAGCATGATCTTAAATTTTCTCTCTCTTGTTTTCGTCGTTGAGGAAAGATCAGATCATGCGACAGTTTCACCTGTTGTCGTT	92	0	58	0	0	Yes
novel_mir_33	AGGGCAAGTCTCTTTTGGCAG	21	-36.94	GTGTAGCTGAATGGAATGGCAGGGCAAGTCTCTTTTGGCAGAAGAAGGAGAAGATCGAAAAAAGAAGCAAAAACAAAAATATTTTTTTATTTTTCTTTGAGATAATAATAAATCTCTGCCAATAGAGACTCGCACTGTTATTCTTGGCTACTTCTTC	157	0	8	0	0	Yes
novel_mir_34	TGCCAAAAGAGACTTGCCCTG	21	-38.8	AGAAGAATGAGAGGGCGGATCCCTTTTGGCAGAAAGATTAAAAATAGTTGCTGTTTAAGAGTGGTTCGTCTGCCAAAAGAGACTTGCCCTGCCATTCAACT	101	407	486	1010	1082	Yes
novel_mir_36	GGCATGTTGTCTGGCTCGAGG	21	-46.6	TTGTTTGAGGGGCATGTTGTCTGGCTCGAGGCCACTTTTCTGAATCCAAAATGGGATCTCATCGTGGCCGTATTCAGATAAGTGTCATCGGACCAGGCTTCATTCCCCCCACAAATTT	118	8831	9456	6750	6254	Yes
novel_mir_39	TTCTCTCCCTCAAGGGCTTCGG	22	-52.2	CATAAGACATGCTCTTTGCTTTCTCTCCCTCAAGGGCTTCGGCGACGGTGCCCGACATCACCCCGACGCCTTGCTTGAAGCCCTAGGGGAGGGGACGCCAATGGTACGTCTTCTCAA	117	1820	2359	708	1255	Yes
novel_mir_42	GTTCATGAAAGCTGTGGGAGA	21	-46.1	CTAGCCATGCTTTTCCACAGCTTTCTTGAACTTTCTTCCTCTTTTTTCATTCATCTTCTCAATCATTTCTATGCAAAGTAAAAACCCTTTGGAAGTTCATGAAAGCTGTGGGAGAACATGGCATT	125	0	974	0	1012	Yes
novel_mir_45	TGGCCAATGGAGACGAGGATT	21	-59.7	TCCGAGTTATTGGCCAATGGAGACGAGGATTCGGTGTCCAGAGCTGCGCGGTTTTACTTGGAGGTTTTGTTCTGTGAGAATTCCCAGCCTTTGCATCGAACCCTTGTCTCCACTTTGGCCAAAAGCCGTA	130	5	7	0	0	Yes
novel_mir_61	TGGCTCCTGCATCGTTGGTTCA	22	-39.6	TGGCTGAACTTGGCTCCTGCATCGTTGGTTCAGAAACACATCATTGTTCAAGCTAATATATCAGTTGATCAGTTATTGAGCCAACGAGTCAGCAGCTAAGTAACAACCGA	110	0	18	62	54	Yes
novel_mir_74	TGGAGAAGCAGGGCACGTGCTG	22	-61.1	AAGGTGCATGAAGAGCAAGATGGAGAAGCAGGGCACGTGCTGTGCTAACTCAATTCAGTTCAATTCAGATCTGTTGGGGGTTTTGAGTTAGTTCTTCATGTGCCCCTCTTCGCCATCGTGACCACTGCGCCTTAATT	137	75	0	0	134	Yes
novel_mir_79	AAGGAATGAAGGAAGCATGG	20	-48.1	CGCGGTGGTTGTTTCTTCGTTCCTGTTTATTGTATTCATACATATTATGTGGTTGAGTTCTCTTCCCTTCAAGGTTTATAGTTTTCATTTTAGGATTTTTATTGTCTATTCATGAAACCAGGTAGGAGAGATTGATCTGTGTACAATAAGCCGATGCTCTGGAAATAAGGAATGAAGGAAGCATGGTAGTGTGCAC	196	269	0	0	0	Yes
novel_mir_80	TTTAAAACGCGTCTACTAGGG	21	-40.5	TCTAAACTAGCTTTAGTCTAGACGTTTTAGAACTATAATTCTTAAGGGTATAGTCAATCTAGTAAGTTACATAGCCTCAAGCTAACTTTAGGAAGCTATATGTAACAACCTAAGCCTACCATTGGTAGATATTGTCCGTTTTGGCCTATTACGTAACGTTATCAGCTTCACAGTTTTAAAACGCGTCTACTAGGGAAAAATTTCC	205	34	0	0	0	Yes
novel_mir_84	TGCCAATAGAGACTCGCACTG	21	-45.8	AATGGAATGGCAGGGCAAGTCTCTTTTGGCAGAAGAAGGAGAAGATCGAAAAAAGAAGCAAAAACAAAAATATTTTTTTATTTTTCTTTGAGATAATAATAAATCTCTGCCAATAGAGACTCGCACTGTTATTCTTGG	138	7	0	0	0	Yes
novel_mir_96	GCGGGGAACAGACAGCGCATG	21	-52	GAGAACGGCAGCGGGGAACAGACAGCGCATGGATGGAGTCCTCAACAAAACCTTTGCCTTCCTCTCTTTGTTGGGCCTCTACTCATGCACTGCCTCTTCCCTGGCTGCCTTCATATTCTCA	121	0	0	2286	2786	Yes
novel_mir_100	AGCTGCCGACTCATTCGTTC	20	-36.4	GGGTTTAATTAGCTGCCGACTCATTCGTTCAAATACTGAGTCAATCAATCGGCTGTCGATTCAGTAAACGAGTGAATGATGCGGGAGACAAATTGAATCTT	101	0	0	298	421	Yes
novel_mir_101	GCGTCTGTTAGGGAGAGGTTTCC	23	-20	AGGGTTCTCTATCTGTAACAGCTCAAATCCACAGGCTTTCCCTTTTGAGTTTACCCCCAAGGTTTTTAAACTGCGTCTGTTAGGGAGAGGTTTCC	95	0	0	0	40	Yes
novel_mir_102	AGGGAGACAGAGACAGCGACAG	22	-76.8	CTTCCCGTCTCTATCGTGTTCTCGTCTCTCTCCCCTTGCTTATTCATCTCGCGCCGCGCGCCCTCTAATCTGTTCCTCCACAGTGCTTCTCGTTCTCATCGATTCAACTTACTCTTTCGAGGCTCTTGTCGATTCGGTTGAGTTCGTGTTCAATTGCTTGGAGTAGAAAGGGGAGGGAGACAGAGACAGCGACAGAGGCATGGAG	205	0	0	483	300	Yes
novel_mir_108	TCACCGCTAGTAGATATTGTT	21	-33.1	TTTGTTATGTTTGACTTAGGCGGTTGATTCGTTCATGGGACTGTTTACGAGTTGATTCATGAGGCTTTACTGGATTCCTGAATGTTTATTCCCATGTTATAGGAAGTAAAAATTTAGGTCGTACAAGGTTACAACTCACCGCTAGTAGATATTGTTCT	158	0	0	0	30	Yes
novel_mir_111	TTGGGGAGGAGAAGAAACATT	21	-109.2	CCCTTATAAAGGGTGTTTCGTTCTCCTCCCCAATCGAGGTGAGATCTCACAATCTACCTCCTTCCGGGCCAGCGTCCTCACTGACACTCGTTTCCTTCTCCAATAGATGTGGGACTCCCCCCCAATCCACCCCTTTGGGGCTCAGCCTCCTCGCTAGCACATCGCCCGGTGTCTGGATCTGATACCATGTGAGATCCCATATCGGTTGGGGAGGAGAAGAAACATTCTTTATAAGG	236	0	0	12858	13927	Yes
novel_mir_113	CGAAAATTAAGCCTACAATCA	21	-28.1	TTTATGTTTTCGAAAATTAAGCCTACAATCACTACTTGACATGCATACGAGAGAAAGTAACGATTGTAAGCTTAATTTTCAAAGACGGCAA	91	0	0	24	58	Yes
novel_mir_117	ACTCCCTTGAGGGCCTGGCAT	21	-71.4	TGTGAGATCCCACGTGAGGATGTTGGGTTCTTGAGGGGGTGGATTGTGAAATTCTAAATCGGTTGGAGAGGGGAATGAAATATTTGTTATCGAGTGTGGAAACCTCTCACAATCTACTCCCTTGAGGGCCTGGCATCCTCGCTCAC	146	0	0	1008	1342	Yes
novel_mir_128	CTTAGCCAACGACACGTGCCT	21	-38.7	AGGCGATCCCCGCTACTCATCCTTCACGAGGGCTTAGCCAACGACACGTGCCTTTGAGGACCGAAAAGCCCCTACAGCTGGTCGGCAATCGAGCGATAGGCGCATGCGTCGCTTCTAGCCTGGATTCTGA	130	0	0	379	1046	Yes
novel_mir_142	TGCGATTGTGACAAGTGGTATC	22	-38.5	GAGAGGCTACATCATACCATAAGTTTCTTTGCAATTTTTGTATTTTACACGGTTGACTTGTTGATGAGCAGAACAAGTGCCCCACAATCGTCTGTCCCGTGTTTGAAAGATTGCGATTGTGACAAGTGGTATCAGAGTCTAAG	143	0	0	301	0	Yes
