# Supplementary material for: High Throughput Sequencing of Small RNAs in the Two Cucurbita Germplasm with Different Sodium Accumulation Patterns Identifies Novel MicroRNAs Involved in Salt Stress Response
Source: PLoS One. 2015 May 26;10(5):e0127412. doi: 10.1371/journal.pone.0127412 (PMC4444200; doi:10.1371/journal.pone.0127412)
Supplement: S4 Table — 24hR, N12 root under control library; 24hNR, N12 root under salt stress treatment library; 54hR, N15 root under control library; 54hNR, N15 root under salt stress treatment library. (XLSX) [file pone.0127412.s006.xlsx]

## Sheet: 24hR-VS-24hNR
S4 Table Identified target genes of differentially expressed conserved and novel miRNAs in 24hR-vs-24hNR
miR-name	geneID	geneLength	Nr-ID	Nr-Score	Nr-Evalue	Nr-annotation	Nt-ID	Nt-Score	Nt-Evalue	Nt-annotation	Swissprot-ID	Swissprot-Score	Swissprot-Evalue	Swissprot-annotation	COG-Protein-or-Domain	COG-Score	COG-Evalue	COG-ID	COG-Function-Description	KO_id	KEGG-Evalue	KEGG-Score	KEGG-Gene	ko_definition	GO-BiologicalProcess	GO-MolecularFunction	Go-CellularComponent
cme-miR156g	CL2782.Contig2_All	1003	gi|219879368|gb|ACL51016.1|	272.7	5e-72	squamosa promoter-binding protein [Citrus trifoliata]	gi|225456344|ref|XM_002280124.1|	147	2e-32	PREDICTED: Vitis vinifera squamosa promoter-binding-like protein 13 (LOC100261045), mRNA	sp|P0DI11|SP13B_ARATH	179	2e-45	Squamosa promoter-binding-like protein 13B OS=Arabidopsis thaliana GN=SPL13B PE=3 SV=1	--	--	--	--	--	--	--	--	--	--	GO:0048653//anther development	-	-
cme-miR156g	CL2782.Contig3_All	1326	gi|225456345|ref|XP_002280160.1|	357.1	3e-97	PREDICTED: squamosa promoter-binding-like protein 13 [Vitis vinifera] >gi|147837620|emb|CAN77059.1| hypothetical protein VITISV_022138 [Vitis vinifera] >gi|297734432|emb|CBI15679.3| unnamed protein product [Vitis vinifera]	gi|225456344|ref|XM_002280124.1|	163	5e-37	PREDICTED: Vitis vinifera squamosa promoter-binding-like protein 13 (LOC100261045), mRNA	sp|P0DI11|SP13B_ARATH	206	2e-53	Squamosa promoter-binding-like protein 13B OS=Arabidopsis thaliana GN=SPL13B PE=3 SV=1	--	--	--	--	--	--	--	--	--	--	-	-	-
cme-miR156g	CL11896.Contig2_All	1974	gi|255547135|ref|XP_002514625.1|	551.2	2e-155	LIGULELESS1 protein, putative [Ricinus communis] >gi|223546229|gb|EEF47731.1| LIGULELESS1 protein, putative [Ricinus communis]	gi|359490893|ref|XM_002265167.2|	266	8e-68	PREDICTED: Vitis vinifera squamosa promoter-binding-like protein 6-like (LOC100260293), mRNA	sp|Q94JW8|SPL6_ARATH	177	2e-44	Squamosa promoter-binding-like protein 6 OS=Arabidopsis thaliana GN=SPL6 PE=2 SV=2	--	--	--	--	--	--	--	--	--	--	-	-	-
cme-miR156g	Unigene23942_All	402	--	--	--	--	gi|396578522|gb|JX013990.1|	95.6	3e-17	Manihot esculenta precursor microRNA miR156e gene, complete sequence	--	--	--	--	--	--	--	--	--	--	--	--	--	--	-	-	-
cme-miR156g	Unigene33115_All	273	--	--	--	--	--	--	--	--	--	--	--	--	--	--	--	--	--	--	--	--	--	--	-	-	-
ath-miR157d	CL2782.Contig2_All	1003	gi|219879368|gb|ACL51016.1|	272.7	5e-72	squamosa promoter-binding protein [Citrus trifoliata]	gi|225456344|ref|XM_002280124.1|	147	2e-32	PREDICTED: Vitis vinifera squamosa promoter-binding-like protein 13 (LOC100261045), mRNA	sp|P0DI11|SP13B_ARATH	179	2e-45	Squamosa promoter-binding-like protein 13B OS=Arabidopsis thaliana GN=SPL13B PE=3 SV=1	--	--	--	--	--	--	--	--	--	--	GO:0048653//anther development	-	-
ath-miR157d	CL2782.Contig3_All	1326	gi|225456345|ref|XP_002280160.1|	357.1	3e-97	PREDICTED: squamosa promoter-binding-like protein 13 [Vitis vinifera] >gi|147837620|emb|CAN77059.1| hypothetical protein VITISV_022138 [Vitis vinifera] >gi|297734432|emb|CBI15679.3| unnamed protein product [Vitis vinifera]	gi|225456344|ref|XM_002280124.1|	163	5e-37	PREDICTED: Vitis vinifera squamosa promoter-binding-like protein 13 (LOC100261045), mRNA	sp|P0DI11|SP13B_ARATH	206	2e-53	Squamosa promoter-binding-like protein 13B OS=Arabidopsis thaliana GN=SPL13B PE=3 SV=1	--	--	--	--	--	--	--	--	--	--	-	-	-
ath-miR157d	CL4948.Contig2_All	1090	gi|356571559|ref|XP_003553944.1|	133.7	4e-30	PREDICTED: squamosa promoter-binding-like protein 16-like [Glycine max]	gi|357159259|ref|XM_003578343.1|	61.9	1e-06	PREDICTED: Brachypodium distachyon squamosa promoter-binding-like protein 18-like, transcript variant 2 (LOC100842906), mRNA	sp|P0DI11|SP13B_ARATH	80.1	2e-15	Squamosa promoter-binding-like protein 13B OS=Arabidopsis thaliana GN=SPL13B PE=3 SV=1	--	--	--	--	--	--	--	--	--	--	-	-	-
ath-miR157d	CL11896.Contig2_All	1974	gi|255547135|ref|XP_002514625.1|	551.2	2e-155	LIGULELESS1 protein, putative [Ricinus communis] >gi|223546229|gb|EEF47731.1| LIGULELESS1 protein, putative [Ricinus communis]	gi|359490893|ref|XM_002265167.2|	266	8e-68	PREDICTED: Vitis vinifera squamosa promoter-binding-like protein 6-like (LOC100260293), mRNA	sp|Q94JW8|SPL6_ARATH	177	2e-44	Squamosa promoter-binding-like protein 6 OS=Arabidopsis thaliana GN=SPL6 PE=2 SV=2	--	--	--	--	--	--	--	--	--	--	-	-	-
ath-miR160a	CL7950.Contig1_All	1149	gi|206572097|gb|ACI13681.1|	596.3	2e-169	putative auxin response factor ARF16 [Malus x domestica]	gi|356539347|ref|XM_003538112.1|	121	2e-24	PREDICTED: Glycine max auxin response factor 18-like (LOC100810558), mRNA	sp|Q653H7|ARFR_ORYSJ	415	2e-116	Auxin response factor 18 OS=Oryza sativa subsp. japonica GN=ARF18 PE=2 SV=1	--	--	--	--	--	K14486	1e-24	112	pop:POPTR_589324	auxin response factor	GO:0009734//auxin mediated signaling pathway;GO:0006355//regulation of transcription, DNA-dependent	GO:0003677//DNA binding;GO:0046983//protein dimerization activity	GO:0005634//nucleus
ath-miR160a	CL7950.Contig2_All	1294	gi|206572097|gb|ACI13681.1|	558.5	7e-158	putative auxin response factor ARF16 [Malus x domestica]	gi|356545982|ref|XM_003541364.1|	111	2e-21	PREDICTED: Glycine max auxin response factor 18-like (LOC100803846), mRNA	sp|Q653H7|ARFR_ORYSJ	386	2e-107	Auxin response factor 18 OS=Oryza sativa subsp. japonica GN=ARF18 PE=2 SV=1	--	--	--	--	--	K14486	3e-19	94.7	ath:AT1G59750	auxin response factor	GO:0009734//auxin mediated signaling pathway;GO:0006355//regulation of transcription, DNA-dependent	GO:0003677//DNA binding;GO:0046983//protein dimerization activity	GO:0005634//nucleus
osa-miR164e	CL1644.Contig1_All	1356	gi|225452871|ref|XP_002283811.1|	302.4	1e-80	PREDICTED: NAC domain-containing protein 100-like [Vitis vinifera]	gi|356512033|ref|XM_003524678.1|	163	6e-37	PREDICTED: Glycine max NAC domain-containing protein 100-like (LOC100798002), mRNA	sp|Q9FLJ2|NC100_ARATH	283	2e-76	NAC domain-containing protein 100 OS=Arabidopsis thaliana GN=NAC100 PE=2 SV=1	--	--	--	--	--	--	--	--	--	--	-	-	-
osa-miR164e	CL1644.Contig2_All	1275	gi|225452871|ref|XP_002283811.1|	317	3e-85	PREDICTED: NAC domain-containing protein 100-like [Vitis vinifera]	gi|356512033|ref|XM_003524678.1|	163	5e-37	PREDICTED: Glycine max NAC domain-containing protein 100-like (LOC100798002), mRNA	sp|Q9FLJ2|NC100_ARATH	296	2e-80	NAC domain-containing protein 100 OS=Arabidopsis thaliana GN=NAC100 PE=2 SV=1	--	--	--	--	--	--	--	--	--	--	-	-	-
osa-miR164e	CL1644.Contig3_All	1374	gi|225452871|ref|XP_002283811.1|	301.2	2e-80	PREDICTED: NAC domain-containing protein 100-like [Vitis vinifera]	gi|356512033|ref|XM_003524678.1|	163	6e-37	PREDICTED: Glycine max NAC domain-containing protein 100-like (LOC100798002), mRNA	sp|Q9FLJ2|NC100_ARATH	282	4e-76	NAC domain-containing protein 100 OS=Arabidopsis thaliana GN=NAC100 PE=2 SV=1	--	--	--	--	--	--	--	--	--	--	-	-	-
osa-miR164e	CL2098.Contig1_All	774	gi|255647843|gb|ACU24381.1|	251.5	9e-66	unknown [Glycine max]	gi|357451392|ref|XM_003595925.1|	85.7	6e-14	Medicago truncatula NAC domain protein (MTR_2g064470) mRNA, complete cds	sp|Q84TE6|NAC22_ARATH	189	1e-48	NAC domain-containing protein 21/22 OS=Arabidopsis thaliana GN=NAC021 PE=1 SV=2	--	--	--	--	--	--	--	--	--	--	GO:0010072//primary shoot apical meristem specification;GO:0048527//lateral root development;GO:0006351//transcription, DNA-dependent;GO:0009734//auxin mediated signaling pathway	GO:0003700//sequence-specific DNA binding transcription factor activity	-
osa-miR164e	CL2098.Contig2_All	1154	gi|255647843|gb|ACU24381.1|	417.2	2e-115	unknown [Glycine max]	gi|34558776|gb|AY308828.1|	131	2e-27	Capsicum annuum salicylic acid-induced protein 19 gene, complete cds	sp|Q84TE6|NAC22_ARATH	331	5e-91	NAC domain-containing protein 21/22 OS=Arabidopsis thaliana GN=NAC021 PE=1 SV=2	--	--	--	--	--	--	--	--	--	--	GO:0010072//primary shoot apical meristem specification;GO:0048527//lateral root development;GO:0006351//transcription, DNA-dependent;GO:0009734//auxin mediated signaling pathway	GO:0003700//sequence-specific DNA binding transcription factor activity	-
osa-miR164e	CL2098.Contig3_All	1119	gi|255647843|gb|ACU24381.1|	416	4e-115	unknown [Glycine max]	gi|34558776|gb|AY308828.1|	109	6e-21	Capsicum annuum salicylic acid-induced protein 19 gene, complete cds	sp|Q84TE6|NAC22_ARATH	330	1e-90	NAC domain-containing protein 21/22 OS=Arabidopsis thaliana GN=NAC021 PE=1 SV=2	--	--	--	--	--	--	--	--	--	--	GO:0010072//primary shoot apical meristem specification;GO:0048527//lateral root development;GO:0006351//transcription, DNA-dependent;GO:0009734//auxin mediated signaling pathway	GO:0003700//sequence-specific DNA binding transcription factor activity	-
osa-miR164e	CL3207.Contig2_All	2418	gi|225464400|ref|XP_002268110.1|	1063.1	0	PREDICTED: exocyst complex component 7 [Vitis vinifera]	gi|359487027|ref|XM_002268074.2|	591	1e-165	PREDICTED: Vitis vinifera exocyst complex component 7-like (LOC100253247), mRNA	--	--	--	--	--	--	--	--	--	K07195	0	1063	vvi:100253247	exocyst complex component 7	GO:0010102//lateral root morphogenesis;GO:0048354//mucilage biosynthetic process involved in seed coat development;GO:0006904//vesicle docking involved in exocytosis	-	GO:0005829//cytosol;GO:0000145//exocyst;GO:0070062//extracellular vesicular exosome;GO:0005634//nucleus;GO:0005886//plasma membrane
osa-miR164e	CL4255.Contig1_All	1878	gi|297735328|emb|CBI17768.3|	863.2	0	unnamed protein product [Vitis vinifera]	gi|359485033|ref|XM_002277484.2|	866	0	PREDICTED: Vitis vinifera xylose isomerase-like (LOC100254769), mRNA	sp|Q9FKK7|XYLA_ARATH	836	0	Xylose isomerase OS=Arabidopsis thaliana GN=XYLA PE=2 SV=2	TM1667	491	2e-138	COG2115	Xylose isomerase	K01805	0	858	rcu:RCOM_0077940	xylose isomerase [EC:5.3.1.5]	GO:0006098//pentose-phosphate shunt;GO:0042732//D-xylose metabolic process	GO:0009045//xylose isomerase activity;GO:0000287//magnesium ion binding	GO:0005774//vacuolar membrane;GO:0016023//cytoplasmic membrane-bounded vesicle;GO:0005783//endoplasmic reticulum
osa-miR164e	CL4255.Contig2_All	1859	gi|297735328|emb|CBI17768.3|	863.2	0	unnamed protein product [Vitis vinifera]	gi|359485033|ref|XM_002277484.2|	866	0	PREDICTED: Vitis vinifera xylose isomerase-like (LOC100254769), mRNA	sp|Q9FKK7|XYLA_ARATH	836	0	Xylose isomerase OS=Arabidopsis thaliana GN=XYLA PE=2 SV=2	TM1667	491	2e-138	COG2115	Xylose isomerase	K01805	0	858	rcu:RCOM_0077940	xylose isomerase [EC:5.3.1.5]	GO:0006098//pentose-phosphate shunt;GO:0042732//D-xylose metabolic process	GO:0009045//xylose isomerase activity;GO:0000287//magnesium ion binding	GO:0005774//vacuolar membrane;GO:0016023//cytoplasmic membrane-bounded vesicle;GO:0005783//endoplasmic reticulum
osa-miR164e	CL4255.Contig3_All	1859	gi|297735328|emb|CBI17768.3|	863.2	0	unnamed protein product [Vitis vinifera]	gi|359485033|ref|XM_002277484.2|	866	0	PREDICTED: Vitis vinifera xylose isomerase-like (LOC100254769), mRNA	sp|Q9FKK7|XYLA_ARATH	836	0	Xylose isomerase OS=Arabidopsis thaliana GN=XYLA PE=2 SV=2	TM1667	491	2e-138	COG2115	Xylose isomerase	K01805	0	858	rcu:RCOM_0077940	xylose isomerase [EC:5.3.1.5]	GO:0006098//pentose-phosphate shunt;GO:0042732//D-xylose metabolic process	GO:0009045//xylose isomerase activity;GO:0000287//magnesium ion binding	GO:0005774//vacuolar membrane;GO:0016023//cytoplasmic membrane-bounded vesicle;GO:0005783//endoplasmic reticulum
osa-miR164e	CL4255.Contig4_All	1840	gi|297735328|emb|CBI17768.3|	863.2	0	unnamed protein product [Vitis vinifera]	gi|359485033|ref|XM_002277484.2|	866	0	PREDICTED: Vitis vinifera xylose isomerase-like (LOC100254769), mRNA	sp|Q9FKK7|XYLA_ARATH	836	0	Xylose isomerase OS=Arabidopsis thaliana GN=XYLA PE=2 SV=2	TM1667	491	2e-138	COG2115	Xylose isomerase	K01805	0	858	rcu:RCOM_0077940	xylose isomerase [EC:5.3.1.5]	GO:0006098//pentose-phosphate shunt;GO:0042732//D-xylose metabolic process	GO:0009045//xylose isomerase activity;GO:0000287//magnesium ion binding	GO:0005774//vacuolar membrane;GO:0016023//cytoplasmic membrane-bounded vesicle;GO:0005783//endoplasmic reticulum
osa-miR164e	CL4255.Contig6_All	2279	gi|297735328|emb|CBI17768.3|	864.8	0	unnamed protein product [Vitis vinifera]	gi|359485033|ref|XM_002277484.2|	866	0	PREDICTED: Vitis vinifera xylose isomerase-like (LOC100254769), mRNA	sp|Q9FKK7|XYLA_ARATH	841	0	Xylose isomerase OS=Arabidopsis thaliana GN=XYLA PE=2 SV=2	TM1667	495	1e-139	COG2115	Xylose isomerase	K01805	0	859	rcu:RCOM_0077940	xylose isomerase [EC:5.3.1.5]	GO:0006098//pentose-phosphate shunt;GO:0042732//D-xylose metabolic process	GO:0009045//xylose isomerase activity;GO:0000287//magnesium ion binding	GO:0005774//vacuolar membrane;GO:0016023//cytoplasmic membrane-bounded vesicle;GO:0005783//endoplasmic reticulum
osa-miR164e	CL4601.Contig7_All	3489	gi|255574556|ref|XP_002528189.1|	1675.2	0	coatomer beta subunit, putative [Ricinus communis] >gi|223532401|gb|EEF34196.1| coatomer beta subunit, putative [Ricinus communis]	gi|359482612|ref|XM_002284737.2|	1713	0	PREDICTED: Vitis vinifera coatomer subunit beta'-2-like (LOC100261812), mRNA	sp|Q9C827|COB22_ARATH	1625	0	Coatomer subunit beta'-2 OS=Arabidopsis thaliana GN=At1g52360 PE=2 SV=1	all0438_2	134	1e-30	COG2319	FOG: WD40 repeat	K05236	5e-80	298	smo:SELMODRAFT_154977	coatomer protein complex, subunit alpha (xenin)	GO:0016192//vesicle-mediated transport;GO:0006886//intracellular protein transport	GO:0016905//myosin heavy chain kinase activity;GO:0005488//binding;GO:0005198//structural molecule activity	GO:0030126//COPI vesicle coat
osa-miR164e	CL4950.Contig2_All	390	--	--	--	--	--	--	--	--	--	--	--	--	--	--	--	--	--	--	--	--	--	--	-	-	-
osa-miR164e	CL5510.Contig1_All	4293	gi|359475856|ref|XP_003631763.1|	1884.4	0	PREDICTED: trafficking protein particle complex subunit 9-like isoform 2 [Vitis vinifera]	gi|359475855|ref|XM_003631715.1|	938	0	PREDICTED: Vitis vinifera trafficking protein particle complex subunit 9-like, transcript variant 2 (LOC100259475), mRNA	--	--	--	--	--	--	--	--	--	--	--	--	--	--	GO:0000910//cytokinesis	-	-
osa-miR164e	CL7265.Contig2_All	1134	gi|255547357|ref|XP_002514736.1|	392.9	4e-108	NAC domain-containing protein 21/22, putative [Ricinus communis] >gi|223546340|gb|EEF47842.1| NAC domain-containing protein 21/22, putative [Ricinus communis]	gi|225452870|ref|XM_002283775.1|	167	3e-38	PREDICTED: Vitis vinifera NAC domain-containing protein 100-like (LOC100250998), mRNA	sp|Q9FLJ2|NC100_ARATH	360	1e-99	NAC domain-containing protein 100 OS=Arabidopsis thaliana GN=NAC100 PE=2 SV=1	--	--	--	--	--	--	--	--	--	--	GO:0007275//multicellular organismal development	GO:0003700//sequence-specific DNA binding transcription factor activity	-
osa-miR164e	CL12913.Contig1_All	2868	gi|255560161|ref|XP_002521098.1|	1060.4	0	protein binding protein, putative [Ricinus communis] >gi|223539667|gb|EEF41249.1| protein binding protein, putative [Ricinus communis]	gi|259156800|gb|GQ856148.1|	852	0	Cucurbita pepo mitochondrion, complete genome	sp|Q9FKB6|Y5880_ARATH	914	0	BTB/POZ domain-containing protein At5g48800 OS=Arabidopsis thaliana GN=At5g48800 PE=1 SV=1	CC1270	51.6	7e-06	COG0099	Ribosomal protein S13	K02952	7e-12	71.6	rcu:RCOM_Mp20	small subunit ribosomal protein S13	GO:0009416//response to light stimulus;GO:0007165//signal transduction	GO:0004871//signal transducer activity	GO:0005886//plasma membrane
osa-miR164e	Unigene6696_All	2939	gi|356504837|ref|XP_003521201.1|	1481.8	0	PREDICTED: multiple C2 and transmembrane domain-containing protein 2-like isoform 1 [Glycine max] >gi|356504839|ref|XP_003521202.1| PREDICTED: multiple C2 and transmembrane domain-containing protein 2-like isoform 2 [Glycine max]	gi|328887980|gb|AC244286.4|	664	0	Solanum lycopersicum strain Heinz 1706 chromosome 10 clone hba-20a14 map 10, complete sequence	sp|Q9ZVT9|C2GR1_ARATH	73.9	5e-13	C2 and GRAM domain-containing protein At1g03370 OS=Arabidopsis thaliana GN=At1g03370 PE=2 SV=4	--	--	--	--	--	--	--	--	--	--	-	-	GO:0005618//cell wall;GO:0005783//endoplasmic reticulum
osa-miR164e	Unigene23509_All	269	gi|356546856|ref|XP_003541838.1|	53.9	7e-07	PREDICTED: protein CUP-SHAPED COTYLEDON 2-like [Glycine max]	--	--	--	--	--	--	--	--	--	--	--	--	--	--	--	--	--	--	-	-	-
zma-miR164h-5p	CL1644.Contig1_All	1356	gi|225452871|ref|XP_002283811.1|	302.4	1e-80	PREDICTED: NAC domain-containing protein 100-like [Vitis vinifera]	gi|356512033|ref|XM_003524678.1|	163	6e-37	PREDICTED: Glycine max NAC domain-containing protein 100-like (LOC100798002), mRNA	sp|Q9FLJ2|NC100_ARATH	283	2e-76	NAC domain-containing protein 100 OS=Arabidopsis thaliana GN=NAC100 PE=2 SV=1	--	--	--	--	--	--	--	--	--	--	-	-	-
zma-miR164h-5p	CL1644.Contig2_All	1275	gi|225452871|ref|XP_002283811.1|	317	3e-85	PREDICTED: NAC domain-containing protein 100-like [Vitis vinifera]	gi|356512033|ref|XM_003524678.1|	163	5e-37	PREDICTED: Glycine max NAC domain-containing protein 100-like (LOC100798002), mRNA	sp|Q9FLJ2|NC100_ARATH	296	2e-80	NAC domain-containing protein 100 OS=Arabidopsis thaliana GN=NAC100 PE=2 SV=1	--	--	--	--	--	--	--	--	--	--	-	-	-
zma-miR164h-5p	CL1644.Contig3_All	1374	gi|225452871|ref|XP_002283811.1|	301.2	2e-80	PREDICTED: NAC domain-containing protein 100-like [Vitis vinifera]	gi|356512033|ref|XM_003524678.1|	163	6e-37	PREDICTED: Glycine max NAC domain-containing protein 100-like (LOC100798002), mRNA	sp|Q9FLJ2|NC100_ARATH	282	4e-76	NAC domain-containing protein 100 OS=Arabidopsis thaliana GN=NAC100 PE=2 SV=1	--	--	--	--	--	--	--	--	--	--	-	-	-
zma-miR164h-5p	CL2098.Contig1_All	774	gi|255647843|gb|ACU24381.1|	251.5	9e-66	unknown [Glycine max]	gi|357451392|ref|XM_003595925.1|	85.7	6e-14	Medicago truncatula NAC domain protein (MTR_2g064470) mRNA, complete cds	sp|Q84TE6|NAC22_ARATH	189	1e-48	NAC domain-containing protein 21/22 OS=Arabidopsis thaliana GN=NAC021 PE=1 SV=2	--	--	--	--	--	--	--	--	--	--	GO:0010072//primary shoot apical meristem specification;GO:0048527//lateral root development;GO:0006351//transcription, DNA-dependent;GO:0009734//auxin mediated signaling pathway	GO:0003700//sequence-specific DNA binding transcription factor activity	-
zma-miR164h-5p	CL2098.Contig2_All	1154	gi|255647843|gb|ACU24381.1|	417.2	2e-115	unknown [Glycine max]	gi|34558776|gb|AY308828.1|	131	2e-27	Capsicum annuum salicylic acid-induced protein 19 gene, complete cds	sp|Q84TE6|NAC22_ARATH	331	5e-91	NAC domain-containing protein 21/22 OS=Arabidopsis thaliana GN=NAC021 PE=1 SV=2	--	--	--	--	--	--	--	--	--	--	GO:0010072//primary shoot apical meristem specification;GO:0048527//lateral root development;GO:0006351//transcription, DNA-dependent;GO:0009734//auxin mediated signaling pathway	GO:0003700//sequence-specific DNA binding transcription factor activity	-
zma-miR164h-5p	CL2098.Contig3_All	1119	gi|255647843|gb|ACU24381.1|	416	4e-115	unknown [Glycine max]	gi|34558776|gb|AY308828.1|	109	6e-21	Capsicum annuum salicylic acid-induced protein 19 gene, complete cds	sp|Q84TE6|NAC22_ARATH	330	1e-90	NAC domain-containing protein 21/22 OS=Arabidopsis thaliana GN=NAC021 PE=1 SV=2	--	--	--	--	--	--	--	--	--	--	GO:0010072//primary shoot apical meristem specification;GO:0048527//lateral root development;GO:0006351//transcription, DNA-dependent;GO:0009734//auxin mediated signaling pathway	GO:0003700//sequence-specific DNA binding transcription factor activity	-
zma-miR164h-5p	CL4255.Contig2_All	1859	gi|297735328|emb|CBI17768.3|	863.2	0	unnamed protein product [Vitis vinifera]	gi|359485033|ref|XM_002277484.2|	866	0	PREDICTED: Vitis vinifera xylose isomerase-like (LOC100254769), mRNA	sp|Q9FKK7|XYLA_ARATH	836	0	Xylose isomerase OS=Arabidopsis thaliana GN=XYLA PE=2 SV=2	TM1667	491	2e-138	COG2115	Xylose isomerase	K01805	0	858	rcu:RCOM_0077940	xylose isomerase [EC:5.3.1.5]	GO:0006098//pentose-phosphate shunt;GO:0042732//D-xylose metabolic process	GO:0009045//xylose isomerase activity;GO:0000287//magnesium ion binding	GO:0005774//vacuolar membrane;GO:0016023//cytoplasmic membrane-bounded vesicle;GO:0005783//endoplasmic reticulum
zma-miR164h-5p	CL4255.Contig3_All	1859	gi|297735328|emb|CBI17768.3|	863.2	0	unnamed protein product [Vitis vinifera]	gi|359485033|ref|XM_002277484.2|	866	0	PREDICTED: Vitis vinifera xylose isomerase-like (LOC100254769), mRNA	sp|Q9FKK7|XYLA_ARATH	836	0	Xylose isomerase OS=Arabidopsis thaliana GN=XYLA PE=2 SV=2	TM1667	491	2e-138	COG2115	Xylose isomerase	K01805	0	858	rcu:RCOM_0077940	xylose isomerase [EC:5.3.1.5]	GO:0006098//pentose-phosphate shunt;GO:0042732//D-xylose metabolic process	GO:0009045//xylose isomerase activity;GO:0000287//magnesium ion binding	GO:0005774//vacuolar membrane;GO:0016023//cytoplasmic membrane-bounded vesicle;GO:0005783//endoplasmic reticulum
zma-miR164h-5p	CL4255.Contig4_All	1840	gi|297735328|emb|CBI17768.3|	863.2	0	unnamed protein product [Vitis vinifera]	gi|359485033|ref|XM_002277484.2|	866	0	PREDICTED: Vitis vinifera xylose isomerase-like (LOC100254769), mRNA	sp|Q9FKK7|XYLA_ARATH	836	0	Xylose isomerase OS=Arabidopsis thaliana GN=XYLA PE=2 SV=2	TM1667	491	2e-138	COG2115	Xylose isomerase	K01805	0	858	rcu:RCOM_0077940	xylose isomerase [EC:5.3.1.5]	GO:0006098//pentose-phosphate shunt;GO:0042732//D-xylose metabolic process	GO:0009045//xylose isomerase activity;GO:0000287//magnesium ion binding	GO:0005774//vacuolar membrane;GO:0016023//cytoplasmic membrane-bounded vesicle;GO:0005783//endoplasmic reticulum
zma-miR164h-5p	CL4950.Contig2_All	390	--	--	--	--	--	--	--	--	--	--	--	--	--	--	--	--	--	--	--	--	--	--	-	-	-
zma-miR164h-5p	CL7265.Contig2_All	1134	gi|255547357|ref|XP_002514736.1|	392.9	4e-108	NAC domain-containing protein 21/22, putative [Ricinus communis] >gi|223546340|gb|EEF47842.1| NAC domain-containing protein 21/22, putative [Ricinus communis]	gi|225452870|ref|XM_002283775.1|	167	3e-38	PREDICTED: Vitis vinifera NAC domain-containing protein 100-like (LOC100250998), mRNA	sp|Q9FLJ2|NC100_ARATH	360	1e-99	NAC domain-containing protein 100 OS=Arabidopsis thaliana GN=NAC100 PE=2 SV=1	--	--	--	--	--	--	--	--	--	--	GO:0007275//multicellular organismal development	GO:0003700//sequence-specific DNA binding transcription factor activity	-
zma-miR164h-5p	CL12913.Contig1_All	2868	gi|255560161|ref|XP_002521098.1|	1060.4	0	protein binding protein, putative [Ricinus communis] >gi|223539667|gb|EEF41249.1| protein binding protein, putative [Ricinus communis]	gi|259156800|gb|GQ856148.1|	852	0	Cucurbita pepo mitochondrion, complete genome	sp|Q9FKB6|Y5880_ARATH	914	0	BTB/POZ domain-containing protein At5g48800 OS=Arabidopsis thaliana GN=At5g48800 PE=1 SV=1	CC1270	51.6	7e-06	COG0099	Ribosomal protein S13	K02952	7e-12	71.6	rcu:RCOM_Mp20	small subunit ribosomal protein S13	GO:0009416//response to light stimulus;GO:0007165//signal transduction	GO:0004871//signal transducer activity	GO:0005886//plasma membrane
zma-miR164h-5p	Unigene23509_All	269	gi|356546856|ref|XP_003541838.1|	53.9	7e-07	PREDICTED: protein CUP-SHAPED COTYLEDON 2-like [Glycine max]	--	--	--	--	--	--	--	--	--	--	--	--	--	--	--	--	--	--	-	-	-
zma-miR164h-5p	Unigene6696_All	2939	gi|356504837|ref|XP_003521201.1|	1481.8	0	PREDICTED: multiple C2 and transmembrane domain-containing protein 2-like isoform 1 [Glycine max] >gi|356504839|ref|XP_003521202.1| PREDICTED: multiple C2 and transmembrane domain-containing protein 2-like isoform 2 [Glycine max]	gi|328887980|gb|AC244286.4|	664	0	Solanum lycopersicum strain Heinz 1706 chromosome 10 clone hba-20a14 map 10, complete sequence	sp|Q9ZVT9|C2GR1_ARATH	73.9	5e-13	C2 and GRAM domain-containing protein At1g03370 OS=Arabidopsis thaliana GN=At1g03370 PE=2 SV=4	--	--	--	--	--	--	--	--	--	--	-	-	GO:0005618//cell wall;GO:0005783//endoplasmic reticulum
osa-miR166i-3p	CL3202.Contig2_All	982	--	--	--	--	gi|332640072|gb|CP002686.1|	69.9	4e-09	Arabidopsis thaliana chromosome 3, complete sequence	--	--	--	--	--	--	--	--	--	--	--	--	--	--	-	-	-
osa-miR166i-3p	CL3464.Contig3_All	1149	--	--	--	--	gi|13429835|dbj|AB049134.1|	119	6e-24	Cucurbita moschata CmATS1;1 gene for acyl-(acyl-carrier-protein): glycerol-3-phosphate acyltransferase, complete cds	--	--	--	--	--	--	--	--	--	--	--	--	--	--	-	-	-
osa-miR166i-3p	CL3464.Contig4_All	1057	--	--	--	--	gi|13429835|dbj|AB049134.1|	119	6e-24	Cucurbita moschata CmATS1;1 gene for acyl-(acyl-carrier-protein): glycerol-3-phosphate acyltransferase, complete cds	--	--	--	--	--	--	--	--	--	--	--	--	--	--	-	-	-
osa-miR166i-3p	CL5120.Contig1_All	435	--	--	--	--	gi|49744972|gb|AC148816.3|	60	2e-06	Medicago truncatula chromosome 7 clone mth2-16i24, complete sequence	--	--	--	--	--	--	--	--	--	--	--	--	--	--	-	-	-
osa-miR166i-3p	CL5120.Contig2_All	223	--	--	--	--	gi|224923019|gb|AC235255.1|	67.9	4e-09	Glycine max strain Williams 82 clone GM_WBb0037G24, complete sequence	--	--	--	--	--	--	--	--	--	--	--	--	--	--	-	-	-
osa-miR166i-3p	Unigene20073_All	811	gi|224096578|ref|XP_002310662.1|	228.8	6e-59	predicted protein [Populus trichocarpa] >gi|222853565|gb|EEE91112.1| predicted protein [Populus trichocarpa]	--	--	--	--	--	--	--	--	--	--	--	--	--	--	--	--	--	--	-	-	-
osa-miR166i-3p	Unigene27488_All	1074	gi|255542718|ref|XP_002512422.1|	337.8	1e-91	respiratory burst oxidase, putative [Ricinus communis] >gi|223548383|gb|EEF49874.1| respiratory burst oxidase, putative [Ricinus communis]	gi|357441728|ref|XM_003591094.1|	69.9	5e-09	Medicago truncatula Respiratory burst oxidase-like protein (MTR_1g083290) mRNA, complete cds	sp|Q948T9|RBOHB_SOLTU	300	1e-81	Respiratory burst oxidase homolog protein B OS=Solanum tuberosum GN=RBOHB PE=1 SV=1	--	--	--	--	--	K13447	1e-92	337	rcu:RCOM_1433130	respiratory burst oxidase [EC:1.6.3.- 1.11.1.-]	-	GO:0046872//metal ion binding;GO:0050664//oxidoreductase activity, acting on NADH or NADPH, oxygen as acceptor	GO:0016020//membrane
osa-miR166i-3p	Unigene42325_All	534	--	--	--	--	gi|147807330|emb|AM480719.2|	65.9	4e-08	Vitis vinifera contig VV78X126014.8, whole genome shotgun sequence	--	--	--	--	--	--	--	--	--	--	--	--	--	--	-	-	-
aly-miR168a-3p	Unigene38970_All	288	--	--	--	--	gi|302030873|gb|HM627263.1|	79.8	1e-12	Populus suaveolens miR168b microRNA locus genomic sequence	--	--	--	--	--	--	--	--	--	--	--	--	--	--	-	-	-
aly-miR168a-3p	Unigene4928_All	308	--	--	--	--	--	--	--	--	--	--	--	--	--	--	--	--	--	--	--	--	--	--	-	-	-
aly-miR168a-3p	Unigene6899_All	1810	gi|225441840|ref|XP_002278289.1|	555.1	1e-156	PREDICTED: cytoplasmic tRNA 2-thiolation protein 2 [Vitis vinifera] >gi|297739656|emb|CBI29838.3| unnamed protein product [Vitis vinifera]	gi|225441839|ref|XM_002278253.1|	163	7e-37	PREDICTED: Vitis vinifera cytoplasmic tRNA 2-thiolation protein 2-like (LOC100252179), mRNA	sp|O65628|CTU2_ARATH	538	5e-153	Cytoplasmic tRNA 2-thiolation protein 2 OS=Arabidopsis thaliana GN=CTU2 PE=2 SV=3	--	--	--	--	--	K14169	1e-157	555	vvi:100252179	cytoplasmic tRNA 2-thiolation protein 2	-	-	-
osa-miR169d	CL308.Contig6_All	1114	gi|356566267|ref|XP_003551355.1|	275.4	1e-72	PREDICTED: nuclear transcription factor Y subunit A-1-like [Glycine max]	gi|356566266|ref|XM_003551307.1|	204	1e-49	PREDICTED: Glycine max nuclear transcription factor Y subunit A-1-like (LOC100808378), mRNA	sp|Q945M9|NFYA9_ARATH	203	2e-52	Nuclear transcription factor Y subunit A-9 OS=Arabidopsis thaliana GN=NFYA9 PE=2 SV=1	YGL237c	89.4	1e-17	COG5224	CCAAT-binding factor, subunit B	K08064	6e-36	149	gmx:100782085	nuclear transcription factor Y, alpha	-	-	GO:0005634//nucleus
osa-miR169d	CL6663.Contig1_All	1615	gi|225442963|ref|XP_002267149.1|	201.8	2e-50	PREDICTED: uncharacterized protein LOC100249094 isoform 1 [Vitis vinifera]	--	--	--	--	sp|Q9XI36|MBD10_ARATH	181	1e-45	Methyl-CpG-binding domain-containing protein 10 OS=Arabidopsis thaliana GN=MBD10 PE=1 SV=1	SPAC140.02	52.4	2e-06	COG0724	RNA-binding proteins (RRM domain)	K11294	5e-10	64.3	osa:4337032	nucleolin	-	-	GO:0005634//nucleus
osa-miR169d	CL676.Contig2_All	2170	gi|297742917|emb|CBI35784.3|	1023.5	0	unnamed protein product [Vitis vinifera]	gi|225441952|ref|XM_002263116.1|	147	5e-32	PREDICTED: Vitis vinifera protein STRUBBELIG-RECEPTOR FAMILY 6-like, transcript variant 2 (LOC100249831), mRNA	sp|Q9LUL4|SRF7_ARATH	886	0	Protein STRUBBELIG-RECEPTOR FAMILY 7 OS=Arabidopsis thaliana GN=SRF7 PE=1 SV=1	ECU01g0630	85.9	3e-16	COG0515	Serine/threonine protein kinase	K13430	2e-66	252	pop:POPTR_413452	serine/threonine-protein kinase PBS1 [EC:2.7.11.1]	GO:0006468//protein phosphorylation;GO:0007169//transmembrane receptor protein tyrosine kinase signaling pathway	GO:0005524//ATP binding;GO:0004674//protein serine/threonine kinase activity	GO:0016023//cytoplasmic membrane-bounded vesicle;GO:0005886//plasma membrane;GO:0016021//integral to membrane;GO:0005634//nucleus;GO:0005829//cytosol
osa-miR169d	Unigene4341_All	1306	gi|356566267|ref|XP_003551355.1|	324.3	2e-87	PREDICTED: nuclear transcription factor Y subunit A-1-like [Glycine max]	gi|388523188|gb|JQ918270.1|	151	2e-33	Medicago truncatula nuclear transcription factor Y subunit A5 (NF-YA5) mRNA, complete cds	sp|Q9LXV5|NFYA1_ARATH	216	2e-56	Nuclear transcription factor Y subunit A-1 OS=Arabidopsis thaliana GN=NFYA1 PE=2 SV=1	YGL237c	82	2e-15	COG5224	CCAAT-binding factor, subunit B	K08064	9e-39	159	gmx:100782085	nuclear transcription factor Y, alpha	GO:0048510//regulation of timing of transition from vegetative to reproductive phase	GO:0003700//sequence-specific DNA binding transcription factor activity	GO:0005634//nucleus
osa-miR169d	Unigene9623_All	717	gi|255544876|ref|XP_002513499.1|	99.4	5e-20	Nuclear transcription factor Y subunit A-1, putative [Ricinus communis] >gi|223547407|gb|EEF48902.1| Nuclear transcription factor Y subunit A-1, putative [Ricinus communis]	gi|356566266|ref|XM_003551307.1|	63.9	2e-07	PREDICTED: Glycine max nuclear transcription factor Y subunit A-1-like (LOC100808378), mRNA	--	--	--	--	--	--	--	--	--	--	--	--	--	--	-	-	-
ptc-miR172g-3p	CL93.Contig3_All	925	gi|255578779|ref|XP_002530247.1|	240.3	2e-62	Protein AINTEGUMENTA, putative [Ricinus communis] >gi|223530251|gb|EEF32153.1| Protein AINTEGUMENTA, putative [Ricinus communis]	gi|359479030|ref|XM_002284713.2|	135	9e-29	PREDICTED: Vitis vinifera ethylene-responsive transcription factor RAP2-7-like (LOC100246815), mRNA	sp|Q9SK03|RAP27_ARATH	90.5	1e-18	Ethylene-responsive transcription factor RAP2-7 OS=Arabidopsis thaliana GN=RAP2-7 PE=2 SV=2	--	--	--	--	--	K09284	3e-63	240	rcu:RCOM_0328910	AP2-like factor, euAP2 lineage	GO:0008152//metabolic process	-	-
ptc-miR172g-3p	CL93.Contig4_All	873	gi|255578779|ref|XP_002530247.1|	240.3	2e-62	Protein AINTEGUMENTA, putative [Ricinus communis] >gi|223530251|gb|EEF32153.1| Protein AINTEGUMENTA, putative [Ricinus communis]	gi|359479030|ref|XM_002284713.2|	135	8e-29	PREDICTED: Vitis vinifera ethylene-responsive transcription factor RAP2-7-like (LOC100246815), mRNA	sp|Q9SK03|RAP27_ARATH	90.5	1e-18	Ethylene-responsive transcription factor RAP2-7 OS=Arabidopsis thaliana GN=RAP2-7 PE=2 SV=2	--	--	--	--	--	K09284	2e-63	240	rcu:RCOM_0328910	AP2-like factor, euAP2 lineage	GO:0008152//metabolic process	-	-
ptc-miR172g-3p	CL93.Contig5_All	1128	gi|255578779|ref|XP_002530247.1|	240.3	3e-62	Protein AINTEGUMENTA, putative [Ricinus communis] >gi|223530251|gb|EEF32153.1| Protein AINTEGUMENTA, putative [Ricinus communis]	gi|359479030|ref|XM_002284713.2|	135	1e-28	PREDICTED: Vitis vinifera ethylene-responsive transcription factor RAP2-7-like (LOC100246815), mRNA	sp|Q9SK03|RAP27_ARATH	90.5	2e-18	Ethylene-responsive transcription factor RAP2-7 OS=Arabidopsis thaliana GN=RAP2-7 PE=2 SV=2	--	--	--	--	--	K09284	3e-63	240	rcu:RCOM_0328910	AP2-like factor, euAP2 lineage	GO:0008152//metabolic process	-	-
ptc-miR172g-3p	CL5505.Contig2_All	1170	gi|226377504|gb|ACO52508.1|	63.2	8e-09	transcription factor APETALA2 [Vitis vinifera]	gi|329565725|gb|JF683605.1|	357	2e-95	Prunus persica APETALA2 protein (APETALA2) mRNA, complete cds	sp|P47927|AP2_ARATH	278	6e-75	Floral homeotic protein APETALA 2 OS=Arabidopsis thaliana GN=AP2 PE=1 SV=1	--	--	--	--	--	K09284	1e-107	387	vvi:100268051	AP2-like factor, euAP2 lineage	GO:0008152//metabolic process	-	-
ptc-miR172g-3p	CL5505.Contig3_All	859	gi|255587797|ref|XP_002534399.1|	246.9	2e-64	Floral homeotic protein APETALA2, putative [Ricinus communis] >gi|223525368|gb|EEF27984.1| Floral homeotic protein APETALA2, putative [Ricinus communis]	gi|356496918|ref|XM_003517264.1|	167	2e-38	PREDICTED: Glycine max floral homeotic protein APETALA 2-like (LOC100801975), mRNA	sp|P47927|AP2_ARATH	120	1e-27	Floral homeotic protein APETALA 2 OS=Arabidopsis thaliana GN=AP2 PE=1 SV=1	--	--	--	--	--	K09284	3e-65	246	rcu:RCOM_0394760	AP2-like factor, euAP2 lineage	GO:0008152//metabolic process	-	-
ptc-miR172g-3p	CL5505.Contig6_All	1394	gi|255587797|ref|XP_002534399.1|	105.9	1e-59	Floral homeotic protein APETALA2, putative [Ricinus communis] >gi|223525368|gb|EEF27984.1| Floral homeotic protein APETALA2, putative [Ricinus communis]	gi|356496918|ref|XM_003517264.1|	167	4e-38	PREDICTED: Glycine max floral homeotic protein APETALA 2-like (LOC100801975), mRNA	sp|P47927|AP2_ARATH	104	2e-25	Floral homeotic protein APETALA 2 OS=Arabidopsis thaliana GN=AP2 PE=1 SV=1	--	--	--	--	--	K09284	2e-60	147	rcu:RCOM_0394760	AP2-like factor, euAP2 lineage	-	-	-
ptc-miR172g-3p	CL5505.Contig8_All	1293	gi|226377504|gb|ACO52508.1|	248.8	1e-64	transcription factor APETALA2 [Vitis vinifera]	gi|356496918|ref|XM_003517264.1|	167	3e-38	PREDICTED: Glycine max floral homeotic protein APETALA 2-like (LOC100801975), mRNA	sp|P47927|AP2_ARATH	122	4e-28	Floral homeotic protein APETALA 2 OS=Arabidopsis thaliana GN=AP2 PE=1 SV=1	--	--	--	--	--	K09284	2e-64	244	rcu:RCOM_0394760	AP2-like factor, euAP2 lineage	GO:0008152//metabolic process	-	-
ptc-miR172g-3p	CL5505.Contig9_All	1217	gi|226377504|gb|ACO52508.1|	134.8	2e-30	transcription factor APETALA2 [Vitis vinifera]	gi|154350257|gb|AC182570.2|	61.9	1e-06	Mimulus guttatus clone MGBa-64L10, complete sequence	sp|P47927|AP2_ARATH	49.7	3e-06	Floral homeotic protein APETALA 2 OS=Arabidopsis thaliana GN=AP2 PE=1 SV=1	--	--	--	--	--	K09284	4e-30	130	rcu:RCOM_0394760	AP2-like factor, euAP2 lineage	-	-	-
ptc-miR172g-3p	CL8739.Contig2_All	1531	gi|225425388|ref|XP_002276841.1|	239.2	1e-61	PREDICTED: nuclear transport factor 2 isoform 1 [Vitis vinifera] >gi|147821626|emb|CAN70316.1| hypothetical protein VITISV_001831 [Vitis vinifera]	gi|349731028|emb|FQ389236.1|	220	3e-54	Vitis vinifera clone SS0AEB20YH05	sp|Q9C7F5|NTF2_ARATH	224	1e-58	Nuclear transport factor 2 OS=Arabidopsis thaliana GN=NTF2 PE=2 SV=1	--	--	--	--	--	K12669	1e-36	152	aly:ARALYDRAFT_334448	oligosaccharyltransferase complex subunit gamma	GO:0006606//protein import into nucleus	GO:0008536//Ran GTPase binding;GO:0008565//protein transporter activity	GO:0005737//cytoplasm;GO:0005886//plasma membrane;GO:0005635//nuclear envelope
ptc-miR172g-3p	Unigene4136_All	1586	gi|317106692|dbj|BAJ53193.1|	499.2	7e-140	JHL03K20.2 [Jatropha curcas]	gi|224096731|ref|XM_002310679.1|	317	2e-83	Populus trichocarpa AP2 domain-containing transcription factor (RAP2), mRNA	sp|P47927|AP2_ARATH	422	3e-118	Floral homeotic protein APETALA 2 OS=Arabidopsis thaliana GN=AP2 PE=1 SV=1	--	--	--	--	--	K09284	4e-139	493	vvi:100268051	AP2-like factor, euAP2 lineage	GO:0006351//transcription, DNA-dependent	-	-
ptc-miR172g-3p	Unigene4547_All	720	--	--	--	--	--	--	--	--	--	--	--	--	--	--	--	--	--	--	--	--	--	--	-	-	-
ptc-miR172g-3p	Unigene6165_All	2169	gi|359479031|ref|XP_002284749.2|	58.9	3e-07	PREDICTED: ethylene-responsive transcription factor RAP2-7-like [Vitis vinifera]	gi|359479030|ref|XM_002284713.2|	371	2e-99	PREDICTED: Vitis vinifera ethylene-responsive transcription factor RAP2-7-like (LOC100246815), mRNA	sp|Q9SK03|RAP27_ARATH	344	1e-94	Ethylene-responsive transcription factor RAP2-7 OS=Arabidopsis thaliana GN=RAP2-7 PE=2 SV=2	--	--	--	--	--	K09284	4e-147	345	rcu:RCOM_0328910	AP2-like factor, euAP2 lineage	GO:0006355//regulation of transcription, DNA-dependent;GO:0009887//organ morphogenesis;GO:0010228//vegetative to reproductive phase transition of meristem	GO:0003677//DNA binding;GO:0003700//sequence-specific DNA binding transcription factor activity	GO:0005634//nucleus
ptc-miR172g-3p	Unigene20538_All	1376	gi|255578779|ref|XP_002530247.1|	181.4	3e-97	Protein AINTEGUMENTA, putative [Ricinus communis] >gi|223530251|gb|EEF32153.1| Protein AINTEGUMENTA, putative [Ricinus communis]	gi|359479030|ref|XM_002284713.2|	262	8e-67	PREDICTED: Vitis vinifera ethylene-responsive transcription factor RAP2-7-like (LOC100246815), mRNA	sp|P47927|AP2_ARATH	174	4e-53	Floral homeotic protein APETALA 2 OS=Arabidopsis thaliana GN=AP2 PE=1 SV=1	--	--	--	--	--	K09284	3e-98	198	rcu:RCOM_0328910	AP2-like factor, euAP2 lineage	GO:0055114//oxidation-reduction process;GO:0006355//regulation of transcription, DNA-dependent;GO:0009887//organ morphogenesis;GO:0010228//vegetative to reproductive phase transition of meristem	GO:0032440//2-alkenal reductase [NAD(P)] activity;GO:0003677//DNA binding;GO:0003700//sequence-specific DNA binding transcription factor activity	GO:0005634//nucleus
ptc-miR172g-3p	Unigene20539_All	1266	gi|255578779|ref|XP_002530247.1|	56.6	9e-07	Protein AINTEGUMENTA, putative [Ricinus communis] >gi|223530251|gb|EEF32153.1| Protein AINTEGUMENTA, putative [Ricinus communis]	gi|359479030|ref|XM_002284713.2|	327	2e-86	PREDICTED: Vitis vinifera ethylene-responsive transcription factor RAP2-7-like (LOC100246815), mRNA	sp|Q9SK03|RAP27_ARATH	232	4e-61	Ethylene-responsive transcription factor RAP2-7 OS=Arabidopsis thaliana GN=RAP2-7 PE=2 SV=2	--	--	--	--	--	K09284	5e-103	372	rcu:RCOM_0328910	AP2-like factor, euAP2 lineage	GO:0006351//transcription, DNA-dependent	GO:0016491//oxidoreductase activity	-
ptc-miR172g-3p	Unigene20540_All	1237	gi|255578779|ref|XP_002530247.1|	181.4	2e-97	Protein AINTEGUMENTA, putative [Ricinus communis] >gi|223530251|gb|EEF32153.1| Protein AINTEGUMENTA, putative [Ricinus communis]	gi|359479030|ref|XM_002284713.2|	262	7e-67	PREDICTED: Vitis vinifera ethylene-responsive transcription factor RAP2-7-like (LOC100246815), mRNA	sp|P47927|AP2_ARATH	174	3e-53	Floral homeotic protein APETALA 2 OS=Arabidopsis thaliana GN=AP2 PE=1 SV=1	--	--	--	--	--	K09284	3e-98	198	rcu:RCOM_0328910	AP2-like factor, euAP2 lineage	GO:0055114//oxidation-reduction process;GO:0006355//regulation of transcription, DNA-dependent;GO:0009887//organ morphogenesis;GO:0010228//vegetative to reproductive phase transition of meristem	GO:0032440//2-alkenal reductase [NAD(P)] activity;GO:0003677//DNA binding;GO:0003700//sequence-specific DNA binding transcription factor activity	GO:0005634//nucleus
ptc-miR172g-3p	Unigene20541_All	1215	gi|359479031|ref|XP_002284749.2|	350.1	3e-95	PREDICTED: ethylene-responsive transcription factor RAP2-7-like [Vitis vinifera]	gi|356544633|ref|XM_003540705.1|	250	3e-63	PREDICTED: Glycine max ethylene-responsive transcription factor RAP2-7-like (LOC100788303), mRNA	sp|Q9SK03|RAP27_ARATH	238	4e-63	Ethylene-responsive transcription factor RAP2-7 OS=Arabidopsis thaliana GN=RAP2-7 PE=2 SV=2	--	--	--	--	--	K09284	3e-99	360	vvi:100246815	AP2-like factor, euAP2 lineage	GO:0008152//metabolic process	-	-
ptc-miR172g-3p	Unigene20542_All	1177	gi|255578779|ref|XP_002530247.1|	181.4	2e-97	Protein AINTEGUMENTA, putative [Ricinus communis] >gi|223530251|gb|EEF32153.1| Protein AINTEGUMENTA, putative [Ricinus communis]	gi|359479030|ref|XM_002284713.2|	262	7e-67	PREDICTED: Vitis vinifera ethylene-responsive transcription factor RAP2-7-like (LOC100246815), mRNA	sp|P47927|AP2_ARATH	174	3e-53	Floral homeotic protein APETALA 2 OS=Arabidopsis thaliana GN=AP2 PE=1 SV=1	--	--	--	--	--	K09284	2e-98	198	rcu:RCOM_0328910	AP2-like factor, euAP2 lineage	GO:0055114//oxidation-reduction process;GO:0006355//regulation of transcription, DNA-dependent;GO:0009887//organ morphogenesis;GO:0010228//vegetative to reproductive phase transition of meristem	GO:0032440//2-alkenal reductase [NAD(P)] activity;GO:0003677//DNA binding;GO:0003700//sequence-specific DNA binding transcription factor activity	GO:0005634//nucleus
ptc-miR172g-3p	Unigene20543_All	1127	gi|255578779|ref|XP_002530247.1|	56.6	7e-07	Protein AINTEGUMENTA, putative [Ricinus communis] >gi|223530251|gb|EEF32153.1| Protein AINTEGUMENTA, putative [Ricinus communis]	gi|359479030|ref|XM_002284713.2|	327	1e-86	PREDICTED: Vitis vinifera ethylene-responsive transcription factor RAP2-7-like (LOC100246815), mRNA	sp|Q9SK03|RAP27_ARATH	232	3e-61	Ethylene-responsive transcription factor RAP2-7 OS=Arabidopsis thaliana GN=RAP2-7 PE=2 SV=2	--	--	--	--	--	K09284	4e-103	372	rcu:RCOM_0328910	AP2-like factor, euAP2 lineage	GO:0006351//transcription, DNA-dependent	GO:0016491//oxidoreductase activity	-
ptc-miR172g-3p	Unigene20544_All	1067	gi|255578779|ref|XP_002530247.1|	56.6	7e-07	Protein AINTEGUMENTA, putative [Ricinus communis] >gi|223530251|gb|EEF32153.1| Protein AINTEGUMENTA, putative [Ricinus communis]	gi|359479030|ref|XM_002284713.2|	327	1e-86	PREDICTED: Vitis vinifera ethylene-responsive transcription factor RAP2-7-like (LOC100246815), mRNA	sp|Q9SK03|RAP27_ARATH	232	3e-61	Ethylene-responsive transcription factor RAP2-7 OS=Arabidopsis thaliana GN=RAP2-7 PE=2 SV=2	--	--	--	--	--	K09284	4e-103	372	rcu:RCOM_0328910	AP2-like factor, euAP2 lineage	GO:0006351//transcription, DNA-dependent	GO:0016491//oxidoreductase activity	-
ptc-miR172g-3p	Unigene20545_All	1016	gi|359479031|ref|XP_002284749.2|	350.1	2e-95	PREDICTED: ethylene-responsive transcription factor RAP2-7-like [Vitis vinifera]	gi|356544633|ref|XM_003540705.1|	250	2e-63	PREDICTED: Glycine max ethylene-responsive transcription factor RAP2-7-like (LOC100788303), mRNA	sp|Q9SK03|RAP27_ARATH	238	3e-63	Ethylene-responsive transcription factor RAP2-7 OS=Arabidopsis thaliana GN=RAP2-7 PE=2 SV=2	--	--	--	--	--	K09284	3e-99	360	vvi:100246815	AP2-like factor, euAP2 lineage	GO:0008152//metabolic process	-	-
ptc-miR172g-3p	Unigene20546_All	1012	gi|359479031|ref|XP_002284749.2|	350.1	2e-95	PREDICTED: ethylene-responsive transcription factor RAP2-7-like [Vitis vinifera]	gi|356544633|ref|XM_003540705.1|	250	2e-63	PREDICTED: Glycine max ethylene-responsive transcription factor RAP2-7-like (LOC100788303), mRNA	sp|Q9SK03|RAP27_ARATH	238	3e-63	Ethylene-responsive transcription factor RAP2-7 OS=Arabidopsis thaliana GN=RAP2-7 PE=2 SV=2	--	--	--	--	--	K09284	3e-99	360	vvi:100246815	AP2-like factor, euAP2 lineage	GO:0008152//metabolic process	-	-
ptc-miR172g-3p	Unigene20850_All	331	gi|356496919|ref|XP_003517312.1|	69.7	1e-11	PREDICTED: floral homeotic protein APETALA 2-like [Glycine max]	gi|329565725|gb|JF683605.1|	60	1e-06	Prunus persica APETALA2 protein (APETALA2) mRNA, complete cds	--	--	--	--	--	--	--	--	--	K09284	1e-12	69.7	gmx:100801975	AP2-like factor, euAP2 lineage	-	-	-
aly-miR390a-3p	Unigene17120_All	248	--	--	--	--	gi|199580038|gb|AC189355.2|	58	4e-06	Brassica rapa subsp. pekinensis clone KBrB043M07, complete sequence	--	--	--	--	--	--	--	--	--	--	--	--	--	--	-	-	-
ppt-miR390c-5p	CL482.Contig2_All	1007	gi|255536745|ref|XP_002509439.1|	352.8	4e-96	conserved hypothetical protein [Ricinus communis] >gi|223549338|gb|EEF50826.1| conserved hypothetical protein [Ricinus communis]	gi|349721411|emb|FQ381862.1|	101	1e-18	Vitis vinifera clone SS0ABG81YE15	sp|Q6H6E6|DI194_ORYSJ	239	2e-63	Protein DEHYDRATION-INDUCED 19 homolog 4 OS=Oryza sativa subsp. japonica GN=DI19-4 PE=2 SV=1	--	--	--	--	--	--	--	--	--	--	-	GO:0008270//zinc ion binding	GO:0005739//mitochondrion
han-miR1310	CL287.Contig1_All	4646	gi|225425204|ref|XP_002266641.1|	760.8	0	PREDICTED: uncharacterized protein LOC100250497 [Vitis vinifera] >gi|296088702|emb|CBI38152.3| unnamed protein product [Vitis vinifera]	gi|359473787|ref|XM_002266605.2|	609	1e-170	PREDICTED: Vitis vinifera uncharacterized LOC100250497 (LOC100250497), mRNA	sp|P31568|YCF2_OENPI	55.8	2e-07	Protein ycf2 (Fragment) OS=Oenothera picensis GN=ycf2 PE=3 SV=1	aq_629	60.8	2e-08	COG1196	Chromosome segregation ATPases	K11323	1e-10	68.2	vcn:VOLCADRAFT_121342	histone arginine demethylase JMJD6 [EC:1.14.11.-]	GO:0008152//metabolic process	GO:0016597//amino acid binding	-
han-miR1310	CL287.Contig2_All	4732	gi|225425204|ref|XP_002266641.1|	45.4	0	PREDICTED: uncharacterized protein LOC100250497 [Vitis vinifera] >gi|296088702|emb|CBI38152.3| unnamed protein product [Vitis vinifera]	gi|359473787|ref|XM_002266605.2|	609	1e-170	PREDICTED: Vitis vinifera uncharacterized LOC100250497 (LOC100250497), mRNA	sp|P31568|YCF2_OENPI	55.8	2e-07	Protein ycf2 (Fragment) OS=Oenothera picensis GN=ycf2 PE=3 SV=1	aq_629	60.8	2e-08	COG1196	Chromosome segregation ATPases	K11323	1e-10	68.2	vcn:VOLCADRAFT_121342	histone arginine demethylase JMJD6 [EC:1.14.11.-]	GO:0006412//translation	GO:0003735//structural constituent of ribosome;GO:0016597//amino acid binding	GO:0005840//ribosome
han-miR1310	CL287.Contig5_All	3970	gi|225425204|ref|XP_002266641.1|	45.4	0	PREDICTED: uncharacterized protein LOC100250497 [Vitis vinifera] >gi|296088702|emb|CBI38152.3| unnamed protein product [Vitis vinifera]	gi|359473787|ref|XM_002266605.2|	609	1e-171	PREDICTED: Vitis vinifera uncharacterized LOC100250497 (LOC100250497), mRNA	sp|Q9SD39|PMTR_ARATH	61.2	4e-09	Probable methyltransferase PMT27 OS=Arabidopsis thaliana GN=At3g51070 PE=3 SV=1	SPCC737.08	62.8	5e-09	COG5271	AAA ATPase containing von Willebrand factor type A (vWA) domain	K11294	5e-10	65.9	bdi:100836665	nucleolin	GO:0008152//metabolic process	GO:0016597//amino acid binding	-
han-miR1310	CL287.Contig6_All	3884	gi|225425204|ref|XP_002266641.1|	760.8	0	PREDICTED: uncharacterized protein LOC100250497 [Vitis vinifera] >gi|296088702|emb|CBI38152.3| unnamed protein product [Vitis vinifera]	gi|359473787|ref|XM_002266605.2|	609	1e-171	PREDICTED: Vitis vinifera uncharacterized LOC100250497 (LOC100250497), mRNA	sp|Q9SD39|PMTR_ARATH	61.2	4e-09	Probable methyltransferase PMT27 OS=Arabidopsis thaliana GN=At3g51070 PE=3 SV=1	SPCC737.08	62.8	4e-09	COG5271	AAA ATPase containing von Willebrand factor type A (vWA) domain	K11294	5e-10	65.9	bdi:100836665	nucleolin	GO:0008152//metabolic process	GO:0016597//amino acid binding	-
han-miR1310	CL7639.Contig1_All	2450	gi|359482470|ref|XP_002272507.2|	926.4	0	PREDICTED: uncharacterized protein LOC100266986 [Vitis vinifera]	gi|359482469|ref|XM_002272471.2|	484	1e-133	PREDICTED: Vitis vinifera uncharacterized LOC100266986 (LOC100266986), mRNA	--	--	--	--	--	--	--	--	--	K13806	2e-08	59.7	ppp:PHYPADRAFT_142679	sn1-specific diacylglycerol lipase [EC:3.1.1.-]	GO:0016042//lipid catabolic process	GO:0004806//triglyceride lipase activity	-
novel_mir_15	CL403.Contig2_All	389	gi|255547598|ref|XP_002514856.1|	112.8	1e-24	conserved hypothetical protein [Ricinus communis] >gi|223545907|gb|EEF47410.1| conserved hypothetical protein [Ricinus communis]	gi|225444366|ref|XM_002266897.1|	61.9	4e-07	PREDICTED: Vitis vinifera uncharacterized LOC100258839 (LOC100258839), mRNA	--	--	--	--	--	--	--	--	--	--	--	--	--	--	GO:0030833//regulation of actin filament polymerization;GO:0010215//cellulose microfibril organization;GO:0051650//establishment of vesicle localization;GO:0017157//regulation of exocytosis;GO:0009860//pollen tube growth	GO:0005515//protein binding	GO:0016324//apical plasma membrane
novel_mir_15	CL561.Contig3_All	4397	gi|359477748|ref|XP_002281562.2|	298.1	0	PREDICTED: uncharacterized protein LOC100251059 [Vitis vinifera]	gi|359477747|ref|XM_002281526.2|	167	1e-37	PREDICTED: Vitis vinifera uncharacterized LOC100251059 (LOC100251059), mRNA	--	--	--	--	--	--	--	--	--	--	--	--	--	--	-	-	GO:0016020//membrane
novel_mir_15	CL705.Contig5_All	2028	gi|255547061|ref|XP_002514588.1|	192.6	1e-47	conserved hypothetical protein [Ricinus communis] >gi|223546192|gb|EEF47694.1| conserved hypothetical protein [Ricinus communis]	gi|356502656|ref|XM_003520086.1|	73.8	6e-10	PREDICTED: Glycine max uncharacterized protein LOC100778990 (LOC100778990), mRNA	--	--	--	--	--	--	--	--	--	--	--	--	--	--	-	-	-
novel_mir_15	CL792.Contig3_All	1812	gi|359483524|ref|XP_002266564.2|	219.9	1e-141	PREDICTED: uncharacterized protein LOC100266871 [Vitis vinifera]	gi|359483523|ref|XM_002266528.2|	165	2e-37	PREDICTED: Vitis vinifera uncharacterized LOC100266871 (LOC100266871), mRNA	--	--	--	--	--	--	--	--	--	--	--	--	--	--	-	-	-
novel_mir_15	CL792.Contig4_All	1762	gi|359483524|ref|XP_002266564.2|	577.4	2e-163	PREDICTED: uncharacterized protein LOC100266871 [Vitis vinifera]	gi|359483523|ref|XM_002266528.2|	198	1e-47	PREDICTED: Vitis vinifera uncharacterized LOC100266871 (LOC100266871), mRNA	--	--	--	--	--	--	--	--	--	--	--	--	--	--	-	-	-
novel_mir_15	CL792.Contig5_All	1863	gi|359483524|ref|XP_002266564.2|	219.9	6e-157	PREDICTED: uncharacterized protein LOC100266871 [Vitis vinifera]	gi|359483523|ref|XM_002266528.2|	180	3e-42	PREDICTED: Vitis vinifera uncharacterized LOC100266871 (LOC100266871), mRNA	--	--	--	--	--	--	--	--	--	--	--	--	--	--	-	-	-
novel_mir_15	CL951.Contig3_All	1751	gi|225463766|ref|XP_002267930.1|	662.1	0	PREDICTED: aspartic proteinase nepenthesin-1-like [Vitis vinifera]	gi|356575388|ref|XM_003555776.1|	85.7	1e-13	PREDICTED: Glycine max aspartic proteinase nepenthesin-1-like (LOC100775638), mRNA	sp|Q9LHE3|ASPG2_ARATH	629	2e-180	Protein ASPARTIC PROTEASE IN GUARD CELL 2 OS=Arabidopsis thaliana GN=ASPG2 PE=2 SV=1	--	--	--	--	--	K00924	2e-27	122	aly:ARALYDRAFT_489138	[EC:2.7.1.-]	GO:0006508//proteolysis	GO:0004190//aspartic-type endopeptidase activity	-
novel_mir_15	CL1426.Contig1_All	1716	gi|255542012|ref|XP_002512070.1|	156.8	9e-37	RNA binding protein, putative [Ricinus communis] >gi|223549250|gb|EEF50739.1| RNA binding protein, putative [Ricinus communis]	gi|255573383|ref|XM_002527572.1|	67.9	3e-08	Ricinus communis hypothetical protein, mRNA	sp|Q94F39|AFP3_ARATH	124	1e-28	Ninja-family protein AFP3 OS=Arabidopsis thaliana GN=AFP3 PE=1 SV=1	--	--	--	--	--	--	--	--	--	--	-	-	-
novel_mir_15	CL1490.Contig1_All	1768	gi|224082442|ref|XP_002306695.1|	462.2	1e-128	predicted protein [Populus trichocarpa] >gi|222856144|gb|EEE93691.1| predicted protein [Populus trichocarpa]	gi|292684217|dbj|AK339779.1|	182	8e-43	Lotus japonicus cDNA, clone: LjFL3-064-BH11, HTC	sp|Q39117|TGT2_ARATH	384	7e-107	Trihelix transcription factor GT-2 OS=Arabidopsis thaliana GN=GT-2 PE=2 SV=1	--	--	--	--	--	--	--	--	--	--	-	-	-
novel_mir_15	CL1554.Contig7_All	1220	gi|255580592|ref|XP_002531120.1|	72.8	7e-71	r2r3-myb transcription factor, putative [Ricinus communis] >gi|223529316|gb|EEF31285.1| r2r3-myb transcription factor, putative [Ricinus communis]	gi|332640072|gb|CP002686.1|	143	5e-31	Arabidopsis thaliana chromosome 3, complete sequence	sp|Q9LX82|MYB48_ARATH	125	8e-66	Transcription factor MYB48 OS=Arabidopsis thaliana GN=MYB48 PE=2 SV=1	ECU11g1690	55.1	2e-07	COG5147	Myb superfamily proteins, including transcription factors and mRNA splicing factors	K09422	7e-72	146	rcu:RCOM_0788410	myb proto-oncogene protein, plant	GO:0009753//response to jasmonic acid stimulus;GO:0009739//response to gibberellin stimulus;GO:0046686//response to cadmium ion;GO:0010200//response to chitin;GO:0009751//response to salicylic acid stimulus;GO:0009723//response to ethylene stimulus	-	GO:0005634//nucleus
novel_mir_15	CL1696.Contig3_All	2277	gi|225470678|ref|XP_002269786.1|	858.2	0	PREDICTED: subtilisin-like protease [Vitis vinifera] >gi|296090288|emb|CBI40107.3| unnamed protein product [Vitis vinifera]	gi|225470677|ref|XM_002269750.1|	613	1e-172	PREDICTED: Vitis vinifera subtilisin-like protease (LOC100245233), mRNA	sp|O65351|SUBL_ARATH	199	7e-51	Subtilisin-like protease OS=Arabidopsis thaliana GN=ARA12 PE=1 SV=1	SP0641	70.1	2e-11	COG1404	Subtilisin-like serine proteases	--	--	--	--	--	GO:0006508//proteolysis;GO:0043086//negative regulation of catalytic activity	GO:0042802//identical protein binding;GO:0004252//serine-type endopeptidase activity	GO:0012505//endomembrane system;GO:0016023//cytoplasmic membrane-bounded vesicle;GO:0048196//plant extracellular matrix;GO:0005618//cell wall;GO:0016020//membrane
novel_mir_15	CL1911.Contig1_All	1799	gi|356553253|ref|XP_003544972.1|	679.1	0	PREDICTED: uncharacterized protein LOC100793812 [Glycine max]	gi|357491812|ref|XM_003616146.1|	369	6e-99	Medicago truncatula Pre-mRNA-splicing factor 38B (MTR_5g077180) mRNA, complete cds	sp|Q9ZR40|U2A2B_NICPL	125	1e-28	Splicing factor U2af large subunit B OS=Nicotiana plumbaginifolia GN=U2AF65B PE=2 SV=1	SMc00062	53.1	2e-06	COG4991	Uncharacterized protein with a bacterial SH3 domain homologue	K12850	0	679	gmx:100793812	pre-mRNA-splicing factor 38B	GO:0009651//response to salt stress;GO:0006396//RNA processing	GO:0005488//binding	-
novel_mir_15	CL1911.Contig2_All	1829	gi|356553253|ref|XP_003544972.1|	684.9	0	PREDICTED: uncharacterized protein LOC100793812 [Glycine max]	gi|357491812|ref|XM_003616146.1|	369	7e-99	Medicago truncatula Pre-mRNA-splicing factor 38B (MTR_5g077180) mRNA, complete cds	sp|Q9ZR40|U2A2B_NICPL	125	6e-29	Splicing factor U2af large subunit B OS=Nicotiana plumbaginifolia GN=U2AF65B PE=2 SV=1	RSc2772	55.1	4e-07	COG1230	Co/Zn/Cd efflux system component	K12850	0	684	gmx:100793812	pre-mRNA-splicing factor 38B	GO:0009651//response to salt stress	-	-
novel_mir_15	CL2419.Contig5_All	2348	gi|225431998|ref|XP_002279307.1|	275.8	2e-72	PREDICTED: transcription factor bHLH147 [Vitis vinifera]	gi|356529114|ref|XM_003533094.1|	89.7	1e-14	PREDICTED: Glycine max transcription factor bHLH148-like (LOC100786088), mRNA	sp|Q9LSN7|BH147_ARATH	196	4e-50	Transcription factor bHLH147 OS=Arabidopsis thaliana GN=BHLH147 PE=1 SV=1	--	--	--	--	--	--	--	--	--	--	GO:0006355//regulation of transcription, DNA-dependent	-	GO:0005634//nucleus
novel_mir_15	CL2461.Contig1_All	1404	gi|255553653|ref|XP_002517867.1|	485	1e-135	conserved hypothetical protein [Ricinus communis] >gi|223542849|gb|EEF44385.1| conserved hypothetical protein [Ricinus communis]	gi|357474428|ref|XM_003607451.1|	71.9	2e-09	Medicago truncatula Reticulon-like protein B18 (MTR_4g078740) mRNA, complete cds	sp|Q6DR04|RTNLQ_ARATH	394	5e-110	Reticulon-like protein B17 OS=Arabidopsis thaliana GN=RTNLB17 PE=2 SV=1	--	--	--	--	--	--	--	--	--	--	-	-	GO:0043231//intracellular membrane-bounded organelle;GO:0044444//cytoplasmic part
novel_mir_15	CL2640.Contig2_All	1478	gi|255540083|ref|XP_002511106.1|	587.4	1e-166	conserved hypothetical protein [Ricinus communis] >gi|223550221|gb|EEF51708.1| conserved hypothetical protein [Ricinus communis]	gi|359491133|ref|XM_002284456.2|	301	1e-78	PREDICTED: Vitis vinifera uncharacterized LOC100256039 (LOC100256039), mRNA	--	--	--	--	aq_629	50.4	8e-06	COG1196	Chromosome segregation ATPases	--	--	--	--	--	-	-	GO:0005886//plasma membrane;GO:0009536//plastid
novel_mir_15	CL2640.Contig4_All	924	gi|255540083|ref|XP_002511106.1|	414.5	1e-114	conserved hypothetical protein [Ricinus communis] >gi|223550221|gb|EEF51708.1| conserved hypothetical protein [Ricinus communis]	gi|359491133|ref|XM_002284456.2|	301	6e-79	PREDICTED: Vitis vinifera uncharacterized LOC100256039 (LOC100256039), mRNA	--	--	--	--	aq_629	50.4	4e-06	COG1196	Chromosome segregation ATPases	--	--	--	--	--	-	-	GO:0005886//plasma membrane;GO:0009536//plastid
novel_mir_15	CL2640.Contig5_All	808	gi|255540083|ref|XP_002511106.1|	375.9	3e-103	conserved hypothetical protein [Ricinus communis] >gi|223550221|gb|EEF51708.1| conserved hypothetical protein [Ricinus communis]	gi|359491133|ref|XM_002284456.2|	289	2e-75	PREDICTED: Vitis vinifera uncharacterized LOC100256039 (LOC100256039), mRNA	--	--	--	--	aq_629	50.4	3e-06	COG1196	Chromosome segregation ATPases	--	--	--	--	--	-	-	GO:0005886//plasma membrane
novel_mir_15	CL2674.Contig1_All	2811	gi|255573730|ref|XP_002527786.1|	732.2	0	hypothetical protein RCOM_0629030 [Ricinus communis] >gi|223532821|gb|EEF34596.1| hypothetical protein RCOM_0629030 [Ricinus communis]	gi|356510844|ref|XM_003524096.1|	167	7e-38	PREDICTED: Glycine max uncharacterized protein LOC100812001 (LOC100812001), mRNA	sp|P31568|YCF2_OENPI	63.5	6e-10	Protein ycf2 (Fragment) OS=Oenothera picensis GN=ycf2 PE=3 SV=1	YLR106c	75.9	4e-13	COG5271	AAA ATPase containing von Willebrand factor type A (vWA) domain	K12811	8e-10	64.7	pop:POPTR_1070855	ATP-dependent RNA helicase DDX46/PRP5 [EC:3.6.4.13]	-	-	-
novel_mir_15	CL2674.Contig2_All	3367	gi|255573730|ref|XP_002527786.1|	732.2	0	hypothetical protein RCOM_0629030 [Ricinus communis] >gi|223532821|gb|EEF34596.1| hypothetical protein RCOM_0629030 [Ricinus communis]	gi|356510844|ref|XM_003524096.1|	167	9e-38	PREDICTED: Glycine max uncharacterized protein LOC100812001 (LOC100812001), mRNA	sp|P31568|YCF2_OENPI	63.5	7e-10	Protein ycf2 (Fragment) OS=Oenothera picensis GN=ycf2 PE=3 SV=1	YLR106c	75.9	4e-13	COG5271	AAA ATPase containing von Willebrand factor type A (vWA) domain	K12811	1e-09	64.7	pop:POPTR_1070855	ATP-dependent RNA helicase DDX46/PRP5 [EC:3.6.4.13]	-	-	-
novel_mir_15	CL2674.Contig3_All	3323	gi|255573730|ref|XP_002527786.1|	738.8	0	hypothetical protein RCOM_0629030 [Ricinus communis] >gi|223532821|gb|EEF34596.1| hypothetical protein RCOM_0629030 [Ricinus communis]	gi|359472611|ref|XM_002280935.2|	198	2e-47	PREDICTED: Vitis vinifera uncharacterized LOC100268019 (LOC100268019), mRNA	sp|P31568|YCF2_OENPI	63.5	7e-10	Protein ycf2 (Fragment) OS=Oenothera picensis GN=ycf2 PE=3 SV=1	YLR106c	75.5	6e-13	COG5271	AAA ATPase containing von Willebrand factor type A (vWA) domain	K12811	9e-10	64.7	pop:POPTR_1070855	ATP-dependent RNA helicase DDX46/PRP5 [EC:3.6.4.13]	-	-	-
novel_mir_15	CL2728.Contig1_All	1724	gi|357521467|ref|XP_003631022.1|	533.1	4e-150	Zinc finger protein [Medicago truncatula] >gi|355525044|gb|AET05498.1| Zinc finger protein [Medicago truncatula]	gi|356524641|ref|XM_003530889.1|	220	4e-54	PREDICTED: Glycine max uncharacterized protein LOC100819009, transcript variant 2 (LOC100819009), mRNA	sp|Q9FPQ6|GP1_CHLRE	53.9	3e-07	Vegetative cell wall protein gp1 OS=Chlamydomonas reinhardtii GN=GP1 PE=2 SV=1	SPBC28F2.12	50.4	9e-06	COG0086	DNA-directed RNA polymerase, beta' subunit/160 kD subunit	K03006	1e-06	53.5	smo:SELMODRAFT_128226	DNA-directed RNA polymerase II subunit RPB1 [EC:2.7.7.6]	GO:0009910//negative regulation of flower development;GO:0006355//regulation of transcription, DNA-dependent	GO:0003677//DNA binding;GO:0003700//sequence-specific DNA binding transcription factor activity;GO:0046982//protein heterodimerization activity;GO:0042803//protein homodimerization activity	GO:0005634//nucleus
novel_mir_15	CL2728.Contig3_All	778	--	--	--	--	gi|45268046|gb|AC141922.19|	85.7	6e-14	Medicago truncatula clone mth2-9n11, complete sequence	--	--	--	--	--	--	--	--	--	--	--	--	--	--	-	-	-
novel_mir_15	CL2805.Contig1_All	846	gi|255583146|ref|XP_002532339.1|	264.6	1e-69	protein translocase, putative [Ricinus communis] >gi|223527956|gb|EEF30041.1| protein translocase, putative [Ricinus communis]	gi|225316366|dbj|AK322319.1|	95.6	7e-17	Solanum lycopersicum cDNA, clone: LEFL1036BC02, HTC in leaf	sp|O48528|OP163_ARATH	252	2e-67	Outer envelope pore protein 16-3, chloroplastic/mitochondrial OS=Arabidopsis thaliana GN=OEP163 PE=1 SV=1	YDL217c	50.4	4e-06	COG5596	Mitochondrial import inner membrane translocase, subunit TIM22	--	--	--	--	--	GO:0015031//protein transport	GO:0015450//P-P-bond-hydrolysis-driven protein transmembrane transporter activity	GO:0009527//plastid outer membrane;GO:0045271//respiratory chain complex I;GO:0005744//mitochondrial inner membrane presequence translocase complex;GO:0016021//integral to membrane;GO:0009507//chloroplast
novel_mir_15	CL2834.Contig4_All	231	gi|28558783|gb|AAO45754.1|	119.4	1e-26	signal peptidase protein-like protein [Cucumis melo subsp. melo]	gi|49176605|gb|AY624580.1|	123	8e-26	Cucumis melo signal peptidase protein-like (Spp) mRNA, partial cds	sp|Q53YF3|SPC3B_ARATH	99.8	3e-22	Signal peptidase complex subunit 3B OS=Arabidopsis thaliana GN=At5g27430 PE=2 SV=1	--	--	--	--	--	K12948	6e-24	107	vvi:100252902	signal peptidase complex subunit 3 [EC:3.4.-.-]	GO:0006465//signal peptide processing	GO:0008233//peptidase activity	GO:0005618//cell wall;GO:0016021//integral to membrane;GO:0005787//signal peptidase complex
novel_mir_15	CL2861.Contig1_All	870	--	--	--	--	--	--	--	--	--	--	--	--	--	--	--	--	--	--	--	--	--	--	-	-	-
novel_mir_15	CL2861.Contig2_All	840	--	--	--	--	--	--	--	--	--	--	--	--	--	--	--	--	--	--	--	--	--	--	-	-	-
novel_mir_15	CL2939.Contig1_All	1721	gi|38228677|emb|CAE54075.1|	660.2	0	serine/threonine-protein kinase [Fagus sylvatica]	gi|399658907|gb|JN566070.1|	634	1e-179	Cucumis sativus SNF1-related kinase (SnRK2.1) mRNA, partial cds	sp|Q9FFP9|SRK2H_ARATH	615	2e-176	Serine/threonine-protein kinase SRK2H OS=Arabidopsis thaliana GN=SRK2H PE=1 SV=1	SPAC17G8.14c_2	118	3e-26	COG0515	Serine/threonine protein kinase	K14498	0	654	mtr:MTR_8g095330	serine/threonine-protein kinase SRK2 [EC:2.7.11.1]	GO:0006468//protein phosphorylation;GO:0009651//response to salt stress	GO:0005524//ATP binding;GO:0004674//protein serine/threonine kinase activity	GO:0005634//nucleus
novel_mir_15	CL2939.Contig2_All	1537	gi|38228677|emb|CAE54075.1|	660.2	0	serine/threonine-protein kinase [Fagus sylvatica]	gi|399658907|gb|JN566070.1|	634	1e-179	Cucumis sativus SNF1-related kinase (SnRK2.1) mRNA, partial cds	sp|Q9FFP9|SRK2H_ARATH	615	2e-176	Serine/threonine-protein kinase SRK2H OS=Arabidopsis thaliana GN=SRK2H PE=1 SV=1	ECU03g0620	118	3e-26	COG0515	Serine/threonine protein kinase	K14498	0	654	mtr:MTR_8g095330	serine/threonine-protein kinase SRK2 [EC:2.7.11.1]	GO:0006468//protein phosphorylation;GO:0009651//response to salt stress	GO:0005524//ATP binding;GO:0004674//protein serine/threonine kinase activity	GO:0005634//nucleus
novel_mir_15	CL3099.Contig1_All	2319	gi|356568142|ref|XP_003552272.1|	736.9	0	PREDICTED: sorting and assembly machinery component 50 homolog [Glycine max]	gi|359486386|ref|XM_002273046.2|	109	1e-20	PREDICTED: Vitis vinifera sorting and assembly machinery component 50 homolog B-like (LOC100258670), mRNA	sp|P31568|YCF2_OENPI	53.1	7e-07	Protein ycf2 (Fragment) OS=Oenothera picensis GN=ycf2 PE=3 SV=1	SPAC17C9.06	95.9	3e-19	COG4775	Outer membrane protein/protective antigen OMA87	K11323	5e-08	58.5	vcn:VOLCADRAFT_121342	histone arginine demethylase JMJD6 [EC:1.14.11.-]	-	-	GO:0019867//outer membrane;GO:0005739//mitochondrion;GO:0009536//plastid
novel_mir_15	CL3099.Contig3_All	2319	gi|356568142|ref|XP_003552272.1|	736.9	0	PREDICTED: sorting and assembly machinery component 50 homolog [Glycine max]	gi|359486386|ref|XM_002273046.2|	109	1e-20	PREDICTED: Vitis vinifera sorting and assembly machinery component 50 homolog B-like (LOC100258670), mRNA	sp|P31568|YCF2_OENPI	53.1	7e-07	Protein ycf2 (Fragment) OS=Oenothera picensis GN=ycf2 PE=3 SV=1	SPAC17C9.06	95.9	3e-19	COG4775	Outer membrane protein/protective antigen OMA87	K11323	5e-08	58.5	vcn:VOLCADRAFT_121342	histone arginine demethylase JMJD6 [EC:1.14.11.-]	-	-	GO:0019867//outer membrane;GO:0005739//mitochondrion;GO:0009536//plastid
novel_mir_15	CL3323.Contig1_All	962	gi|359483434|ref|XP_003632958.1|	191.4	1e-47	PREDICTED: uncharacterized protein LOC100854465 [Vitis vinifera]	gi|356564491|ref|XM_003550440.1|	143	4e-31	PREDICTED: Glycine max uncharacterized protein LOC100810697 (LOC100810697), mRNA	--	--	--	--	--	--	--	--	--	--	--	--	--	--	-	-	-
novel_mir_15	CL3323.Contig2_All	2082	gi|255574603|ref|XP_002528212.1|	443	8e-123	conserved hypothetical protein [Ricinus communis] >gi|223532373|gb|EEF34169.1| conserved hypothetical protein [Ricinus communis]	gi|358350552|dbj|AB627280.1|	147	5e-32	Malus x domestica mRNA, microsatellite: MEST139, clone: FRT01_01_E10	--	--	--	--	--	--	--	--	--	--	--	--	--	--	GO:0007568//aging	-	GO:0005886//plasma membrane;GO:0016021//integral to membrane
novel_mir_15	CL3402.Contig1_All	349	--	--	--	--	--	--	--	--	--	--	--	--	--	--	--	--	--	--	--	--	--	--	-	-	-
novel_mir_15	CL3402.Contig2_All	334	--	--	--	--	--	--	--	--	--	--	--	--	--	--	--	--	--	--	--	--	--	--	-	-	-
novel_mir_15	CL3433.Contig1_All	477	gi|357139947|ref|XP_003571536.1|	50.8	8e-06	PREDICTED: protein strawberry notch-like [Brachypodium distachyon]	gi|56694237|gb|AY704194.1|	63.9	1e-07	Chlamydomonas reinhardtii strain 47.72 vector insertion site adjacent to insertional marker genomic sequence	sp|Q7XJE6|MCA1_ARATH	46.2	9e-06	Metacaspase-1 OS=Arabidopsis thaliana GN=AMC1 PE=1 SV=1	--	--	--	--	--	--	--	--	--	--	-	GO:0005488//binding	-
novel_mir_15	CL3522.Contig2_All	799	gi|207999344|emb|CAQ53097.1|	153.3	3e-36	basic-leucine zipper [Humulus lupulus]	--	--	--	--	sp|P42777|GBF4_ARATH	128	3e-30	G-box-binding factor 4 OS=Arabidopsis thaliana GN=GBF4 PE=1 SV=1	--	--	--	--	--	K14432	3e-37	153	vvi:100262305	ABA responsive element binding factor	-	GO:0043565//sequence-specific DNA binding	GO:0005634//nucleus
novel_mir_15	CL4032.Contig1_All	841	gi|296082226|emb|CBI21231.3|	214.9	1e-54	unnamed protein product [Vitis vinifera]	gi|349717124|emb|FQ392149.1|	113	3e-22	Vitis vinifera clone SS0AFA7YE14	sp|Q851Y7|GRXS7_ORYSJ	189	2e-48	Monothiol glutaredoxin-S7, chloroplastic OS=Oryza sativa subsp. japonica GN=GRXS7 PE=2 SV=1	slr1846	137	2e-32	COG0278	Glutaredoxin-related protein	K07390	3e-43	173	ppp:PHYPADRAFT_153882	monothiol glutaredoxin	GO:0006812//cation transport	GO:0015038//glutathione disulfide oxidoreductase activity;GO:0015297//antiporter activity	GO:0009507//chloroplast
novel_mir_15	CL4032.Contig2_All	812	gi|388518093|gb|AFK47108.1|	215.3	7e-55	unknown [Lotus japonicus]	gi|349717124|emb|FQ392149.1|	105	7e-20	Vitis vinifera clone SS0AFA7YE14	sp|Q851Y7|GRXS7_ORYSJ	191	3e-49	Monothiol glutaredoxin-S7, chloroplastic OS=Oryza sativa subsp. japonica GN=GRXS7 PE=2 SV=1	slr1846	137	2e-32	COG0278	Glutaredoxin-related protein	K07390	2e-43	173	ppp:PHYPADRAFT_153882	monothiol glutaredoxin	GO:0006812//cation transport	GO:0015038//glutathione disulfide oxidoreductase activity;GO:0015297//antiporter activity	GO:0009507//chloroplast
novel_mir_15	CL4173.Contig2_All	2322	gi|225448988|ref|XP_002270908.1|	776.5	0	PREDICTED: vacuolar amino acid transporter 1-like [Vitis vinifera]	gi|359486606|ref|XM_002270872.2|	208	2e-50	PREDICTED: Vitis vinifera vacuolar amino acid transporter 1-like (LOC100249618), mRNA	sp|Q9C733|LHTL1_ARATH	115	1e-25	Lysine histidine transporter-like 1 OS=Arabidopsis thaliana GN=At1g48640 PE=3 SV=2	YJR001w	181	4e-45	COG0814	Amino acid permeases	K15015	0	776	vvi:100249618	solute carrier family 32 (vesicular inhibitory amino acid transporter)	-	GO:0015171//amino acid transmembrane transporter activity	GO:0005774//vacuolar membrane;GO:0016021//integral to membrane
novel_mir_15	CL4227.Contig2_All	2173	gi|356546253|ref|XP_003541544.1|	980.7	0	PREDICTED: splicing factor 3B subunit 2-like [Glycine max]	gi|356546252|ref|XM_003541496.1|	714	0	PREDICTED: Glycine max splicing factor 3B subunit 2-like (LOC100797656), mRNA	sp|B0Z5H1|YCF2_OENPA	49.3	9e-06	Protein ycf2 OS=Oenothera parviflora GN=ycf2-A PE=3 SV=1	SPAC22F8.10c	405	1e-112	COG5182	Splicing factor 3b, subunit 2	K12829	0	995	vvi:100241488	splicing factor 3B subunit 2	GO:0006397//mRNA processing	-	GO:0005634//nucleus;GO:0009507//chloroplast
novel_mir_15	CL4313.Contig1_All	1162	gi|315613796|gb|ADU52503.1|	430.3	2e-119	WRKY protein [Cucumis sativus]	gi|315613795|gb|GU984011.1|	285	5e-74	Cucumis sativus WRKY protein (WRKY6) mRNA, complete cds	sp|Q9LP56|WRK65_ARATH	231	8e-61	Probable WRKY transcription factor 65 OS=Arabidopsis thaliana GN=WRKY65 PE=2 SV=1	--	--	--	--	--	K13425	2e-30	131	aly:ARALYDRAFT_490447	WRKY transcription factor 22	GO:0006351//transcription, DNA-dependent	-	-
novel_mir_15	CL4313.Contig2_All	876	gi|315613796|gb|ADU52503.1|	358.2	8e-98	WRKY protein [Cucumis sativus]	gi|315613795|gb|GU984011.1|	198	6e-48	Cucumis sativus WRKY protein (WRKY6) mRNA, complete cds	sp|Q9LP56|WRK65_ARATH	190	1e-48	Probable WRKY transcription factor 65 OS=Arabidopsis thaliana GN=WRKY65 PE=2 SV=1	--	--	--	--	--	K13425	8e-19	92.4	ath:AT4G01250	WRKY transcription factor 22	GO:0006351//transcription, DNA-dependent	-	-
novel_mir_15	CL4313.Contig4_All	789	gi|315613796|gb|ADU52503.1|	404.1	1e-111	WRKY protein [Cucumis sativus]	gi|315613795|gb|GU984011.1|	335	4e-89	Cucumis sativus WRKY protein (WRKY6) mRNA, complete cds	sp|Q9LP56|WRK65_ARATH	225	3e-59	Probable WRKY transcription factor 65 OS=Arabidopsis thaliana GN=WRKY65 PE=2 SV=1	--	--	--	--	--	K13425	8e-28	122	ath:AT4G01250	WRKY transcription factor 22	GO:0006351//transcription, DNA-dependent	-	-
novel_mir_15	CL4437.Contig1_All	3686	gi|296087564|emb|CBI34153.3|	1265	0	unnamed protein product [Vitis vinifera]	gi|359475787|ref|XM_002263677.2|	168	2e-38	PREDICTED: Vitis vinifera uncharacterized LOC100250223 (LOC100250223), mRNA	--	--	--	--	--	--	--	--	--	K14303	0	1214	vvi:100250223	nuclear pore complex protein Nup160	GO:0009733//response to auxin stimulus;GO:0006888//ER to Golgi vesicle-mediated transport;GO:0006406//mRNA export from nucleus	GO:0005515//protein binding	GO:0005829//cytosol;GO:0031965//nuclear membrane;GO:0005768//endosome;GO:0005774//vacuolar membrane;GO:0005783//endoplasmic reticulum;GO:0005886//plasma membrane
novel_mir_15	CL4498.Contig1_All	513	gi|326524682|dbj|BAK04277.1|	23.5	1e-12	predicted protein [Hordeum vulgare subsp. vulgare]	gi|332656411|gb|CP002687.1|	75.8	4e-11	Arabidopsis thaliana chromosome 4, complete sequence	sp|Q43349|ROC2_ARATH	70.1	7e-13	29 kDa ribonucleoprotein, chloroplastic OS=Arabidopsis thaliana GN=RBP29 PE=1 SV=2	YCL011c	53.9	1e-07	COG0724	RNA-binding proteins (RRM domain)	K13095	3e-11	65.9	ppp:PHYPADRAFT_189930	splicing factor 1	-	GO:0003723//RNA binding	GO:0009507//chloroplast
novel_mir_15	CL4513.Contig1_All	4231	gi|359488881|ref|XP_003633838.1|	1895.9	0	PREDICTED: ABC transporter B family member 15-like [Vitis vinifera]	gi|359488880|ref|XM_003633790.1|	295	2e-76	PREDICTED: Vitis vinifera ABC transporter B family member 15-like (LOC100854950), mRNA	sp|Q9LHD1|AB15B_ARATH	1819	0	ABC transporter B family member 15 OS=Arabidopsis thaliana GN=ABCB15 PE=1 SV=1	SPCC663.03	726	0	COG1132	ABC-type multidrug transport system, ATPase and permease components	K05658	0	1895	vvi:100854950	ATP-binding cassette, subfamily B (MDR/TAP), member 1	GO:0055085//transmembrane transport;GO:0006200//ATP catabolic process	GO:0042626//ATPase activity, coupled to transmembrane movement of substances;GO:0005524//ATP binding	GO:0016021//integral to membrane;GO:0005886//plasma membrane
novel_mir_15	CL4543.Contig3_All	1425	gi|255557887|ref|XP_002519972.1|	599.4	4e-170	conserved hypothetical protein [Ricinus communis] >gi|223540736|gb|EEF42296.1| conserved hypothetical protein [Ricinus communis]	gi|359480984|ref|XM_002266800.2|	634	1e-179	PREDICTED: Vitis vinifera uncharacterized LOC100257044 (LOC100257044), mRNA	--	--	--	--	--	--	--	--	--	--	--	--	--	--	-	-	GO:0009507//chloroplast
novel_mir_15	CL4555.Contig1_All	1352	gi|33338106|gb|AAQ13675.1|AF181998_1	547.7	1e-154	transcription factor DP1 [Populus tremula x Populus tremuloides] >gi|32187097|gb|AAP73785.1| DP1 [Populus tremula x Populus tremuloides]	gi|356497354|ref|XM_003517478.1|	357	2e-95	PREDICTED: Glycine max transcription factor-like protein DPB-like (LOC100781272), mRNA	sp|Q9FNY2|DPB_ARATH	449	1e-126	Transcription factor-like protein DPB OS=Arabidopsis thaliana GN=DPB PE=1 SV=1	--	--	--	--	--	K04683	1e-154	544	pop:POPTR_576733	transcription factor Dp-1	GO:0006355//regulation of transcription, DNA-dependent;GO:0000082//G1/S transition of mitotic cell cycle;GO:0042023//DNA endoreduplication	GO:0003677//DNA binding;GO:0003700//sequence-specific DNA binding transcription factor activity;GO:0046982//protein heterodimerization activity	GO:0005667//transcription factor complex;GO:0005737//cytoplasm
novel_mir_15	CL4573.Contig5_All	1431	gi|225448093|ref|XP_002276574.1|	276.2	8e-73	PREDICTED: partner of Y14 and mago-like [Vitis vinifera]	gi|359486012|ref|XM_002276538.2|	125	1e-25	PREDICTED: Vitis vinifera partner of Y14 and mago-like (LOC100249740), mRNA	--	--	--	--	--	--	--	--	--	K14294	8e-74	276	vvi:100249740	partner of Y14 and mago	GO:0010224//response to UV-B;GO:0010091//trichome branching;GO:0042023//DNA endoreduplication	GO:0005515//protein binding	GO:0005730//nucleolus;GO:0005654//nucleoplasm;GO:0005737//cytoplasm
novel_mir_15	CL4726.Contig2_All	1958	gi|225464938|ref|XP_002275366.1|	818.5	0	PREDICTED: heterogeneous nuclear ribonucleoprotein Q-like [Vitis vinifera]	gi|359479510|ref|XM_002275330.2|	573	1e-160	PREDICTED: Vitis vinifera heterogeneous nuclear ribonucleoprotein Q-like (LOC100267377), mRNA	sp|P19683|ROC4_NICSY	83.6	4e-16	31 kDa ribonucleoprotein, chloroplastic OS=Nicotiana sylvestris PE=1 SV=1	ECU03g0730	75.5	3e-13	COG0724	RNA-binding proteins (RRM domain)	K13126	4e-19	95.1	pop:POPTR_1078863	polyadenylate-binding protein	-	GO:0000166//nucleotide binding;GO:0003723//RNA binding	-
novel_mir_15	CL5360.Contig5_All	714	gi|224076868|ref|XP_002305027.1|	210.7	1e-53	predicted protein [Populus trichocarpa] >gi|222847991|gb|EEE85538.1| predicted protein [Populus trichocarpa]	gi|115467323|ref|NM_001063796.1|	91.7	9e-16	Oryza sativa Japonica Group Os06g0239500 (Os06g0239500) mRNA, complete cds	sp|Q9LFR1|PTR50_ARATH	169	1e-42	Probable peptide/nitrate transporter At5g14940 OS=Arabidopsis thaliana GN=At5g14940 PE=2 SV=1	STM0710	49.3	6e-06	COG3104	Dipeptide/tripeptide permease	K14638	2e-20	97.1	mtr:MTR_4g015080	solute carrier family 15 (peptide/histidine transporter), member 3/4	GO:0009624//response to nematode;GO:0006857//oligopeptide transport	GO:0005215//transporter activity	GO:0016023//cytoplasmic membrane-bounded vesicle;GO:0016020//membrane
novel_mir_15	CL5539.Contig1_All	658	gi|356577572|ref|XP_003556898.1|	111.3	1e-23	PREDICTED: helicase SWR1-like [Glycine max]	gi|224108162|ref|XM_002314708.1|	60	3e-06	Populus trichocarpa chromatin remodeling complex subunit (CHR922), mRNA	--	--	--	--	--	--	--	--	--	K14439	1e-24	111	gmx:100806323	SWI/SNF-related matrix-associated actin-dependent regulator of chromatin subfamily A containing DEAD/H box 1 [EC:3.6.4.12]	-	-	-
novel_mir_15	CL5718.Contig1_All	1880	gi|359487428|ref|XP_002263448.2|	636	0	PREDICTED: chaperone protein dnaJ 1, mitochondrial-like [Vitis vinifera] >gi|297736212|emb|CBI24850.3| unnamed protein product [Vitis vinifera]	gi|359487427|ref|XM_002263412.2|	174	2e-40	PREDICTED: Vitis vinifera chaperone protein dnaJ 1, mitochondrial-like (LOC100259686), mRNA	sp|Q38813|DNAJ1_ARATH	285	8e-77	Chaperone protein dnaJ 1, mitochondrial OS=Arabidopsis thaliana GN=ATJ1 PE=2 SV=2	NMB0059	306	6e-83	COG0484	DnaJ-class molecular chaperone with C-terminal Zn finger domain	K03686	2e-180	630	vvi:100259686	molecular chaperone DnaJ	GO:0051085//chaperone mediated protein folding requiring cofactor;GO:0010197//polar nucleus fusion;GO:0009408//response to heat;GO:0000740//nuclear membrane fusion;GO:0009558//embryo sac cellularization;GO:0010198//synergid death	GO:0031072//heat shock protein binding;GO:0046872//metal ion binding;GO:0005524//ATP binding;GO:0051082//unfolded protein binding	GO:0005739//mitochondrion
novel_mir_15	CL5765.Contig1_All	879	gi|225428725|ref|XP_002285007.1|	356.7	2e-97	PREDICTED: putative nuclease HARBI1-like [Vitis vinifera]	gi|210145098|dbj|AK243789.1|	305	4e-80	Glycine max cDNA, clone: GMFL01-01-E06	sp|Q9LK03|PERK2_ARATH	126	1e-29	Proline-rich receptor-like protein kinase PERK2 OS=Arabidopsis thaliana GN=PERK2 PE=2 SV=3	Rv3876	94.4	2e-19	COG0455	ATPases involved in chromosome partitioning	K01115	2e-30	130	vcn:VOLCADRAFT_99471	phospholipase D [EC:3.1.4.4]	-	GO:0016788//hydrolase activity, acting on ester bonds	GO:0009507//chloroplast
novel_mir_15	CL5765.Contig2_All	662	gi|225428725|ref|XP_002285007.1|	284.6	7e-76	PREDICTED: putative nuclease HARBI1-like [Vitis vinifera]	gi|210145098|dbj|AK243789.1|	276	3e-71	Glycine max cDNA, clone: GMFL01-01-E06	sp|Q9LK03|PERK2_ARATH	118	3e-27	Proline-rich receptor-like protein kinase PERK2 OS=Arabidopsis thaliana GN=PERK2 PE=2 SV=3	XF0818	77.4	2e-14	COG2730	Endoglucanase	K01115	9e-24	108	vcn:VOLCADRAFT_99471	phospholipase D [EC:3.1.4.4]	-	GO:0016788//hydrolase activity, acting on ester bonds	GO:0009507//chloroplast
novel_mir_15	CL6201.Contig2_All	1299	gi|359492982|ref|XP_002285596.2|	449.5	5e-125	PREDICTED: uncharacterized protein LOC100265997 [Vitis vinifera] >gi|302142108|emb|CBI19311.3| unnamed protein product [Vitis vinifera]	gi|359492981|ref|XM_002285560.2|	165	1e-37	PREDICTED: Vitis vinifera uncharacterized LOC100265997 (LOC100265997), mRNA	--	--	--	--	SPAC5H10.03	57	7e-08	COG0406	Fructose-2,6-bisphosphatase	--	--	--	--	--	-	-	-
novel_mir_15	CL6505.Contig1_All	1309	gi|255544970|ref|XP_002513546.1|	399.8	4e-110	nuclear movement protein nudc, putative [Ricinus communis] >gi|223547454|gb|EEF48949.1| nuclear movement protein nudc, putative [Ricinus communis]	gi|292746944|dbj|AK336960.1|	254	2e-64	Lotus japonicus cDNA, clone: LjFL1-036-CF08, HTC	--	--	--	--	--	--	--	--	--	--	--	--	--	--	GO:0006457//protein folding;GO:0009880//embryonic pattern specification;GO:0009408//response to heat	-	GO:0005737//cytoplasm
novel_mir_15	CL6818.Contig2_All	1357	gi|358248180|ref|NP_001239833.1|	97.8	3e-19	uncharacterized protein LOC100799271 [Glycine max]	gi|255557448|ref|XM_002519709.1|	63.9	4e-07	Ricinus communis hypothetical protein, mRNA	sp|Q9LS95|PERK6_ARATH	51.6	1e-07	Putative proline-rich receptor-like protein kinase PERK6 OS=Arabidopsis thaliana GN=PERK6 PE=2 SV=2	SPAC140.02	50.1	9e-06	COG0724	RNA-binding proteins (RRM domain)	K11323	4e-07	54.3	vcn:VOLCADRAFT_121342	histone arginine demethylase JMJD6 [EC:1.14.11.-]	-	-	-
novel_mir_15	CL6907.Contig2_All	1058	gi|302143251|emb|CBI20546.3|	550.1	2e-155	unnamed protein product [Vitis vinifera]	gi|225465122|ref|XM_002273003.1|	325	5e-86	PREDICTED: Vitis vinifera BRCA1-associated protein-like (LOC100242688), mRNA	sp|O22255|ATL64_ARATH	54.7	9e-08	RING-H2 finger protein ATL64 OS=Arabidopsis thaliana GN=ATL64 PE=2 SV=1	ECU03g0660	49.7	9e-06	COG5207	Isopeptidase T	K10632	2e-156	550	vvi:100242688	BRCA1-associated protein [EC:6.3.2.19]	GO:0016567//protein ubiquitination;GO:0010029//regulation of seed germination	GO:0004842//ubiquitin-protein ligase activity;GO:0043130//ubiquitin binding;GO:0008270//zinc ion binding;GO:0046982//protein heterodimerization activity;GO:0000166//nucleotide binding	GO:0009536//plastid;GO:0000151//ubiquitin ligase complex
novel_mir_15	CL7259.Contig2_All	670	gi|288310302|gb|ADC45390.1|	240.3	1e-62	branched chain amino acid transaminase [Cucumis melo]	gi|288310301|gb|FJ896817.1|	363	1e-97	Cucumis melo branched chain amino acid transaminase (BCAT1) mRNA, partial cds	sp|Q9M401|BCAT3_ARATH	156	1e-38	Branched-chain-amino-acid aminotransferase 3, chloroplastic OS=Arabidopsis thaliana GN=BCAT3 PE=1 SV=1	BS_ybgE	87	2e-17	COG0115	Branched-chain amino acid aminotransferase/4-amino-4-deoxychorismate lyase	K00826	2e-42	170	vvi:100260903	branched-chain amino acid aminotransferase [EC:2.6.1.42]	GO:0009081//branched-chain amino acid metabolic process	GO:0052654//L-leucine transaminase activity;GO:0052655//L-valine transaminase activity;GO:0052656//L-isoleucine transaminase activity	GO:0009507//chloroplast
novel_mir_15	CL7298.Contig2_All	623	gi|224088079|ref|XP_002308316.1|	192.6	3e-48	predicted protein [Populus trichocarpa] >gi|222854292|gb|EEE91839.1| predicted protein [Populus trichocarpa]	gi|300681434|emb|FN564428.1|	87.7	1e-14	Triticum aestivum chromosome 3B-specific BAC library, contig ctg0091b	sp|Q9FX02|FB38_ARATH	49.3	2e-06	Putative F-box protein At1g47300 OS=Arabidopsis thaliana GN=At1g47300 PE=4 SV=2	slr0440	90.5	2e-18	COG0596	Predicted hydrolases or acyltransferases (alpha/beta hydrolase superfamily)	K14492	3e-06	50.1	vvi:100253216	two-component response regulator ARR-A family	-	GO:0016787//hydrolase activity	GO:0012505//endomembrane system
novel_mir_15	CL7510.Contig1_All	1649	gi|356515957|ref|XP_003526663.1|	602.8	4e-171	PREDICTED: 2-oxoisovalerate dehydrogenase subunit alpha, mitochondrial-like [Glycine max]	gi|225457856|ref|XM_002268824.1|	77.8	3e-11	PREDICTED: Vitis vinifera 2-oxoisovalerate dehydrogenase subunit alpha, mitochondrial-like (LOC100245451), mRNA	sp|P52901|ODPA1_ARATH	155	6e-38	Pyruvate dehydrogenase E1 component subunit alpha-1, mitochondrial OS=Arabidopsis thaliana GN=At1g59900 PE=1 SV=2	VNG2217G	230	5e-60	COG1071	Pyruvate/2-oxoglutarate dehydrogenase complex, dehydrogenase (E1) component, eukaryotic type, alpha subunit	K00166	4e-172	602	gmx:100796766	2-oxoisovalerate dehydrogenase E1 component, alpha subunit [EC:1.2.4.4]	GO:0055114//oxidation-reduction process	GO:0003863//3-methyl-2-oxobutanoate dehydrogenase (2-methylpropanoyl-transferring) activity	GO:0005739//mitochondrion
novel_mir_15	CL7966.Contig3_All	1803	gi|296083281|emb|CBI22917.3|	643.7	0	unnamed protein product [Vitis vinifera]	gi|356564627|ref|XM_003550505.1|	276	7e-71	PREDICTED: Glycine max AMSH-like ubiquitin thiolesterase 3-like (LOC100806590), mRNA	sp|Q5PNU3|AMSH3_ARATH	582	3e-166	AMSH-like ubiquitin thioesterase 3 OS=Arabidopsis thaliana GN=AMSH3 PE=1 SV=2	SPAC19B12.10	192	2e-48	COG1310	Predicted metal-dependent protease of the PAD1/JAB1 superfamily	K11866	0	639	pop:POPTR_805251	STAM-binding protein [EC:3.1.2.15]	GO:0016926//protein desumoylation;GO:0000338//protein deneddylation;GO:0019941//modification-dependent protein catabolic process;GO:0044090//positive regulation of vacuole organization;GO:0070536//protein K63-linked deubiquitination;GO:0006897//endocytosis;GO:0071108//protein K48-linked deubiquitination;GO:0090316//positive regulation of intracellular protein transport	GO:0005515//protein binding	GO:0016021//integral to membrane
novel_mir_15	CL8228.Contig5_All	1627	gi|224109656|ref|XP_002315269.1|	310.1	6e-83	AP2 domain-containing transcription factor [Populus trichocarpa] >gi|222864309|gb|EEF01440.1| AP2 domain-containing transcription factor [Populus trichocarpa]	gi|225449185|ref|XM_002275591.1|	210	3e-51	PREDICTED: Vitis vinifera ethylene-responsive transcription factor RAP2-7-like (LOC100263240), mRNA	sp|Q9SK03|RAP27_ARATH	261	1e-69	Ethylene-responsive transcription factor RAP2-7 OS=Arabidopsis thaliana GN=RAP2-7 PE=2 SV=2	--	--	--	--	--	K09284	5e-83	306	pop:POPTR_820288	AP2-like factor, euAP2 lineage	GO:0009887//organ morphogenesis;GO:0010228//vegetative to reproductive phase transition of meristem;GO:0006355//regulation of transcription, DNA-dependent	GO:0003700//sequence-specific DNA binding transcription factor activity;GO:0003677//DNA binding	GO:0005634//nucleus
novel_mir_15	CL8346.Contig3_All	948	gi|357146961|ref|XP_003574172.1|	119	9e-26	PREDICTED: uncharacterized protein LOC100823187 [Brachypodium distachyon]	gi|20248|emb|X68261.1|	73.8	3e-10	O.sativa gt-2 gene	sp|Q9C882|GTL1_ARATH	206	2e-53	Trihelix transcription factor GTL1 OS=Arabidopsis thaliana GN=GTL1 PE=1 SV=2	--	--	--	--	--	--	--	--	--	--	GO:0030308//negative regulation of cell growth;GO:0010090//trichome morphogenesis;GO:0032876//negative regulation of DNA endoreduplication;GO:0042631//cellular response to water deprivation;GO:2000037//regulation of stomatal complex patterning;GO:2000038//regulation of stomatal complex development	GO:0043565//sequence-specific DNA binding	GO:0005634//nucleus
novel_mir_15	CL8793.Contig1_All	2566	gi|255540633|ref|XP_002511381.1|	648.7	0	U3 small nucleolar ribonucleoprotein protein mpp10, putative [Ricinus communis] >gi|223550496|gb|EEF51983.1| U3 small nucleolar ribonucleoprotein protein mpp10, putative [Ricinus communis]	gi|359491236|ref|XM_003634198.1|	278	3e-71	PREDICTED: Vitis vinifera uncharacterized LOC100241507 (LOC100241507), mRNA	sp|B0Z4R9|YCF2_OENAR	79.3	1e-14	Protein ycf2 OS=Oenothera argillicola GN=ycf2-A PE=3 SV=1	SPAC23C11.03	214	5e-55	COG5384	U3 small nucleolar ribonucleoprotein component	K14559	0	648	rcu:RCOM_1510390	U3 small nucleolar RNA-associated protein MPP10	-	-	GO:0005730//nucleolus;GO:0005829//cytosol
novel_mir_15	CL8793.Contig2_All	2561	gi|255540633|ref|XP_002511381.1|	650.2	0	U3 small nucleolar ribonucleoprotein protein mpp10, putative [Ricinus communis] >gi|223550496|gb|EEF51983.1| U3 small nucleolar ribonucleoprotein protein mpp10, putative [Ricinus communis]	gi|359491236|ref|XM_003634198.1|	293	4e-76	PREDICTED: Vitis vinifera uncharacterized LOC100241507 (LOC100241507), mRNA	sp|B0Z4R9|YCF2_OENAR	78.2	2e-14	Protein ycf2 OS=Oenothera argillicola GN=ycf2-A PE=3 SV=1	SPAC23C11.03	214	6e-55	COG5384	U3 small nucleolar ribonucleoprotein component	K14559	0	650	rcu:RCOM_1510390	U3 small nucleolar RNA-associated protein MPP10	-	-	GO:0005730//nucleolus;GO:0005829//cytosol
novel_mir_15	CL9078.Contig4_All	295	gi|224057176|ref|XP_002299157.1|	58.2	3e-08	predicted protein [Populus trichocarpa] >gi|222846415|gb|EEE83962.1| predicted protein [Populus trichocarpa]	gi|297802957|ref|XM_002869317.1|	58	5e-06	Arabidopsis lyrata subsp. lyrata hypothetical protein, mRNA	--	--	--	--	--	--	--	--	--	--	--	--	--	--	-	-	-
novel_mir_15	CL9184.Contig1_All	333	gi|356564599|ref|XP_003550539.1|	84.3	5e-16	PREDICTED: uncharacterized protein LOC100798085 [Glycine max]	gi|302121694|gb|HM061166.1|	60	1e-06	Hypericum perforatum clone BAC 25H09 genomic sequence	--	--	--	--	--	--	--	--	--	--	--	--	--	--	-	-	-
novel_mir_15	CL9196.Contig1_All	1269	gi|30984105|gb|AAP41199.1|	444.1	2e-123	polygalacturonase-inhibiting protein [Cucumis melo]	gi|30984104|gb|AY288911.1|	143	5e-31	Cucumis melo polygalacturonase-inhibiting protein mRNA, complete cds	sp|Q05091|PGIP_PYRCO	412	3e-115	Polygalacturonase inhibitor OS=Pyrus communis GN=PGIP PE=1 SV=1	MA2301_1	60.8	5e-09	COG4886	Leucine-rich repeat (LRR) protein	K13415	5e-27	120	osa:4324691	protein brassinosteroid insensitive 1 [EC:2.7.10.1 2.7.11.1]	-	-	GO:0005576//extracellular region
novel_mir_15	CL9228.Contig1_All	1732	gi|21616113|gb|AAM66138.1|AF081954_1	950.7	0	allene oxide synthase [Cucumis melo]	gi|21616112|gb|AF081954.1|	1481	0	Cucumis melo allene oxide synthase (AOS) mRNA, complete cds	sp|P48417|CP74_LINUS	674	0	Allene oxide synthase, chloroplastic OS=Linum usitatissimum GN=CYP74A PE=1 SV=1	--	--	--	--	--	K01723	0	725	gmx:100037481	hydroperoxide dehydratase [EC:4.2.1.92]	-	GO:0047987;GO:0020037//heme binding;GO:0004497//monooxygenase activity;GO:0009055//electron carrier activity	-
novel_mir_15	CL9656.Contig1_All	714	gi|356539565|ref|XP_003538268.1|	222.6	3e-57	PREDICTED: probable protein arginine N-methyltransferase 3-like [Glycine max]	gi|356549366|ref|XM_003543017.1|	73.8	2e-10	PREDICTED: Glycine max splicing factor 3B subunit 2-like (LOC100815606), mRNA	sp|A3BMN9|ANM3_ORYSJ	164	3e-41	Probable protein arginine N-methyltransferase 3 OS=Oryza sativa subsp. japonica GN=PRMT3 PE=2 SV=1	--	--	--	--	--	K11436	4e-58	222	gmx:100778113	protein arginine N-methyltransferase 3 [EC:2.1.1.-]	GO:0006479//protein methylation	GO:0008276//protein methyltransferase activity	GO:0005622//intracellular
novel_mir_15	CL10247.Contig1_All	1666	gi|359488679|ref|XP_002276200.2|	791.6	0	PREDICTED: isocitrate dehydrogenase [NADP]-like [Vitis vinifera]	gi|356513946|ref|XM_003525621.1|	741	0	PREDICTED: Glycine max isocitrate dehydrogenase [NADP], chloroplastic-like (LOC100819151), mRNA	sp|P50218|IDHC_TOBAC	680	0	Isocitrate dehydrogenase [NADP] OS=Nicotiana tabacum PE=2 SV=1	AGc3429	566	3e-161	COG0538	Isocitrate dehydrogenases	K00031	0	781	vvi:100249290	isocitrate dehydrogenase [EC:1.1.1.42]	GO:0006099//tricarboxylic acid cycle;GO:0006102//isocitrate metabolic process	GO:0051287//NAD binding;GO:0004450//isocitrate dehydrogenase (NADP+) activity;GO:0000287//magnesium ion binding	GO:0009507//chloroplast;GO:0005739//mitochondrion
novel_mir_15	CL10652.Contig1_All	2186	gi|225440616|ref|XP_002273894.1|	817	0	PREDICTED: UPF0503 protein At3g09070, chloroplastic-like [Vitis vinifera]	gi|337730166|gb|JN127772.1|	131	3e-27	Theobroma cacao clone TCC_BC076K20, complete sequence	sp|Q9SS80|U503A_ARATH	558	5e-159	UPF0503 protein At3g09070, chloroplastic OS=Arabidopsis thaliana GN=At3g09070 PE=1 SV=1	XF1267	53.1	2e-06	COG5297	Cellobiohydrolase A (1,4-beta-cellobiosidase A)	K11323	3e-07	55.8	vcn:VOLCADRAFT_121342	histone arginine demethylase JMJD6 [EC:1.14.11.-]	-	-	GO:0005886//plasma membrane
novel_mir_15	CL10816.Contig1_All	354	gi|255584675|ref|XP_002533060.1|	121.7	2e-27	dopamine beta-monooxygenase, putative [Ricinus communis] >gi|223527158|gb|EEF29330.1| dopamine beta-monooxygenase, putative [Ricinus communis]	--	--	--	--	sp|Q94BT2|AIR12_ARATH	99.4	4e-22	Auxin-induced in root cultures protein 12 OS=Arabidopsis thaliana GN=AIR12 PE=1 SV=3	--	--	--	--	--	--	--	--	--	--	GO:0009733//response to auxin stimulus;GO:0010102//lateral root morphogenesis	-	GO:0046658//anchored to plasma membrane
novel_mir_15	CL10928.Contig1_All	750	gi|300175007|emb|CBK20318.2|	53.1	4e-06	unnamed protein product [Blastocystis hominis]	--	--	--	--	--	--	--	--	--	--	--	--	--	K03243	4e-06	50.1	rcu:RCOM_0643750	translation initiation factor 5B	-	-	-
novel_mir_15	CL11159.Contig1_All	336	gi|147860153|emb|CAN78729.1|	94	6e-19	hypothetical protein VITISV_020013 [Vitis vinifera]	gi|332189094|gb|CP002684.1|	75.8	2e-11	Arabidopsis thaliana chromosome 1, complete sequence	sp|Q29PU4|CLE12_ARATH	74.3	1e-14	CLAVATA3/ESR (CLE)-related protein 12 OS=Arabidopsis thaliana GN=CLE12 PE=2 SV=1	--	--	--	--	--	--	--	--	--	--	-	-	GO:0048046//apoplast
novel_mir_15	CL11362.Contig1_All	1278	gi|255572761|ref|XP_002527313.1|	159.5	2e-100	golgi snare 11 protein, putative [Ricinus communis] >gi|223533313|gb|EEF35065.1| golgi snare 11 protein, putative [Ricinus communis]	gi|356526249|ref|XM_003531683.1|	268	1e-68	PREDICTED: Glycine max Golgi SNARE 11 protein-like (LOC100797885), mRNA	sp|Q9LMP7|GOS11_ARATH	213	1e-93	Golgi SNAP receptor complex member 1-1 OS=Arabidopsis thaliana GN=GOS11 PE=2 SV=1	--	--	--	--	--	K08495	2e-101	230	rcu:RCOM_0470970	golgi SNAP receptor complex member 1	GO:0006944//cellular membrane fusion;GO:0006891//intra-Golgi vesicle-mediated transport;GO:0006888//ER to Golgi vesicle-mediated transport	GO:0000149//SNARE binding	GO:0000139//Golgi membrane;GO:0016021//integral to membrane;GO:0005801//cis-Golgi network
novel_mir_15	CL11746.Contig1_All	2145	gi|356519041|ref|XP_003528183.1|	469.9	6e-131	PREDICTED: probable WRKY transcription factor 72-like [Glycine max]	gi|297807532|ref|XM_002871604.1|	119	1e-23	Arabidopsis lyrata subsp. lyrata WRKY DNA-binding protein 72 (WRKY72), mRNA	sp|Q9LXG8|WRK72_ARATH	324	1e-88	Probable WRKY transcription factor 72 OS=Arabidopsis thaliana GN=WRKY72 PE=2 SV=1	--	--	--	--	--	K13424	2e-23	109	vvi:100243352	WRKY transcription factor 33	-	-	-
novel_mir_15	CL11746.Contig2_All	2056	gi|356519041|ref|XP_003528183.1|	469.9	6e-131	PREDICTED: probable WRKY transcription factor 72-like [Glycine max]	gi|359491333|ref|XM_002267831.2|	115	2e-22	PREDICTED: Vitis vinifera probable WRKY transcription factor 72-like (LOC100250047), mRNA	sp|Q9LXG8|WRK72_ARATH	330	2e-90	Probable WRKY transcription factor 72 OS=Arabidopsis thaliana GN=WRKY72 PE=2 SV=1	XF1267	51.2	7e-06	COG5297	Cellobiohydrolase A (1,4-beta-cellobiosidase A)	K13424	2e-24	112	rcu:RCOM_0664190	WRKY transcription factor 33	-	-	-
novel_mir_15	CL12522.Contig1_All	1740	gi|255567650|ref|XP_002524804.1|	539.3	6e-152	conserved hypothetical protein [Ricinus communis] >gi|223535988|gb|EEF37647.1| conserved hypothetical protein [Ricinus communis]	gi|356536751|ref|XM_003536851.1|	149	1e-32	PREDICTED: Glycine max uncharacterized protein LOC100802371 (LOC100802371), mRNA	--	--	--	--	--	--	--	--	--	K10767	6e-28	124	sbi:SORBI_06g033940	alkylated DNA repair protein alkB homolog 5 [EC:1.14.11.-]	GO:0080167//response to karrikin	-	-
novel_mir_15	CL12522.Contig2_All	1582	gi|255567650|ref|XP_002524804.1|	533.9	2e-150	conserved hypothetical protein [Ricinus communis] >gi|223535988|gb|EEF37647.1| conserved hypothetical protein [Ricinus communis]	gi|356536751|ref|XM_003536851.1|	161	3e-36	PREDICTED: Glycine max uncharacterized protein LOC100802371 (LOC100802371), mRNA	--	--	--	--	--	--	--	--	--	K10767	4e-28	124	sbi:SORBI_06g033940	alkylated DNA repair protein alkB homolog 5 [EC:1.14.11.-]	GO:0080167//response to karrikin	-	-
novel_mir_15	CL12692.Contig1_All	1670	gi|296082448|emb|CBI21453.3|	745.3	0	unnamed protein product [Vitis vinifera]	gi|225438652|ref|XM_002276964.1|	690	0	PREDICTED: Vitis vinifera bifunctional aspartate aminotransferase and glutamate/aspartate-prephenate aminotransferase-like (LOC100245826), mRNA	sp|E9L7A5|PAT_PETHY	740	0	Bifunctional aspartate aminotransferase and glutamate/aspartate-prephenate aminotransferase OS=Petunia hybrida PE=1 SV=1	CC1534	333	5e-91	COG0436	Aspartate/tyrosine/aromatic aminotransferase	K15849	0	726	vvi:100245826	bifunctional aspartate aminotransferase and glutamate/aspartate-prephenate aminotransferase [EC:2.6.1.1 2.6.1.78 2.6.1.79]	GO:0042218//1-aminocyclopropane-1-carboxylate biosynthetic process;GO:0009095//aromatic amino acid family biosynthetic process, prephenate pathway;GO:0009793//embryo development ending in seed dormancy	GO:0004069//L-aspartate:2-oxoglutarate aminotransferase activity;GO:0033853//aspartate-prephenate aminotransferase activity;GO:0016847//1-aminocyclopropane-1-carboxylate synthase activity;GO:0033854//glutamate-prephenate aminotransferase activity;GO:0030170//pyridoxal phosphate binding	GO:0009507//chloroplast
novel_mir_15	CL12692.Contig2_All	1806	gi|296082448|emb|CBI21453.3|	750.7	0	unnamed protein product [Vitis vinifera]	gi|225438652|ref|XM_002276964.1|	690	0	PREDICTED: Vitis vinifera bifunctional aspartate aminotransferase and glutamate/aspartate-prephenate aminotransferase-like (LOC100245826), mRNA	sp|E9L7A5|PAT_PETHY	738	0	Bifunctional aspartate aminotransferase and glutamate/aspartate-prephenate aminotransferase OS=Petunia hybrida PE=1 SV=1	CC1534	333	6e-91	COG0436	Aspartate/tyrosine/aromatic aminotransferase	K15849	0	726	vvi:100245826	bifunctional aspartate aminotransferase and glutamate/aspartate-prephenate aminotransferase [EC:2.6.1.1 2.6.1.78 2.6.1.79]	GO:0042218//1-aminocyclopropane-1-carboxylate biosynthetic process;GO:0009095//aromatic amino acid family biosynthetic process, prephenate pathway;GO:0009793//embryo development ending in seed dormancy	GO:0004069//L-aspartate:2-oxoglutarate aminotransferase activity;GO:0033853//aspartate-prephenate aminotransferase activity;GO:0016847//1-aminocyclopropane-1-carboxylate synthase activity;GO:0033854//glutamate-prephenate aminotransferase activity;GO:0030170//pyridoxal phosphate binding	GO:0009507//chloroplast
novel_mir_15	CL12692.Contig3_All	1818	gi|296082448|emb|CBI21453.3|	752.3	0	unnamed protein product [Vitis vinifera]	gi|225438652|ref|XM_002276964.1|	674	0	PREDICTED: Vitis vinifera bifunctional aspartate aminotransferase and glutamate/aspartate-prephenate aminotransferase-like (LOC100245826), mRNA	sp|E9L7A5|PAT_PETHY	742	0	Bifunctional aspartate aminotransferase and glutamate/aspartate-prephenate aminotransferase OS=Petunia hybrida PE=1 SV=1	CC1534	333	6e-91	COG0436	Aspartate/tyrosine/aromatic aminotransferase	K15849	0	726	vvi:100245826	bifunctional aspartate aminotransferase and glutamate/aspartate-prephenate aminotransferase [EC:2.6.1.1 2.6.1.78 2.6.1.79]	GO:0042218//1-aminocyclopropane-1-carboxylate biosynthetic process;GO:0009095//aromatic amino acid family biosynthetic process, prephenate pathway;GO:0009793//embryo development ending in seed dormancy	GO:0004069//L-aspartate:2-oxoglutarate aminotransferase activity;GO:0033853//aspartate-prephenate aminotransferase activity;GO:0016847//1-aminocyclopropane-1-carboxylate synthase activity;GO:0033854//glutamate-prephenate aminotransferase activity;GO:0030170//pyridoxal phosphate binding	GO:0009507//chloroplast
novel_mir_15	CL12911.Contig2_All	1754	gi|356531619|ref|XP_003534374.1|	452.2	1e-125	PREDICTED: protein IQ-DOMAIN 14-like [Glycine max]	gi|358344581|ref|XM_003636319.1|	73.8	5e-10	Medicago truncatula IQ domain-containing protein (MTR_039s0001) mRNA, complete cds	sp|Q8LPG9|IQD14_ARATH	123	4e-28	Protein IQ-DOMAIN 14 OS=Arabidopsis thaliana GN=IQD14 PE=1 SV=1	--	--	--	--	--	--	--	--	--	--	-	-	GO:0005886//plasma membrane
novel_mir_15	CL13320.Contig2_All	755	gi|21322711|emb|CAD22154.1|	52.4	7e-06	pherophorin-dz1 protein [Volvox carteri f. nagariensis]	gi|332640072|gb|CP002686.1|	63.9	2e-07	Arabidopsis thaliana chromosome 3, complete sequence	sp|P09789|GRP1_PETHY	150	1e-36	Glycine-rich cell wall structural protein 1 OS=Petunia hybrida GN=GRP-1 PE=1 SV=1	XF0818	145	9e-35	COG2730	Endoglucanase	K14709	4e-33	139	vcn:VOLCADRAFT_104214	solute carrier family 39 (zinc transporter), member 1/2/3	-	-	-
novel_mir_15	CL13351.Contig1_All	2692	gi|224139932|ref|XP_002323346.1|	114.8	0	predicted protein [Populus trichocarpa] >gi|222867976|gb|EEF05107.1| predicted protein [Populus trichocarpa]	gi|356512482|ref|XM_003524900.1|	728	0	PREDICTED: Glycine max DEAD-box ATP-dependent RNA helicase 37-like (LOC100781743), mRNA	sp|Q9M2F9|RH52_ARATH	762	0	DEAD-box ATP-dependent RNA helicase 52 OS=Arabidopsis thaliana GN=RH52 PE=2 SV=1	AGc4238	295	2e-79	COG0513	Superfamily II DNA and RNA helicases	K11594	0	805	pop:POPTR_576413	ATP-dependent RNA helicase [EC:3.6.4.13]	-	GO:0008026//ATP-dependent helicase activity;GO:0003676//nucleic acid binding;GO:0005524//ATP binding	GO:0005777//peroxisome
novel_mir_15	CL13351.Contig3_All	2756	gi|356512483|ref|XP_003524948.1|	1037.7	0	PREDICTED: DEAD-box ATP-dependent RNA helicase 37-like [Glycine max]	gi|356512482|ref|XM_003524900.1|	751	0	PREDICTED: Glycine max DEAD-box ATP-dependent RNA helicase 37-like (LOC100781743), mRNA	sp|Q84W89|RH37_ARATH	908	0	DEAD-box ATP-dependent RNA helicase 37 OS=Arabidopsis thaliana GN=RH37 PE=2 SV=2	AGc4238	311	5e-84	COG0513	Superfamily II DNA and RNA helicases	K11594	0	1037	gmx:100781743	ATP-dependent RNA helicase [EC:3.6.4.13]	-	GO:0008026//ATP-dependent helicase activity;GO:0003676//nucleic acid binding;GO:0005524//ATP binding	GO:0005777//peroxisome;GO:0009536//plastid
novel_mir_15	CL13581.Contig4_All	5515	gi|255575596|ref|XP_002528698.1|	1872.8	0	phospholipid-transporting atpase, putative [Ricinus communis] >gi|223531870|gb|EEF33687.1| phospholipid-transporting atpase, putative [Ricinus communis]	gi|356530168|ref|XM_003533608.1|	462	1e-126	PREDICTED: Glycine max phospholipid-transporting ATPase 1-like (LOC100812459), mRNA	sp|P98204|ALA1_ARATH	1273	0	Phospholipid-transporting ATPase 1 OS=Arabidopsis thaliana GN=ALA1 PE=1 SV=1	YAL026c	727	0	COG0474	Cation transport ATPase	K01530	0	1696	sbi:SORBI_01g036200	phospholipid-translocating ATPase [EC:3.6.3.1]	GO:0006754//ATP biosynthetic process;GO:0015914//phospholipid transport	GO:0015662//ATPase activity, coupled to transmembrane movement of ions, phosphorylative mechanism;GO:0005524//ATP binding;GO:0000287//magnesium ion binding;GO:0004012//phospholipid-translocating ATPase activity	GO:0005739//mitochondrion;GO:0016021//integral to membrane
novel_mir_15	CL13590.Contig2_All	514	gi|307136033|gb|ADN33887.1|	295.8	1e-79	p-coumaroyl-shikimate 3&apos;-hydroxylase [Cucumis melo subsp. melo]	gi|307136023|gb|HM854770.1|	396	1e-108	Cucumis melo subsp. melo clone Cm06_A03, complete sequence	sp|O48922|C98A2_SOYBN	266	4e-72	Cytochrome P450 98A2 OS=Glycine max GN=CYP98A2 PE=2 SV=1	ML1556	48.9	4e-06	COG0532	Translation initiation factor 2 (IF-2; GTPase)	K09754	8e-74	273	rcu:RCOM_1106600	coumaroylquinate(coumaroylshikimate) 3'-monooxygenase [EC:1.14.13.36]	GO:0055114//oxidation-reduction process	GO:0020037//heme binding;GO:0009055//electron carrier activity;GO:0016711//flavonoid 3'-monooxygenase activity	GO:0016021//integral to membrane
novel_mir_15	CL13603.Contig1_All	471	--	--	--	--	gi|225319540|dbj|AK329919.1|	58	8e-06	Solanum lycopersicum cDNA, clone: LEFL3160N02, HTC in root	--	--	--	--	--	--	--	--	--	--	--	--	--	--	-	-	-
novel_mir_15	CL13800.Contig3_All	1859	gi|358248404|ref|NP_001239876.1|	555.4	1e-156	uncharacterized protein LOC100809006 [Glycine max]	gi|292774585|dbj|AK337777.1|	569	1e-159	Lotus japonicus cDNA, clone: LjFL1-sab-001-BB11, HTC	sp|Q9SRH6|HIR3_ARATH	71.6	1e-12	Hypersensitive-induced response protein 3 OS=Arabidopsis thaliana GN=HIR3 PE=1 SV=1	RC0452	332	1e-90	COG0330	Membrane protease subunits, stomatin/prohibitin homologs	--	--	--	--	--	-	GO:0008270//zinc ion binding	GO:0016020//membrane;GO:0005739//mitochondrion
novel_mir_15	CL13843.Contig2_All	785	gi|224082162|ref|XP_002306588.1|	44.7	2e-32	predicted protein [Populus trichocarpa] >gi|118489780|gb|ABK96690.1| unknown [Populus trichocarpa x Populus deltoides] >gi|222856037|gb|EEE93584.1| predicted protein [Populus trichocarpa]	gi|356555129|ref|XM_003545842.1|	75.8	6e-11	PREDICTED: Glycine max splicing factor 3B subunit 2-like (LOC100810640), mRNA	--	--	--	--	--	--	--	--	--	--	--	--	--	--	-	-	-
novel_mir_15	CL14531.Contig1_All	1764	gi|224140225|ref|XP_002323485.1|	298.5	2e-79	multidrug/pheromone exporter, MDR family, ABC transporter family [Populus trichocarpa] >gi|222868115|gb|EEF05246.1| multidrug/pheromone exporter, MDR family, ABC transporter family [Populus trichocarpa]	gi|224140224|ref|XM_002323449.1|	759	0	Populus trichocarpa multidrug/pheromone exporter, MDR family, ABC transporter family, mRNA	sp|Q9ZR72|AB1B_ARATH	880	0	ABC transporter B family member 1 OS=Arabidopsis thaliana GN=ABCB1 PE=1 SV=1	SPCC663.03	334	3e-91	COG1132	ABC-type multidrug transport system, ATPase and permease components	K05658	0	909	pop:POPTR_777591	ATP-binding cassette, subfamily B (MDR/TAP), member 1	GO:0009958//positive gravitropism;GO:0009624//response to nematode;GO:0043481//anthocyanin accumulation in tissues in response to UV light;GO:0009640//photomorphogenesis;GO:0008361//regulation of cell size;GO:0009637//response to blue light;GO:0010315//auxin efflux;GO:0009926//auxin polar transport;GO:0055085//transmembrane transport;GO:0006200//ATP catabolic process;GO:0048443//stamen development	GO:0015408;GO:0010329//auxin efflux transmembrane transporter activity;GO:0008559//xenobiotic-transporting ATPase activity;GO:0005516//calmodulin binding;GO:0005524//ATP binding	GO:0016021//integral to membrane;GO:0005886//plasma membrane
novel_mir_15	CL14599.Contig3_All	3770	gi|225445082|ref|XP_002280395.1|	1113.6	0	PREDICTED: receptor-like protein kinase HSL1-like [Vitis vinifera]	gi|225313467|dbj|AK327412.1|	65.9	3e-07	Solanum lycopersicum cDNA, clone: LEFL2029A04, HTC in fruit	sp|P47735|RLK5_ARATH	679	0	Receptor-like protein kinase 5 OS=Arabidopsis thaliana GN=RLK5 PE=1 SV=1	alr0124_1	119	3e-26	COG4886	Leucine-rich repeat (LRR) protein	K00924	0	961	ath:AT5G25930	[EC:2.7.1.-]	GO:0008152//metabolic process	GO:0016491//oxidoreductase activity;GO:0004674//protein serine/threonine kinase activity;GO:0000166//nucleotide binding	GO:0016020//membrane
novel_mir_15	CL14599.Contig4_All	3700	gi|225445082|ref|XP_002280395.1|	83.2	0	PREDICTED: receptor-like protein kinase HSL1-like [Vitis vinifera]	gi|359475922|ref|XM_003631722.1|	69.9	2e-08	PREDICTED: Vitis vinifera receptor-like protein kinase HSL1-like (LOC100257733), mRNA	sp|P47735|RLK5_ARATH	615	2e-179	Receptor-like protein kinase 5 OS=Arabidopsis thaliana GN=RLK5 PE=1 SV=1	alr0124_1	119	3e-26	COG4886	Leucine-rich repeat (LRR) protein	K00924	0	854	ath:AT5G25930	[EC:2.7.1.-]	GO:0008152//metabolic process	GO:0016491//oxidoreductase activity;GO:0004674//protein serine/threonine kinase activity;GO:0000166//nucleotide binding	GO:0016020//membrane
novel_mir_15	CL14718.Contig2_All	1631	gi|147866320|emb|CAN82032.1|	583.6	2e-165	hypothetical protein VITISV_012090 [Vitis vinifera]	gi|359489867|ref|XM_002271617.2|	192	7e-46	PREDICTED: Vitis vinifera uncharacterized LOC100251027 (LOC100251027), mRNA	sp|O49923|ADK_PHYPA	57.4	2e-08	Adenosine kinase OS=Physcomitrella patens subsp. patens GN=ADK PE=2 SV=1	slr0537	146	9e-35	COG0524	Sugar kinases, ribokinase family	K00856	8e-12	70.5	cme:CMK016C	adenosine kinase [EC:2.7.1.20]	GO:0006014//D-ribose metabolic process;GO:0016310//phosphorylation;GO:0015979//photosynthesis	GO:0004747//ribokinase activity;GO:0004001//adenosine kinase activity	GO:0009507//chloroplast;GO:0005739//mitochondrion
novel_mir_15	CL14727.Contig1_All	379	--	--	--	--	gi|1431869|gb|U43904.1|CMU43904	222	2e-55	Cucurbita maxima ent-kaurene synthase B mRNA, complete cds	--	--	--	--	--	--	--	--	--	--	--	--	--	--	-	-	-
novel_mir_15	CL14813.Contig1_All	1837	gi|224146051|ref|XP_002325861.1|	746.1	0	predicted protein [Populus trichocarpa] >gi|222862736|gb|EEF00243.1| predicted protein [Populus trichocarpa]	gi|356525200|ref|XM_003531167.1|	442	1e-121	PREDICTED: Glycine max microfibrillar-associated protein 1-like (LOC100785354), mRNA	sp|Q8H0U8|RH42_ARATH	63.9	3e-10	DEAD-box ATP-dependent RNA helicase 42 OS=Arabidopsis thaliana GN=RH42 PE=1 SV=2	aq_2032	65.1	4e-10	COG0532	Translation initiation factor 2 (IF-2; GTPase)	K13110	0	746	pop:POPTR_809557	microfibrillar-associated protein 1	-	-	GO:0005576//extracellular region;GO:0009507//chloroplast
novel_mir_15	CL15302.Contig1_All	567	gi|307135942|gb|ADN33803.1|	257.7	6e-68	bZIP transcription factor [Cucumis melo subsp. melo]	gi|359493804|ref|XM_002285275.2|	117	1e-23	PREDICTED: Vitis vinifera uncharacterized LOC100258873 (LOC100258873), mRNA	sp|Q6S4P4|RF2B_ORYSJ	87.8	4e-18	Transcription factor RF2b OS=Oryza sativa subsp. japonica GN=RF2b PE=1 SV=1	--	--	--	--	--	K14431	3e-07	53.1	osa:4346610	transcription factor TGA	GO:0006355//regulation of transcription, DNA-dependent	GO:0003700//sequence-specific DNA binding transcription factor activity;GO:0043565//sequence-specific DNA binding;GO:0046983//protein dimerization activity	GO:0005634//nucleus
novel_mir_15	CL15402.Contig1_All	1944	gi|356540674|ref|XP_003538811.1|	679.5	0	PREDICTED: PI-PLC X domain-containing protein At5g67130-like [Glycine max]	gi|225438759|ref|XM_002282849.1|	369	7e-99	PREDICTED: Vitis vinifera PI-PLC X domain-containing protein At5g67130-like (LOC100261104), mRNA	sp|Q93XX5|Y5713_ARATH	616	2e-176	PI-PLC X domain-containing protein At5g67130 OS=Arabidopsis thaliana GN=At5g67130 PE=1 SV=1	--	--	--	--	--	--	--	--	--	--	GO:0006629//lipid metabolic process;GO:0035556//intracellular signal transduction	GO:0004629//phospholipase C activity	GO:0046658//anchored to plasma membrane;GO:0016023//cytoplasmic membrane-bounded vesicle
novel_mir_15	CL15419.Contig1_All	801	--	--	--	--	gi|13429835|dbj|AB049134.1|	73.8	2e-10	Cucurbita moschata CmATS1;1 gene for acyl-(acyl-carrier-protein): glycerol-3-phosphate acyltransferase, complete cds	--	--	--	--	--	--	--	--	--	--	--	--	--	--	-	-	-
novel_mir_15	CL15425.Contig1_All	499	gi|302833369|ref|XP_002948248.1|	51.6	5e-06	PR-1 like protein [Volvox carteri f. nagariensis] >gi|300266468|gb|EFJ50655.1| PR-1 like protein [Volvox carteri f. nagariensis]	gi|226935233|gb|FJ862811.1|	73.8	1e-10	Citrullus lanatus clone A15 microsatellite sequence	sp|Q84ZL0|FH5_ORYSJ	50.1	7e-07	Formin-like protein 5 OS=Oryza sativa subsp. japonica GN=FH5 PE=2 SV=2	--	--	--	--	--	--	--	--	--	--	-	-	-
novel_mir_15	CL15492.Contig3_All	236	--	--	--	--	--	--	--	--	--	--	--	--	--	--	--	--	--	--	--	--	--	--	-	-	-
novel_mir_15	CL15559.Contig1_All	3260	gi|15225053|ref|NP_181454.1|	781.9	0	major facilitator protein [Arabidopsis thaliana] >gi|16930479|gb|AAL31925.1|AF419593_1 At2g39210/T16B24.15 [Arabidopsis thaliana] >gi|3402684|gb|AAC28987.1| nodulin-like protein [Arabidopsis thaliana] >gi|330254552|gb|AEC09646.1| major facilitator protein [Arabidopsis thaliana]	gi|359476017|ref|XM_002280961.2|	121	5e-24	PREDICTED: Vitis vinifera DDB1- and CUL4-associated factor homolog 1-like (LOC100254299), mRNA	sp|Q9M086|DCAF1_ARATH	345	1e-94	DDB1- and CUL4-associated factor homolog 1 OS=Arabidopsis thaliana GN=DCAF1 PE=1 SV=2	--	--	--	--	--	K11789	2e-139	495	vvi:100254299	HIV-1 Vpr-binding protein	GO:0055085//transmembrane transport	-	-
novel_mir_15	CL15832.Contig1_All	1187	gi|359495710|ref|XP_003635067.1|	339.7	4e-92	PREDICTED: uncharacterized protein LOC100246768 isoform 1 [Vitis vinifera] >gi|297745662|emb|CBI40873.3| unnamed protein product [Vitis vinifera]	gi|359495709|ref|XM_003635019.1|	119	7e-24	PREDICTED: Vitis vinifera uncharacterized LOC100246768, transcript variant 1 (LOC100246768), mRNA	sp|Q9M815|PCR8_ARATH	60.5	2e-09	Protein PLANT CADMIUM RESISTANCE 8 OS=Arabidopsis thaliana GN=PCR8 PE=1 SV=2	--	--	--	--	--	--	--	--	--	--	-	-	-
novel_mir_15	Unigene276_All	767	gi|224094564|ref|XP_002310181.1|	176.4	3e-43	predicted protein [Populus trichocarpa] >gi|222853084|gb|EEE90631.1| predicted protein [Populus trichocarpa]	gi|359495765|ref|XM_002265824.2|	91.7	9e-16	PREDICTED: Vitis vinifera uncharacterized LOC100262366 (LOC100262366), mRNA	sp|Q9FPQ6|GP1_CHLRE	57.4	9e-09	Vegetative cell wall protein gp1 OS=Chlamydomonas reinhardtii GN=GP1 PE=2 SV=1	--	--	--	--	--	K03256	2e-07	54.7	vcn:VOLCADRAFT_119181	tRNA (adenine-N(1)-)-methyltransferase non-catalytic subunit	-	-	GO:0009535//chloroplast thylakoid membrane
novel_mir_15	Unigene2948_All	399	--	--	--	--	--	--	--	--	--	--	--	--	--	--	--	--	--	--	--	--	--	--	-	-	-
novel_mir_15	Unigene2997_All	1267	gi|225436571|ref|XP_002278600.1|	488	1e-136	PREDICTED: uncharacterized protein LOC100244787 [Vitis vinifera] >gi|297734958|emb|CBI17192.3| unnamed protein product [Vitis vinifera]	gi|359479374|ref|XM_002278564.2|	224	2e-55	PREDICTED: Vitis vinifera uncharacterized LOC100244787 (LOC100244787), mRNA	sp|Q9FVQ1|NUCL1_ARATH	56.2	4e-08	Nucleolin 1 OS=Arabidopsis thaliana GN=NUCL1 PE=1 SV=1	YGL232w	70.5	6e-12	COG1818	Predicted RNA-binding protein, contains THUMP domain	K06963	1e-137	488	vvi:100244787	tRNA acetyltransferase TAN1	-	-	-
novel_mir_15	Unigene4010_All	1115	gi|225442647|ref|XP_002279633.1|	187.6	2e-46	PREDICTED: uncharacterized protein LOC100251435 [Vitis vinifera]	--	--	--	--	--	--	--	--	--	--	--	--	--	K03453	2e-06	51.6	vcn:VOLCADRAFT_102664	bile acid:Na+ symporter, BASS family	-	-	-
novel_mir_15	Unigene4191_All	2364	gi|224082442|ref|XP_002306695.1|	617.8	2e-175	predicted protein [Populus trichocarpa] >gi|222856144|gb|EEE93691.1| predicted protein [Populus trichocarpa]	gi|357443672|ref|XM_003592066.1|	165	2e-37	Medicago truncatula GT-2 factor (MTR_1g098900) mRNA, complete cds	sp|Q39117|TGT2_ARATH	448	6e-126	Trihelix transcription factor GT-2 OS=Arabidopsis thaliana GN=GT-2 PE=2 SV=1	--	--	--	--	--	K12879	1e-07	57	smo:SELMODRAFT_175123	THO complex subunit 2	-	-	-
novel_mir_15	Unigene4732_All	288	--	--	--	--	--	--	--	--	--	--	--	--	--	--	--	--	--	--	--	--	--	--	-	-	-
novel_mir_15	Unigene5550_All	443	gi|297739837|emb|CBI30019.3|	85.1	3e-16	unnamed protein product [Vitis vinifera]	gi|330250293|gb|CP002685.1|	63.9	1e-07	Arabidopsis thaliana chromosome 2, complete sequence	--	--	--	--	--	--	--	--	--	--	--	--	--	--	-	-	-
novel_mir_15	Unigene5848_All	605	gi|359807230|ref|NP_001241364.1|	220.3	1e-56	uncharacterized protein LOC100804302 [Glycine max]	gi|359807229|ref|NM_001254435.1|	216	2e-53	Glycine max uncharacterized LOC100804302 (LOC100804302), mRNA	sp|Q944L7|Y1480_ARATH	114	5e-26	Uncharacterized protein At1g18480 OS=Arabidopsis thaliana GN=At1g18480 PE=2 SV=1	DR0935	71.6	9e-13	COG0639	Diadenosine tetraphosphatase and related serine/threonine protein phosphatases	--	--	--	--	--	GO:0042545//cell wall modification	GO:0004722//protein serine/threonine phosphatase activity;GO:0030599//pectinesterase activity;GO:0045330;GO:0004857//enzyme inhibitor activity	GO:0005777//peroxisome;GO:0005618//cell wall;GO:0009536//plastid
novel_mir_15	Unigene6223_All	1770	gi|315613846|gb|ADU52528.1|	208	3e-52	WRKY protein [Cucumis sativus]	gi|315613845|gb|GU984036.1|	236	6e-59	Cucumis sativus WRKY protein (WRKY51) mRNA, complete cds	sp|O04336|WRK21_ARATH	97.4	2e-20	Probable WRKY transcription factor 21 OS=Arabidopsis thaliana GN=WRKY21 PE=2 SV=1	--	--	--	--	--	--	--	--	--	--	-	-	-
novel_mir_15	Unigene6328_All	582	gi|168030257|ref|XP_001767640.1|	179.5	2e-44	predicted protein [Physcomitrella patens subsp. patens] >gi|162681169|gb|EDQ67599.1| predicted protein [Physcomitrella patens subsp. patens]	--	--	--	--	sp|Q9AYP4|RS10_ORYSJ	159	1e-39	40S ribosomal protein S10 OS=Oryza sativa subsp. japonica GN=RPS10 PE=2 SV=2	SPAC31G5.17c	127	1e-29	COG5045	Ribosomal protein S10E	K02947	3e-45	179	ppp:PHYPADRAFT_213919	small subunit ribosomal protein S10e	-	-	-
novel_mir_15	Unigene6557_All	511	gi|356518579|ref|XP_003527956.1|	99	3e-20	PREDICTED: uncharacterized protein LOC100796428 [Glycine max]	--	--	--	--	sp|Q84ZL0|FH5_ORYSJ	47.8	4e-08	Formin-like protein 5 OS=Oryza sativa subsp. japonica GN=FH5 PE=2 SV=2	--	--	--	--	--	--	--	--	--	--	-	-	-
novel_mir_15	Unigene6814_All	1645	gi|225468923|ref|XP_002273212.1|	749.6	0	PREDICTED: DEAD-box ATP-dependent RNA helicase 10-like [Vitis vinifera]	gi|359484932|ref|XM_002273176.2|	577	1e-161	PREDICTED: Vitis vinifera DEAD-box ATP-dependent RNA helicase 10-like (LOC100246466), mRNA	sp|Q8GY84|RH10_ARATH	663	0	DEAD-box ATP-dependent RNA helicase 10 OS=Arabidopsis thaliana GN=RH10 PE=2 SV=2	CC0835	271	2e-72	COG0513	Superfamily II DNA and RNA helicases	K14777	0	749	vvi:100246466	ATP-dependent RNA helicase DDX47/RRP3 [EC:3.6.4.13]	-	GO:0003676//nucleic acid binding;GO:0005524//ATP binding;GO:0008026//ATP-dependent helicase activity	-
novel_mir_15	Unigene8145_All	700	gi|255542832|ref|XP_002512479.1|	112.8	4e-24	splicing factor, arginine/serine-rich 2,rnap interacting protein, putative [Ricinus communis] >gi|223548440|gb|EEF49931.1| splicing factor, arginine/serine-rich 2,rnap interacting protein, putative [Ricinus communis]	gi|255542831|ref|XM_002512433.1|	60	3e-06	Ricinus communis splicing factor, arginine/serine-rich 2,rnap interacting protein, putative, mRNA	--	--	--	--	--	--	--	--	--	K00888	3e-07	53.5	vvi:100250628	phosphatidylinositol 4-kinase [EC:2.7.1.67]	-	GO:0005488//binding	-
novel_mir_15	Unigene9404_All	2099	gi|255582570|ref|XP_002532068.1|	887.1	0	tubulin alpha chain, putative [Ricinus communis] >gi|223528272|gb|EEF30323.1| tubulin alpha chain, putative [Ricinus communis]	gi|224125841|ref|XM_002319652.1|	807	0	Populus trichocarpa tubulin alpha-6 chain (TUA6), mRNA	sp|B9DHQ0|TBA5_ARATH	881	0	Tubulin alpha-5 chain OS=Arabidopsis thaliana GN=TUBA5 PE=2 SV=2	SPBC16A3.15c	684	0	COG5023	Tubulin	K07374	0	887	rcu:RCOM_1361220	tubulin alpha	GO:0051258//protein polymerization;GO:0006184//GTP catabolic process;GO:0007018//microtubule-based movement;GO:0046686//response to cadmium ion	GO:0003924//GTPase activity;GO:0005200//structural constituent of cytoskeleton;GO:0005525//GTP binding	GO:0005829//cytosol;GO:0005618//cell wall;GO:0005874//microtubule;GO:0045298//tubulin complex;GO:0016020//membrane
novel_mir_15	Unigene9503_All	596	gi|351725417|ref|NP_001235556.1|	131	1e-29	uncharacterized protein LOC100305961 [Glycine max]	gi|292747013|dbj|AK337029.1|	73.8	2e-10	Lotus japonicus cDNA, clone: LjFL1-040-DC07, HTC	sp|O49595|HMGB1_ARATH	105	1e-23	High mobility group B protein 1 OS=Arabidopsis thaliana GN=HMGB1 PE=1 SV=1	YKR072c	48.5	8e-06	COG0452	Phosphopantothenoylcysteine synthetase/decarboxylase	K10802	1e-30	130	gmx:100305961	high mobility group protein B1	GO:0006333//chromatin assembly or disassembly	GO:0003700//sequence-specific DNA binding transcription factor activity;GO:0003677//DNA binding;GO:0003682//chromatin binding;GO:0030527//structural constituent of chromatin	GO:0000785//chromatin;GO:0005634//nucleus
novel_mir_15	Unigene10862_All	1307	gi|255553373|ref|XP_002517728.1|	188	5e-145	conserved hypothetical protein [Ricinus communis] >gi|223543126|gb|EEF44660.1| conserved hypothetical protein [Ricinus communis]	gi|359478502|ref|XM_002276760.2|	222	7e-55	PREDICTED: Vitis vinifera protein TIC110, chloroplastic-like (LOC100257043), mRNA	sp|O24303|TI110_PEA	297	3e-127	Protein TIC110, chloroplastic OS=Pisum sativum GN=TIC110 PE=1 SV=1	--	--	--	--	--	--	--	--	--	--	GO:0045037//protein import into chloroplast stroma;GO:0009658//chloroplast organization	-	GO:0031897//Tic complex
novel_mir_15	Unigene13283_All	407	gi|388521273|gb|AFK48698.1|	138.3	3e-32	unknown [Medicago truncatula]	gi|33620415|dbj|AB103116.1|	58	7e-06	Lilium longiflorum mRNA for M404, complete cds	--	--	--	--	--	--	--	--	--	--	--	--	--	--	-	-	-
novel_mir_15	Unigene13551_All	579	--	--	--	--	gi|113367217|gb|DQ787056.1|	75.8	4e-11	Glycine max bZIP transcription factor bZIP124 (bZIP124) mRNA, complete cds	--	--	--	--	--	--	--	--	--	--	--	--	--	--	-	-	-
novel_mir_15	Unigene13579_All	549	gi|225457646|ref|XP_002275328.1|	138.7	4e-32	PREDICTED: uncharacterized protein LOC100263332 [Vitis vinifera] >gi|297745600|emb|CBI40765.3| unnamed protein product [Vitis vinifera]	gi|359491868|ref|XM_002275292.2|	135	5e-29	PREDICTED: Vitis vinifera uncharacterized LOC100263332 (LOC100263332), mRNA	sp|Q9S7C9|ESCA_ARATH	52.8	1e-07	Putative DNA-binding protein ESCAROLA OS=Arabidopsis thaliana GN=ESC PE=2 SV=1	--	--	--	--	--	--	--	--	--	--	-	GO:0003677//DNA binding	-
novel_mir_15	Unigene15006_All	1182	gi|356546848|ref|XP_003541834.1|	133.7	5e-30	PREDICTED: uncharacterized protein LOC100803849 [Glycine max]	gi|225444366|ref|XM_002266897.1|	61.9	1e-06	PREDICTED: Vitis vinifera uncharacterized LOC100258839 (LOC100258839), mRNA	--	--	--	--	--	--	--	--	--	--	--	--	--	--	-	-	-
novel_mir_15	Unigene15506_All	381	--	--	--	--	--	--	--	--	--	--	--	--	--	--	--	--	--	--	--	--	--	--	-	-	-
novel_mir_15	Unigene15935_All	659	gi|359476177|ref|XP_002283272.2|	58.2	1e-07	PREDICTED: uncharacterized protein LOC100249142 [Vitis vinifera]	gi|359476176|ref|XM_002283236.2|	182	3e-43	PREDICTED: Vitis vinifera uncharacterized LOC100249142 (LOC100249142), mRNA	sp|Q9SK28|FH18_ARATH	227	4e-60	Formin-like protein 18 OS=Arabidopsis thaliana GN=FH18 PE=2 SV=2	XF0009	51.6	1e-06	COG0810	Periplasmic protein TonB, links inner and outer membranes	K01115	5e-09	59.3	vcn:VOLCADRAFT_99471	phospholipase D [EC:3.1.4.4]	-	-	-
novel_mir_15	Unigene16038_All	696	--	--	--	--	--	--	--	--	--	--	--	--	--	--	--	--	--	K08730	7e-06	48.9	pop:POPTR_882758	phosphatidylserine synthase 2 [EC:2.7.8.29]	-	-	-
novel_mir_15	Unigene16822_All	708	gi|224102031|ref|XP_002312517.1|	147.9	1e-34	predicted protein [Populus trichocarpa] >gi|222852337|gb|EEE89884.1| predicted protein [Populus trichocarpa]	--	--	--	--	sp|Q6NMR8|FAF3_ARATH	114	7e-26	Protein FANTASTIC FOUR 3 OS=Arabidopsis thaliana GN=FAF3 PE=2 SV=1	--	--	--	--	--	--	--	--	--	--	GO:0010075//regulation of meristem growth	-	-
novel_mir_15	Unigene17354_All	1398	gi|225461405|ref|XP_002282222.1|	429.9	4e-119	PREDICTED: uncharacterized protein LOC100243517 [Vitis vinifera]	gi|356542271|ref|XM_003539545.1|	206	4e-50	PREDICTED: Glycine max uncharacterized protein LOC100808770 (LOC100808770), mRNA	sp|Q8H0U8|RH42_ARATH	99.8	3e-21	DEAD-box ATP-dependent RNA helicase 42 OS=Arabidopsis thaliana GN=RH42 PE=1 SV=2	YOR310c	72.4	2e-12	COG1498	Protein implicated in ribosomal biogenesis, Nop56p homolog	K12811	3e-22	104	rcu:RCOM_0075460	ATP-dependent RNA helicase DDX46/PRP5 [EC:3.6.4.13]	-	-	-
novel_mir_15	Unigene17522_All	231	--	--	--	--	--	--	--	--	--	--	--	--	--	--	--	--	--	--	--	--	--	--	-	-	-
novel_mir_15	Unigene17787_All	550	gi|317106692|dbj|BAJ53193.1|	71.6	6e-12	JHL03K20.2 [Jatropha curcas]	gi|147791286|emb|AM458214.2|	69.9	2e-09	Vitis vinifera contig VV78X073587.19, whole genome shotgun sequence	--	--	--	--	--	--	--	--	--	K09284	4e-12	68.9	pop:POPTR_655117	AP2-like factor, euAP2 lineage	GO:0006351//transcription, DNA-dependent	-	-
novel_mir_15	Unigene18710_All	582	gi|255587040|ref|XP_002534110.1|	205.7	3e-52	conserved hypothetical protein [Ricinus communis] >gi|223525833|gb|EEF28270.1| conserved hypothetical protein [Ricinus communis]	gi|356570834|ref|XM_003553541.1|	85.7	4e-14	PREDICTED: Glycine max uncharacterized protein LOC100814842 (LOC100814842), mRNA	sp|Q8L8A7|GRF4_ARATH	166	6e-42	Growth-regulating factor 4 OS=Arabidopsis thaliana GN=GRF4 PE=2 SV=1	--	--	--	--	--	--	--	--	--	--	GO:0048366//leaf development;GO:0009742//brassinosteroid mediated signaling pathway	GO:0045309//protein phosphorylated amino acid binding;GO:0005524//ATP binding;GO:0016787//hydrolase activity	GO:0005618//cell wall;GO:0005739//mitochondrion;GO:0005635//nuclear envelope;GO:0009507//chloroplast;GO:0005773//vacuole;GO:0005886//plasma membrane
novel_mir_15	Unigene19964_All	516	gi|356529455|ref|XP_003533307.1|	86.3	2e-16	PREDICTED: UPF0614 protein C14orf102-like [Glycine max]	gi|356566817|ref|XM_003551576.1|	61.9	6e-07	PREDICTED: Glycine max uncharacterized protein LOC100800933 (LOC100800933), mRNA	--	--	--	--	--	--	--	--	--	--	--	--	--	--	-	-	-
novel_mir_15	Unigene20334_All	1302	gi|359495700|ref|XP_002275178.2|	393.7	3e-108	PREDICTED: vesicle-associated protein 4-2 [Vitis vinifera] >gi|297745648|emb|CBI40859.3| unnamed protein product [Vitis vinifera]	gi|349727437|emb|FQ393933.1|	262	8e-67	Vitis vinifera clone SS0AFA23YH08	sp|Q8VYN2|VAP42_ARATH	368	5e-102	Vesicle-associated protein 4-2 OS=Arabidopsis thaliana GN=PVA42 PE=1 SV=1	--	--	--	--	--	--	--	--	--	--	-	GO:0005198//structural molecule activity	GO:0005886//plasma membrane
novel_mir_15	Unigene22478_All	738	gi|356541805|ref|XP_003539363.1|	157.5	1e-37	PREDICTED: uncharacterized protein LOC100305899 [Glycine max]	gi|226935222|gb|FJ862800.1|	105	6e-20	Citrullus lanatus clone A4 microsatellite sequence	sp|Q9LJ64|PLRX1_ARATH	65.9	2e-11	Pollen-specific leucine-rich repeat extensin-like protein 1 OS=Arabidopsis thaliana GN=PEX1 PE=2 SV=1	Rv0312	55.1	1e-07	COG0443	Molecular chaperone	K12418	2e-07	54.3	cre:CHLREDRAFT_32523	fatty acid desaturase (delta-4 desaturase) [EC:1.14.19.-]	GO:0007165//signal transduction	GO:0004871//signal transducer activity	-
novel_mir_15	Unigene23814_All	374	gi|38257023|dbj|BAD01554.1|	76.6	1e-13	DREB-like protein [Cucumis melo]	gi|195645517|gb|EU970109.1|	60	2e-06	Zea mays clone 339822 mRNA sequence	sp|Q39127|TINY_ARATH	57	3e-09	Ethylene-responsive transcription factor TINY OS=Arabidopsis thaliana GN=TINY PE=2 SV=1	--	--	--	--	--	K09286	2e-12	68.6	vvi:100252531	EREBP-like factor	GO:0065007//biological regulation;GO:0009987//cellular process	-	-
novel_mir_15	Unigene23862_All	738	--	--	--	--	--	--	--	--	--	--	--	--	--	--	--	--	--	--	--	--	--	--	-	-	-
novel_mir_15	Unigene26838_All	451	--	--	--	--	--	--	--	--	--	--	--	--	--	--	--	--	--	--	--	--	--	--	-	-	-
novel_mir_15	Unigene27084_All	1799	gi|147865781|emb|CAN81147.1|	107.1	1e-147	hypothetical protein VITISV_020812 [Vitis vinifera]	gi|359477332|ref|XM_003631917.1|	83.8	5e-13	PREDICTED: Vitis vinifera uncharacterized LOC100853208 (LOC100853208), mRNA	--	--	--	--	--	--	--	--	--	--	--	--	--	--	GO:0034196//acylglycerol transport	-	GO:0005783//endoplasmic reticulum;GO:0009507//chloroplast
novel_mir_15	Unigene27206_All	288	--	--	--	--	gi|297796306|ref|XM_002865992.1|	71.9	3e-10	Arabidopsis lyrata subsp. lyrata ARF-GAP domain 5 (AGD5), mRNA	sp|Q9FL69|AGD5_ARATH	45.4	7e-06	Probable ADP-ribosylation factor GTPase-activating protein AGD5 OS=Arabidopsis thaliana GN=AGD5 PE=1 SV=1	--	--	--	--	--	K12486	7e-06	47	vvi:100262374	stromal membrane-associated protein	-	-	-
novel_mir_15	Unigene28299_All	201	--	--	--	--	--	--	--	--	--	--	--	--	--	--	--	--	--	--	--	--	--	--	-	-	-
novel_mir_15	Unigene30235_All	201	--	--	--	--	--	--	--	--	--	--	--	--	--	--	--	--	--	--	--	--	--	--	-	-	-
novel_mir_15	Unigene30643_All	215	gi|1321797|emb|CAA66388.1|	67.8	5e-11	putative transcription factor [Cucumis sativus]	gi|1321796|emb|X97801.1|	73.8	6e-11	C.sativus CUS1 mRNA for put. transcription factor	--	--	--	--	--	--	--	--	--	--	--	--	--	--	-	-	-
novel_mir_15	Unigene30974_All	208	--	--	--	--	--	--	--	--	--	--	--	--	--	--	--	--	--	--	--	--	--	--	-	-	-
novel_mir_15	Unigene31927_All	219	--	--	--	--	--	--	--	--	--	--	--	--	--	--	--	--	--	--	--	--	--	--	-	-	-
novel_mir_15	Unigene35224_All	864	gi|255544738|ref|XP_002513430.1|	231.5	1e-59	DNA binding protein, putative [Ricinus communis] >gi|223547338|gb|EEF48833.1| DNA binding protein, putative [Ricinus communis]	gi|392513449|emb|FO082275.1|	69.9	4e-09	Bathycoccus prasinos genomic : Chromosome_4	--	--	--	--	--	--	--	--	--	--	--	--	--	--	-	-	-
novel_mir_15	Unigene36659_All	233	--	--	--	--	--	--	--	--	--	--	--	--	--	--	--	--	--	--	--	--	--	--	-	-	-
novel_mir_15	Unigene38028_All	209	gi|175363751|gb|ACB72462.1|	72.4	2e-12	elongation factor 1 gamma-like protein [Nicotiana tabacum]	--	--	--	--	sp|Q6YW46|EF1G2_ORYSJ	68.9	6e-13	Elongation factor 1-gamma 2 OS=Oryza sativa subsp. japonica GN=Os02g0220500 PE=2 SV=2	YPL048w	54.7	4e-08	COG0625	Glutathione S-transferase	K03233	1e-12	69.3	rcu:RCOM_0758170	elongation factor 1-gamma	GO:0006412//translation	-	-
novel_mir_15	Unigene39304_All	227	--	--	--	--	--	--	--	--	--	--	--	--	--	--	--	--	--	K13100	5e-06	47.4	olu:OSTLU_17301	pre-mRNA-splicing factor CWC22	-	-	-
novel_mir_15	Unigene41012_All	411	gi|225425150|ref|XP_002263113.1|	71.6	3e-12	PREDICTED: uncharacterized protein LOC100247256 [Vitis vinifera]	--	--	--	--	--	--	--	--	--	--	--	--	--	--	--	--	--	--	-	-	-
novel_mir_15	Unigene41090_All	397	gi|296085964|emb|CBI31405.3|	201.8	2e-51	unnamed protein product [Vitis vinifera]	gi|225448933|ref|XM_002272038.1|	79.8	2e-12	PREDICTED: Vitis vinifera uncharacterized LOC100266758 (LOC100266758), mRNA	--	--	--	--	--	--	--	--	--	--	--	--	--	--	GO:0055085//transmembrane transport	-	-
novel_mir_15	Unigene41459_All	1951	gi|15241168|ref|NP_197478.1|	882.9	0	tubulin alpha-3/alpha-5 chain [Arabidopsis thaliana] >gi|15241179|ref|NP_197479.1| tubulin alpha-3/alpha-5 chain [Arabidopsis thaliana] >gi|297808045|ref|XP_002871906.1| tubulin alpha-3 [Arabidopsis lyrata subsp. lyrata] >gi|297812159|ref|XP_002873963.1| tubulin alpha-3 [Arabidopsis lyrata subsp. lyrata] >gi|13605805|gb|AAK32888.1|AF367301_1 AT5g19770/T29J13_190 [Arabidopsis thaliana] >gi|166912|…	gi|224125841|ref|XM_002319652.1|	741	0	Populus trichocarpa tubulin alpha-6 chain (TUA6), mRNA	sp|B9DHQ0|TBA5_ARATH	882	0	Tubulin alpha-5 chain OS=Arabidopsis thaliana GN=TUBA5 PE=2 SV=2	SPBC16A3.15c	681	0	COG5023	Tubulin	K07374	0	882	aly:ARALYDRAFT_488871	tubulin alpha	GO:0051258//protein polymerization;GO:0006184//GTP catabolic process;GO:0007018//microtubule-based movement;GO:0046686//response to cadmium ion	GO:0003924//GTPase activity;GO:0005200//structural constituent of cytoskeleton;GO:0005525//GTP binding	GO:0005829//cytosol;GO:0005618//cell wall;GO:0005874//microtubule;GO:0045298//tubulin complex;GO:0016020//membrane
novel_mir_15	Unigene41974_All	221	gi|359494581|ref|XP_003634809.1|	52	2e-06	PREDICTED: uncharacterized protein LOC100854119 [Vitis vinifera]	gi|151418793|dbj|AK250144.1|	95.6	2e-17	Hordeum vulgare subsp. vulgare cDNA clone: FLbaf66p01, mRNA sequence	sp|P62121|RL41_TOBAC	52	8e-08	60S ribosomal protein L41 OS=Nicotiana tabacum GN=RPL41 PE=3 SV=1	--	--	--	--	--	K02928	2e-07	52	vvi:100852682	large subunit ribosomal protein L41e	-	-	-
novel_mir_15	Unigene42046_All	1028	gi|255581178|ref|XP_002531402.1|	343.2	3e-93	N-acetyltransferase, putative [Ricinus communis] >gi|223528995|gb|EEF30986.1| N-acetyltransferase, putative [Ricinus communis]	gi|356497784|ref|XM_003517690.1|	87.7	2e-14	PREDICTED: Glycine max uncharacterized protein LOC100817255 (LOC100817255), mRNA	--	--	--	--	--	--	--	--	--	--	--	--	--	--	GO:0008152//metabolic process	GO:0008080//N-acetyltransferase activity	GO:0009507//chloroplast
novel_mir_15	Unigene44153_All	238	--	--	--	--	gi|302833779|ref|XM_002948407.1|	60	1e-06	Volvox carteri f. nagariensis hypothetical protein, mRNA	--	--	--	--	--	--	--	--	--	--	--	--	--	--	-	-	-
novel_mir_25	CL3510.Contig1_All	349	gi|255086091|ref|XP_002509012.1|	58.9	2e-08	predicted protein [Micromonas sp. RCC299] >gi|226524290|gb|ACO70270.1| predicted protein [Micromonas sp. RCC299]	--	--	--	--	sp|Q8L716|U2A2B_ARATH	46.6	3e-06	Splicing factor U2af large subunit B OS=Arabidopsis thaliana GN=U2AF65B PE=2 SV=2	--	--	--	--	--	K12846	2e-07	52	rcu:RCOM_0754170	U4/U6.U5 tri-snRNP-associated protein 3	-	-	-
novel_mir_25	CL6159.Contig1_All	652	--	--	--	--	gi|347800778|gb|AC244508.11|	73.8	2e-10	Solanum lycopersicum strain Heinz 1706 chromosome 10 clone hba-27f7 map 10, complete sequence	--	--	--	--	--	--	--	--	--	--	--	--	--	--	-	-	-
novel_mir_29	CL1338.Contig1_All	458	--	--	--	--	--	--	--	--	--	--	--	--	--	--	--	--	--	--	--	--	--	--	-	-	-
novel_mir_29	CL1338.Contig2_All	416	--	--	--	--	--	--	--	--	--	--	--	--	--	--	--	--	--	--	--	--	--	--	-	-	-
novel_mir_29	CL1338.Contig3_All	406	--	--	--	--	--	--	--	--	--	--	--	--	--	--	--	--	--	--	--	--	--	--	-	-	-
novel_mir_29	CL1338.Contig4_All	364	--	--	--	--	--	--	--	--	--	--	--	--	--	--	--	--	--	--	--	--	--	--	-	-	-
novel_mir_29	CL1763.Contig2_All	1825	gi|359494840|ref|XP_003634851.1|	569.7	5e-161	PREDICTED: pentatricopeptide repeat-containing protein At1g61870, mitochondrial-like [Vitis vinifera]	gi|123671853|emb|AM426541.1|	77.8	3e-11	Vitis vinifera contig VV78X275378.15, whole genome shotgun sequence	sp|Q8LE47|PPR87_ARATH	506	2e-143	Pentatricopeptide repeat-containing protein At1g61870, mitochondrial OS=Arabidopsis thaliana GN=PPR336 PE=2 SV=2	--	--	--	--	--	K15336	5e-23	107	vvi:100259391	tRNA (cytosine38-C5)-methyltransferase [EC:2.1.1.204]	GO:0006355//regulation of transcription, DNA-dependent	GO:0003700//sequence-specific DNA binding transcription factor activity	GO:0016020//membrane;GO:0005739//mitochondrion
novel_mir_29	CL1763.Contig3_All	1742	gi|359494840|ref|XP_003634851.1|	569.7	4e-161	PREDICTED: pentatricopeptide repeat-containing protein At1g61870, mitochondrial-like [Vitis vinifera]	gi|123671853|emb|AM426541.1|	77.8	3e-11	Vitis vinifera contig VV78X275378.15, whole genome shotgun sequence	sp|Q8LE47|PPR87_ARATH	506	2e-143	Pentatricopeptide repeat-containing protein At1g61870, mitochondrial OS=Arabidopsis thaliana GN=PPR336 PE=2 SV=2	--	--	--	--	--	K15336	5e-23	107	vvi:100259391	tRNA (cytosine38-C5)-methyltransferase [EC:2.1.1.204]	GO:0006355//regulation of transcription, DNA-dependent	GO:0003700//sequence-specific DNA binding transcription factor activity	GO:0016020//membrane;GO:0005739//mitochondrion
novel_mir_29	CL4302.Contig1_All	247	--	--	--	--	--	--	--	--	--	--	--	--	--	--	--	--	--	--	--	--	--	--	-	-	-
novel_mir_29	CL7035.Contig1_All	1013	gi|255554739|ref|XP_002518407.1|	405.2	7e-112	short-chain dehydrogenase, putative [Ricinus communis] >gi|223542252|gb|EEF43794.1| short-chain dehydrogenase, putative [Ricinus communis]	gi|210141955|dbj|AK245874.1|	145	1e-31	Glycine max cDNA, clone: GMFL01-44-B18	sp|P50165|TRNH_DATST	121	7e-28	Tropinone reductase homolog OS=Datura stramonium PE=2 SV=1	lin1921	141	2e-33	COG1028	Dehydrogenases with different specificities (related to short-chain alcohol dehydrogenases)	K11147	7e-113	405	rcu:RCOM_0902850	dehydrogenase/reductase SDR family member 4 [EC:1.1.-.-]	GO:0055114//oxidation-reduction process;GO:0048767//root hair elongation;GO:0080026//response to indolebutyric acid stimulus;GO:0080024//indolebutyric acid metabolic process	GO:0004090//carbonyl reductase (NADPH) activity;GO:0005488//binding	GO:0005777//peroxisome
novel_mir_29	CL8268.Contig1_All	239	--	--	--	--	--	--	--	--	--	--	--	--	--	--	--	--	--	--	--	--	--	--	-	-	-
novel_mir_29	CL8961.Contig2_All	570	--	--	--	--	gi|13429835|dbj|AB049134.1|	69.9	3e-09	Cucurbita moschata CmATS1;1 gene for acyl-(acyl-carrier-protein): glycerol-3-phosphate acyltransferase, complete cds	--	--	--	--	--	--	--	--	--	--	--	--	--	--	-	-	-
novel_mir_29	CL9977.Contig1_All	547	--	--	--	--	--	--	--	--	--	--	--	--	--	--	--	--	--	--	--	--	--	--	-	-	-
novel_mir_29	CL11156.Contig2_All	787	gi|356499847|ref|XP_003518747.1|	346.7	2e-94	PREDICTED: probable S-acyltransferase At1g69420-like [Glycine max]	gi|356499846|ref|XM_003518699.1|	204	9e-50	PREDICTED: Glycine max probable S-acyltransferase At1g69420-like (LOC100790525), mRNA	sp|Q9C533|ZDHC1_ARATH	318	3e-87	Probable S-acyltransferase At1g69420 OS=Arabidopsis thaliana GN=At1g69420 PE=2 SV=2	SPBC13G1.07	73.6	4e-13	COG5273	Uncharacterized protein containing DHHC-type Zn finger	K06674	8e-10	62.4	vcn:VOLCADRAFT_106052	structural maintenance of chromosome 2	-	GO:0008270//zinc ion binding;GO:0005515//protein binding	GO:0016020//membrane;GO:0016023//cytoplasmic membrane-bounded vesicle
novel_mir_29	CL11181.Contig4_All	1772	gi|255563124|ref|XP_002522566.1|	87.4	7e-58	DNA binding protein, putative [Ricinus communis] >gi|223538257|gb|EEF39866.1| DNA binding protein, putative [Ricinus communis]	gi|359483686|ref|XM_002273798.2|	61.9	2e-06	PREDICTED: Vitis vinifera transcription factor bHLH30-like (LOC100256680), mRNA	sp|Q9S7Y1|BH030_ARATH	95.9	3e-30	Transcription factor bHLH30 OS=Arabidopsis thaliana GN=BHLH30 PE=1 SV=1	--	--	--	--	--	K13422	8e-06	37.7	aly:ARALYDRAFT_890840	transcription factor MYC2	-	-	-
novel_mir_29	CL11181.Contig5_All	1733	gi|255563124|ref|XP_002522566.1|	232.6	1e-59	DNA binding protein, putative [Ricinus communis] >gi|223538257|gb|EEF39866.1| DNA binding protein, putative [Ricinus communis]	gi|381353662|gb|HQ182485.1|	159	1e-35	Pandanus utilis ribosomal protein L2 (rpl2) gene, partial cds; plastid	sp|Q9S7Y1|BH030_ARATH	143	3e-34	Transcription factor bHLH30 OS=Arabidopsis thaliana GN=BHLH30 PE=1 SV=1	--	--	--	--	--	K02886	9e-11	67	mtr:MetrCp019	large subunit ribosomal protein L2	-	-	-
novel_mir_29	CL11181.Contig6_All	1686	gi|255563124|ref|XP_002522566.1|	241.9	2e-62	DNA binding protein, putative [Ricinus communis] >gi|223538257|gb|EEF39866.1| DNA binding protein, putative [Ricinus communis]	gi|359483686|ref|XM_002273798.2|	103	6e-19	PREDICTED: Vitis vinifera transcription factor bHLH30-like (LOC100256680), mRNA	sp|Q9S7Y1|BH030_ARATH	144	1e-34	Transcription factor bHLH30 OS=Arabidopsis thaliana GN=BHLH30 PE=1 SV=1	--	--	--	--	--	K13422	2e-09	62.8	aly:ARALYDRAFT_890840	transcription factor MYC2	-	-	-
novel_mir_29	CL11181.Contig7_All	1757	gi|255563124|ref|XP_002522566.1|	241.9	2e-62	DNA binding protein, putative [Ricinus communis] >gi|223538257|gb|EEF39866.1| DNA binding protein, putative [Ricinus communis]	gi|381353662|gb|HQ182485.1|	159	1e-35	Pandanus utilis ribosomal protein L2 (rpl2) gene, partial cds; plastid	sp|Q9S7Y1|BH030_ARATH	144	1e-34	Transcription factor bHLH30 OS=Arabidopsis thaliana GN=BHLH30 PE=1 SV=1	--	--	--	--	--	K02886	9e-11	67	mtr:MetrCp019	large subunit ribosomal protein L2	-	-	-
novel_mir_29	CL11181.Contig9_All	1662	gi|255563124|ref|XP_002522566.1|	232.6	1e-59	DNA binding protein, putative [Ricinus communis] >gi|223538257|gb|EEF39866.1| DNA binding protein, putative [Ricinus communis]	gi|359483686|ref|XM_002273798.2|	103	5e-19	PREDICTED: Vitis vinifera transcription factor bHLH30-like (LOC100256680), mRNA	sp|Q9S7Y1|BH030_ARATH	143	3e-34	Transcription factor bHLH30 OS=Arabidopsis thaliana GN=BHLH30 PE=1 SV=1	--	--	--	--	--	K13422	1e-09	63.5	aly:ARALYDRAFT_890840	transcription factor MYC2	-	-	-
novel_mir_29	CL11181.Contig11_All	1843	gi|255563124|ref|XP_002522566.1|	87.4	7e-58	DNA binding protein, putative [Ricinus communis] >gi|223538257|gb|EEF39866.1| DNA binding protein, putative [Ricinus communis]	gi|381353662|gb|HQ182485.1|	159	1e-35	Pandanus utilis ribosomal protein L2 (rpl2) gene, partial cds; plastid	sp|Q9S7Y1|BH030_ARATH	95.9	3e-30	Transcription factor bHLH30 OS=Arabidopsis thaliana GN=BHLH30 PE=1 SV=1	--	--	--	--	--	K02886	1e-10	67	mtr:MetrCp019	large subunit ribosomal protein L2	-	-	-
novel_mir_29	CL14599.Contig1_All	4048	gi|225445082|ref|XP_002280395.1|	1097.4	0	PREDICTED: receptor-like protein kinase HSL1-like [Vitis vinifera]	gi|225313467|dbj|AK327412.1|	65.9	3e-07	Solanum lycopersicum cDNA, clone: LEFL2029A04, HTC in fruit	sp|Q9SGP2|HSL1_ARATH	668	0	Receptor-like protein kinase HSL1 OS=Arabidopsis thaliana GN=HSL1 PE=2 SV=1	alr0124_1	139	5e-32	COG4886	Leucine-rich repeat (LRR) protein	K00924	0	985	ath:AT5G25930	[EC:2.7.1.-]	GO:0008152//metabolic process	GO:0004674//protein serine/threonine kinase activity;GO:0000166//nucleotide binding	GO:0005886//plasma membrane
novel_mir_29	CL15650.Contig2_All	2657	gi|255537655|ref|XP_002509894.1|	999.6	0	Na(+)/H(+) antiporter, putative [Ricinus communis] >gi|223549793|gb|EEF51281.1| Na(+)/H(+) antiporter, putative [Ricinus communis]	gi|224053816|ref|XM_002297958.1|	159	2e-35	Populus trichocarpa cation proton exchanger, mRNA	sp|Q9FFR9|CHX18_ARATH	941	0	Cation/H(+) antiporter 18 OS=Arabidopsis thaliana GN=CHX18 PE=2 SV=1	SPAC105.01c	265	3e-70	COG0475	Kef-type K+ transport systems, membrane components	--	--	--	--	--	GO:0055085//transmembrane transport;GO:0006812//cation transport	GO:0015385//sodium:hydrogen antiporter activity	GO:0016021//integral to membrane
novel_mir_29	Unigene12366_All	1674	gi|225435024|ref|XP_002284215.1|	329.7	7e-89	PREDICTED: RNA and export factor-binding protein 2 [Vitis vinifera] >gi|297746115|emb|CBI16171.3| unnamed protein product [Vitis vinifera]	gi|356539035|ref|XM_003537958.1|	167	4e-38	PREDICTED: Glycine max RNA and export factor-binding protein 2-like (LOC100817317), mRNA	sp|Q43349|ROC2_ARATH	72.8	6e-13	29 kDa ribonucleoprotein, chloroplastic OS=Arabidopsis thaliana GN=RBP29 PE=1 SV=2	YDR381w	58.2	4e-08	COG0724	RNA-binding proteins (RRM domain)	K12881	7e-90	329	vvi:100257081	THO complex subunit 4	-	GO:0003676//nucleic acid binding	-
novel_mir_29	Unigene17222_All	511	--	--	--	--	--	--	--	--	--	--	--	--	--	--	--	--	--	--	--	--	--	--	-	-	-
novel_mir_29	Unigene18315_All	468	gi|255567064|ref|XP_002524514.1|	57	1e-07	ATP binding protein, putative [Ricinus communis] >gi|223536188|gb|EEF37841.1| ATP binding protein, putative [Ricinus communis]	--	--	--	--	--	--	--	--	--	--	--	--	--	--	--	--	--	--	GO:0006468//protein phosphorylation	GO:0004715//non-membrane spanning protein tyrosine kinase activity;GO:0005524//ATP binding;GO:0004674//protein serine/threonine kinase activity	-
novel_mir_29	Unigene22241_All	350	--	--	--	--	--	--	--	--	--	--	--	--	--	--	--	--	--	--	--	--	--	--	-	-	-
novel_mir_29	Unigene22289_All	1494	gi|22328041|ref|NP_201202.2|	335.1	1e-90	Copine (Calcium-dependent phospholipid-binding protein) family [Arabidopsis thaliana] >gi|79332056|ref|NP_001032132.1| Copine (Calcium-dependent phospholipid-binding protein) family [Arabidopsis thaliana] >gi|332010440|gb|AED97823.1| Copine (Calcium-dependent phospholipid-binding protein) family [Arabidopsis thaliana] >gi|332010441|gb|AED97824.1| Copine (Calcium-dependent phospholipid-binding pro…	gi|359477064|ref|XM_002266798.2|	123	5e-25	PREDICTED: Vitis vinifera E3 ubiquitin-protein ligase RGLG1-like, transcript variant 1 (LOC100249896), mRNA	sp|Q9LY87|RGLG2_ARATH	265	4e-71	E3 ubiquitin-protein ligase RGLG2 OS=Arabidopsis thaliana GN=RGLG2 PE=1 SV=1	--	--	--	--	--	--	--	--	--	--	-	GO:0008270//zinc ion binding	-
novel_mir_29	Unigene22395_All	448	--	--	--	--	--	--	--	--	--	--	--	--	--	--	--	--	--	--	--	--	--	--	-	-	-
novel_mir_29	Unigene22536_All	307	--	--	--	--	--	--	--	--	--	--	--	--	--	--	--	--	--	--	--	--	--	--	-	-	-
novel_mir_29	Unigene24972_All	208	--	--	--	--	--	--	--	--	--	--	--	--	--	--	--	--	--	--	--	--	--	--	-	-	-
novel_mir_29	Unigene24990_All	228	--	--	--	--	--	--	--	--	--	--	--	--	--	--	--	--	--	--	--	--	--	--	-	-	-
novel_mir_29	Unigene26500_All	247	--	--	--	--	--	--	--	--	--	--	--	--	--	--	--	--	--	--	--	--	--	--	-	-	-
novel_mir_29	Unigene26878_All	445	--	--	--	--	--	--	--	--	--	--	--	--	--	--	--	--	--	--	--	--	--	--	-	-	-
novel_mir_29	Unigene26880_All	313	--	--	--	--	--	--	--	--	--	--	--	--	--	--	--	--	--	--	--	--	--	--	-	-	-
novel_mir_29	Unigene27610_All	1647	gi|357492397|ref|XP_003616487.1|	85.1	3e-15	Metallocarboxypeptidase inhibitor [Medicago truncatula] >gi|355517822|gb|AES99445.1| Metallocarboxypeptidase inhibitor [Medicago truncatula]	gi|259156760|gb|GQ856147.1|	359	6e-96	Citrullus lanatus mitochondrion, complete genome	--	--	--	--	--	--	--	--	--	--	--	--	--	--	-	-	-
novel_mir_29	Unigene28069_All	243	--	--	--	--	--	--	--	--	--	--	--	--	--	--	--	--	--	--	--	--	--	--	-	-	-
novel_mir_29	Unigene29512_All	215	--	--	--	--	gi|13429835|dbj|AB049134.1|	58	3e-06	Cucurbita moschata CmATS1;1 gene for acyl-(acyl-carrier-protein): glycerol-3-phosphate acyltransferase, complete cds	--	--	--	--	--	--	--	--	--	--	--	--	--	--	-	-	-
novel_mir_29	Unigene32645_All	252	--	--	--	--	--	--	--	--	--	--	--	--	--	--	--	--	--	--	--	--	--	--	-	-	-
novel_mir_29	Unigene34833_All	2235	gi|255540863|ref|XP_002511496.1|	890.2	0	HIPL1 protein precursor, putative [Ricinus communis] >gi|223550611|gb|EEF52098.1| HIPL1 protein precursor, putative [Ricinus communis]	gi|225456615|ref|XM_002266422.1|	167	6e-38	PREDICTED: Vitis vinifera HIPL1 protein-like (LOC100255214), mRNA	sp|Q9SSG3|HIPL1_ARATH	828	0	HIPL1 protein OS=Arabidopsis thaliana GN=HIPL1 PE=1 SV=2	BH2090	79.7	2e-14	COG2133	Glucose/sorbosone dehydrogenases	--	--	--	--	--	GO:0005975//carbohydrate metabolic process	GO:0016901//oxidoreductase activity, acting on the CH-OH group of donors, quinone or similar compound as acceptor;GO:0048038//quinone binding	GO:0046658//anchored to plasma membrane;GO:0016023//cytoplasmic membrane-bounded vesicle
novel_mir_29	Unigene34835_All	633	gi|261263490|gb|ACX55085.1|	120.6	1e-26	Mlo1 [Cucumis melo]	gi|13429835|dbj|AB049134.1|	210	1e-51	Cucurbita moschata CmATS1;1 gene for acyl-(acyl-carrier-protein): glycerol-3-phosphate acyltransferase, complete cds	sp|O49621|MLO1_ARATH	64.7	4e-11	MLO-like protein 1 OS=Arabidopsis thaliana GN=MLO1 PE=1 SV=1	--	--	--	--	--	K08472	1e-10	64.7	aly:ARALYDRAFT_663667	mlo protein	GO:0008219//cell death	-	GO:0016021//integral to membrane;GO:0005886//plasma membrane
novel_mir_29	Unigene41409_All	359	--	--	--	--	gi|13429835|dbj|AB049134.1|	85.7	3e-14	Cucurbita moschata CmATS1;1 gene for acyl-(acyl-carrier-protein): glycerol-3-phosphate acyltransferase, complete cds	--	--	--	--	--	--	--	--	--	--	--	--	--	--	-	-	-
novel_mir_29	Unigene42135_All	276	--	--	--	--	--	--	--	--	--	--	--	--	--	--	--	--	--	--	--	--	--	--	-	-	-
novel_mir_29	Unigene42174_All	285	--	--	--	--	--	--	--	--	--	--	--	--	--	--	--	--	--	--	--	--	--	--	-	-	-
novel_mir_29	Unigene43244_All	244	--	--	--	--	--	--	--	--	--	--	--	--	--	--	--	--	--	--	--	--	--	--	-	-	-
novel_mir_29	Unigene43284_All	230	gi|296089159|emb|CBI38862.3|	61.2	4e-09	unnamed protein product [Vitis vinifera]	gi|225453924|ref|XM_002273683.1|	65.9	2e-08	PREDICTED: Vitis vinifera pentatricopeptide repeat-containing protein At1g01970-like (LOC100243847), mRNA	sp|Q9LPC4|PPR1_ARATH	50.4	2e-07	Pentatricopeptide repeat-containing protein At1g01970 OS=Arabidopsis thaliana GN=At1g01970 PE=2 SV=1	--	--	--	--	--	--	--	--	--	--	-	-	-
novel_mir_35	Unigene23942_All	402	--	--	--	--	gi|396578522|gb|JX013990.1|	95.6	3e-17	Manihot esculenta precursor microRNA miR156e gene, complete sequence	--	--	--	--	--	--	--	--	--	--	--	--	--	--	-	-	-
novel_mir_42	Unigene37555_All	410	--	--	--	--	gi|396578649|gb|JX014117.1|	63.9	1e-07	Manihot esculenta precursor microRNA miR396b gene, complete sequence	--	--	--	--	--	--	--	--	--	--	--	--	--	--	-	-	-
novel_mir_42	Unigene39808_All	362	gi|390135785|gb|AFL56849.1|	29.3	8e-12	protein phosphatase 2C [Cucumis sativus]	gi|390135784|gb|JQ793946.1|	87.7	7e-15	Cucumis sativus protein phosphatase 2C (ABI2) gene, complete cds	sp|Q9SMZ9|Y4331_ARATH	52	7e-09	Uncharacterized protein At4g33100 OS=Arabidopsis thaliana GN=At4g33100 PE=2 SV=1	--	--	--	--	--	--	--	--	--	--	-	-	-
novel_mir_74	CL1644.Contig2_All	1275	gi|225452871|ref|XP_002283811.1|	317	3e-85	PREDICTED: NAC domain-containing protein 100-like [Vitis vinifera]	gi|356512033|ref|XM_003524678.1|	163	5e-37	PREDICTED: Glycine max NAC domain-containing protein 100-like (LOC100798002), mRNA	sp|Q9FLJ2|NC100_ARATH	296	2e-80	NAC domain-containing protein 100 OS=Arabidopsis thaliana GN=NAC100 PE=2 SV=1	--	--	--	--	--	--	--	--	--	--	-	-	-
novel_mir_74	CL2098.Contig1_All	774	gi|255647843|gb|ACU24381.1|	251.5	9e-66	unknown [Glycine max]	gi|357451392|ref|XM_003595925.1|	85.7	6e-14	Medicago truncatula NAC domain protein (MTR_2g064470) mRNA, complete cds	sp|Q84TE6|NAC22_ARATH	189	1e-48	NAC domain-containing protein 21/22 OS=Arabidopsis thaliana GN=NAC021 PE=1 SV=2	--	--	--	--	--	--	--	--	--	--	GO:0010072//primary shoot apical meristem specification;GO:0048527//lateral root development;GO:0006351//transcription, DNA-dependent;GO:0009734//auxin mediated signaling pathway	GO:0003700//sequence-specific DNA binding transcription factor activity	-
novel_mir_74	CL2098.Contig2_All	1154	gi|255647843|gb|ACU24381.1|	417.2	2e-115	unknown [Glycine max]	gi|34558776|gb|AY308828.1|	131	2e-27	Capsicum annuum salicylic acid-induced protein 19 gene, complete cds	sp|Q84TE6|NAC22_ARATH	331	5e-91	NAC domain-containing protein 21/22 OS=Arabidopsis thaliana GN=NAC021 PE=1 SV=2	--	--	--	--	--	--	--	--	--	--	GO:0010072//primary shoot apical meristem specification;GO:0048527//lateral root development;GO:0006351//transcription, DNA-dependent;GO:0009734//auxin mediated signaling pathway	GO:0003700//sequence-specific DNA binding transcription factor activity	-
novel_mir_74	CL2098.Contig3_All	1119	gi|255647843|gb|ACU24381.1|	416	4e-115	unknown [Glycine max]	gi|34558776|gb|AY308828.1|	109	6e-21	Capsicum annuum salicylic acid-induced protein 19 gene, complete cds	sp|Q84TE6|NAC22_ARATH	330	1e-90	NAC domain-containing protein 21/22 OS=Arabidopsis thaliana GN=NAC021 PE=1 SV=2	--	--	--	--	--	--	--	--	--	--	GO:0010072//primary shoot apical meristem specification;GO:0048527//lateral root development;GO:0006351//transcription, DNA-dependent;GO:0009734//auxin mediated signaling pathway	GO:0003700//sequence-specific DNA binding transcription factor activity	-
novel_mir_74	CL4950.Contig2_All	390	--	--	--	--	--	--	--	--	--	--	--	--	--	--	--	--	--	--	--	--	--	--	-	-	-
novel_mir_74	CL5510.Contig1_All	4293	gi|359475856|ref|XP_003631763.1|	1884.4	0	PREDICTED: trafficking protein particle complex subunit 9-like isoform 2 [Vitis vinifera]	gi|359475855|ref|XM_003631715.1|	938	0	PREDICTED: Vitis vinifera trafficking protein particle complex subunit 9-like, transcript variant 2 (LOC100259475), mRNA	--	--	--	--	--	--	--	--	--	--	--	--	--	--	GO:0000910//cytokinesis	-	-
novel_mir_74	CL7265.Contig2_All	1134	gi|255547357|ref|XP_002514736.1|	392.9	4e-108	NAC domain-containing protein 21/22, putative [Ricinus communis] >gi|223546340|gb|EEF47842.1| NAC domain-containing protein 21/22, putative [Ricinus communis]	gi|225452870|ref|XM_002283775.1|	167	3e-38	PREDICTED: Vitis vinifera NAC domain-containing protein 100-like (LOC100250998), mRNA	sp|Q9FLJ2|NC100_ARATH	360	1e-99	NAC domain-containing protein 100 OS=Arabidopsis thaliana GN=NAC100 PE=2 SV=1	--	--	--	--	--	--	--	--	--	--	GO:0007275//multicellular organismal development	GO:0003700//sequence-specific DNA binding transcription factor activity	-
novel_mir_79	CL4893.Contig11_All	5841	gi|359491523|ref|XP_002278967.2|	83.6	4e-14	PREDICTED: uncharacterized protein LOC100262718 [Vitis vinifera]	gi|359491522|ref|XM_002278931.2|	710	0	PREDICTED: Vitis vinifera uncharacterized LOC100262718 (LOC100262718), mRNA	sp|P49693|RL193_ARATH	107	1e-22	60S ribosomal protein L19-3 OS=Arabidopsis thaliana GN=RPL19C PE=2 SV=3	alr3454	257	1e-67	COG3395	Uncharacterized protein conserved in bacteria	K00120	0	1384	vvi:100262718	[EC:1.1.-.-]	GO:0006098//pentose-phosphate shunt;GO:0006573//valine metabolic process;GO:0006096//glycolysis;GO:0006351//transcription, DNA-dependent	GO:0008442//3-hydroxyisobutyrate dehydrogenase activity;GO:0008270//zinc ion binding;GO:0004616//phosphogluconate dehydrogenase (decarboxylating) activity;GO:0050662//coenzyme binding;GO:0004332//fructose-bisphosphate aldolase activity	GO:0005634//nucleus
novel_mir_79	CL4893.Contig12_All	5913	gi|359491523|ref|XP_002278967.2|	83.6	4e-14	PREDICTED: uncharacterized protein LOC100262718 [Vitis vinifera]	gi|359491522|ref|XM_002278931.2|	710	0	PREDICTED: Vitis vinifera uncharacterized LOC100262718 (LOC100262718), mRNA	sp|P49693|RL193_ARATH	107	1e-22	60S ribosomal protein L19-3 OS=Arabidopsis thaliana GN=RPL19C PE=2 SV=3	alr3454	257	1e-67	COG3395	Uncharacterized protein conserved in bacteria	K00120	0	1384	vvi:100262718	[EC:1.1.-.-]	GO:0006098//pentose-phosphate shunt;GO:0006573//valine metabolic process;GO:0006096//glycolysis;GO:0006351//transcription, DNA-dependent	GO:0008442//3-hydroxyisobutyrate dehydrogenase activity;GO:0008270//zinc ion binding;GO:0004616//phosphogluconate dehydrogenase (decarboxylating) activity;GO:0050662//coenzyme binding;GO:0004332//fructose-bisphosphate aldolase activity	GO:0005634//nucleus
novel_mir_79	CL10947.Contig1_All	1668	gi|356548559|ref|XP_003542668.1|	566.6	3e-160	PREDICTED: probable protein phosphatase 2C 27-like [Glycine max]	gi|399658807|gb|JN566066.1|	527	1e-146	Cucumis sativus type 2C protein phosphatase (PP2C1) mRNA, partial cds	sp|Q69QZ0|P2C27_ORYSJ	461	4e-130	Probable protein phosphatase 2C 27 OS=Oryza sativa subsp. japonica GN=Os02g0799000 PE=2 SV=1	SPCC1223.11	148	3e-35	COG0631	Serine/threonine protein phosphatase	K01090	1e-103	375	rcu:RCOM_1053570	protein phosphatase [EC:3.1.3.16]	GO:0006470//protein dephosphorylation	GO:0046872//metal ion binding;GO:0004722//protein serine/threonine phosphatase activity	GO:0008287//protein serine/threonine phosphatase complex
novel_mir_79	CL13625.Contig2_All	1856	gi|82568695|dbj|BAE48661.1|	485	1e-135	Pm27 [Prunus mume]	gi|225448098|ref|XM_002276697.1|	155	2e-34	PREDICTED: Vitis vinifera uncharacterized LOC100266910 (LOC100266910), mRNA	--	--	--	--	--	--	--	--	--	--	--	--	--	--	-	GO:0005488//binding	GO:0005622//intracellular
novel_mir_79	CL13625.Contig3_All	1717	gi|82568695|dbj|BAE48661.1|	485	1e-135	Pm27 [Prunus mume]	gi|225448098|ref|XM_002276697.1|	155	2e-34	PREDICTED: Vitis vinifera uncharacterized LOC100266910 (LOC100266910), mRNA	--	--	--	--	--	--	--	--	--	--	--	--	--	--	-	GO:0005488//binding	GO:0005622//intracellular
novel_mir_79	CL13625.Contig4_All	1713	gi|82568695|dbj|BAE48661.1|	486.9	4e-136	Pm27 [Prunus mume]	gi|356512118|ref|XM_003524720.1|	157	4e-35	PREDICTED: Glycine max uncharacterized protein LOC100775650 (LOC100775650), mRNA	--	--	--	--	--	--	--	--	--	--	--	--	--	--	-	GO:0005488//binding	GO:0005622//intracellular
novel_mir_79	Unigene3021_All	2351	gi|255561295|ref|XP_002521658.1|	903.7	0	calcium-dependent protein kinase, putative [Ricinus communis] >gi|223539049|gb|EEF40645.1| calcium-dependent protein kinase, putative [Ricinus communis]	gi|224134093|ref|XM_002327718.1|	678	0	Populus trichocarpa calcium dependent protein kinase 18 (CPK18), mRNA	sp|Q7XJR9|CDPKG_ARATH	843	0	Calcium-dependent protein kinase 16 OS=Arabidopsis thaliana GN=CPK16 PE=1 SV=1	SPAC14C4.03	137	8e-32	COG0515	Serine/threonine protein kinase	K00908	0	800	osa:4343002	Ca2+/calmodulin-dependent protein kinase [EC:2.7.11.17]	GO:0006468//protein phosphorylation;GO:0007165//signal transduction	GO:0004683//calmodulin-dependent protein kinase activity;GO:0005509//calcium ion binding;GO:0005524//ATP binding	GO:0005578//proteinaceous extracellular matrix
novel_mir_79	Unigene36014_All	355	--	--	--	--	gi|147775008|emb|AM468511.2|	111	5e-22	Vitis vinifera contig VV78X211789.9, whole genome shotgun sequence	--	--	--	--	--	--	--	--	--	--	--	--	--	--	-	-	-
novel_mir_79	Unigene5161_All	447	gi|225455786|ref|XP_002274364.1|	125.2	2e-28	PREDICTED: uncharacterized protein LOC100250886 [Vitis vinifera]	--	--	--	--	--	--	--	--	--	--	--	--	--	--	--	--	--	--	-	-	GO:0016020//membrane;GO:0016023//cytoplasmic membrane-bounded vesicle
novel_mir_80	CL10478.Contig1_All	229	--	--	--	--	--	--	--	--	--	--	--	--	--	--	--	--	--	--	--	--	--	--	-	-	-
novel_mir_80	CL11066.Contig1_All	413	--	--	--	--	gi|167493|gb|M61195.1|CUCACC1	67.9	7e-09	Zucchini 1-aminocyclopropane-1-carboxylate synthase (CP-ACC1A and CP-ACC1B) genes, complete cds	--	--	--	--	--	--	--	--	--	--	--	--	--	--	-	-	-
novel_mir_80	CL11066.Contig2_All	502	--	--	--	--	gi|167493|gb|M61195.1|CUCACC1	67.9	9e-09	Zucchini 1-aminocyclopropane-1-carboxylate synthase (CP-ACC1A and CP-ACC1B) genes, complete cds	--	--	--	--	--	--	--	--	--	--	--	--	--	--	-	-	-
novel_mir_80	CL11380.Contig2_All	1681	gi|359489656|ref|XP_003633958.1|	618.6	8e-176	PREDICTED: probable polygalacturonase-like [Vitis vinifera]	gi|356560735|ref|XM_003548596.1|	208	1e-50	PREDICTED: Glycine max probable polygalacturonase-like (LOC100778404), mRNA	sp|A7PZL3|PGLR_VITVI	618	3e-177	Probable polygalacturonase OS=Vitis vinifera GN=GSVIVT00026920001 PE=1 SV=1	TM0437	138	3e-32	COG5434	Endopolygalacturonase	K01184	5e-21	100	ath:AT5G17200	polygalacturonase [EC:3.2.1.15]	GO:0005975//carbohydrate metabolic process;GO:0007047//cellular cell wall organization	GO:0004650//polygalacturonase activity	-
novel_mir_80	CL11380.Contig3_All	1996	gi|359489656|ref|XP_003633958.1|	224.6	0	PREDICTED: probable polygalacturonase-like [Vitis vinifera]	gi|356560735|ref|XM_003548596.1|	208	2e-50	PREDICTED: Glycine max probable polygalacturonase-like (LOC100778404), mRNA	sp|A7PZL3|PGLR_VITVI	554	0	Probable polygalacturonase OS=Vitis vinifera GN=GSVIVT00026920001 PE=1 SV=1	CAC0355	119	3e-36	COG5434	Endopolygalacturonase	K01184	2e-18	92.4	aly:ARALYDRAFT_326150	polygalacturonase [EC:3.2.1.15]	GO:0005975//carbohydrate metabolic process;GO:0007047//cellular cell wall organization	GO:0004650//polygalacturonase activity	-
novel_mir_80	CL12123.Contig1_All	320	--	--	--	--	--	--	--	--	--	--	--	--	--	--	--	--	--	--	--	--	--	--	-	-	-
novel_mir_80	CL12186.Contig4_All	958	gi|2462265|emb|CAA73328.1|	102.8	4e-98	patatin-like protein [Cucumis sativus]	gi|2462264|emb|Y12793.1|	242	5e-61	Cucumis sativus mRNA for patatin-like protein, partial	sp|Q2MY55|PATD3_SOLTU	67	2e-23	Patatin group D-3 OS=Solanum tuberosum PE=2 SV=1	--	--	--	--	--	--	--	--	--	--	GO:0006629//lipid metabolic process	GO:0016787//hydrolase activity	-
novel_mir_80	CL12186.Contig5_All	894	gi|2462265|emb|CAA73328.1|	123.2	2e-103	patatin-like protein [Cucumis sativus]	gi|2462264|emb|Y12793.1|	349	3e-93	Cucumis sativus mRNA for patatin-like protein, partial	sp|Q2MY56|PATD2_SOLTU	107	2e-35	Patatin group D-2 OS=Solanum tuberosum PE=2 SV=1	all2302	68.9	1e-11	COG3621	Patatin	--	--	--	--	--	GO:0008152//metabolic process	-	GO:0009536//plastid
novel_mir_80	CL12399.Contig1_All	238	--	--	--	--	--	--	--	--	--	--	--	--	--	--	--	--	--	--	--	--	--	--	-	-	-
novel_mir_80	CL12399.Contig2_All	203	--	--	--	--	--	--	--	--	--	--	--	--	--	--	--	--	--	--	--	--	--	--	-	-	-
novel_mir_80	CL1305.Contig3_All	1611	gi|224131572|ref|XP_002321120.1|	369.4	8e-101	predicted protein [Populus trichocarpa] >gi|222861893|gb|EEE99435.1| predicted protein [Populus trichocarpa]	gi|356569102|ref|XM_003552697.1|	232	9e-58	PREDICTED: Glycine max solute carrier family 35 member F1-like (LOC100817482), mRNA	--	--	--	--	SPCC320.08	145	2e-34	COG0697	Permeases of the drug/metabolite transporter (DMT) superfamily	K15287	8e-102	369	pop:POPTR_896170	solute carrier family 35, member F1/2	-	-	GO:0005739//mitochondrion;GO:0016020//membrane
novel_mir_80	CL13582.Contig1_All	2905	gi|359492647|ref|XP_002281968.2|	889	0	PREDICTED: proline-rich receptor-like protein kinase PERK13-like [Vitis vinifera] >gi|302142409|emb|CBI19612.3| unnamed protein product [Vitis vinifera]	gi|357438036|ref|XM_003589246.1|	93.7	9e-16	Medicago truncatula Cysteine-rich receptor-like protein kinase (MTR_1g021570) mRNA, complete cds	sp|P0DH62|Y4407_SELML	318	1e-86	Inactive protein kinase SELMODRAFT_444075 OS=Selaginella moellendorffii GN=SELMODRAFT_444075 PE=2 SV=1	Cgl2127_1	95.5	5e-19	COG0515	Serine/threonine protein kinase	K04733	1e-68	260	smo:SELMODRAFT_159261	interleukin-1 receptor-associated kinase 4 [EC:2.7.11.1]	-	GO:0004713//protein tyrosine kinase activity	-
novel_mir_80	CL14599.Contig2_All	2183	gi|225445082|ref|XP_002280395.1|	55.5	4e-06	PREDICTED: receptor-like protein kinase HSL1-like [Vitis vinifera]	gi|225313467|dbj|AK327412.1|	65.9	2e-07	Solanum lycopersicum cDNA, clone: LEFL2029A04, HTC in fruit	sp|P47735|RLK5_ARATH	349	4e-96	Receptor-like protein kinase 5 OS=Arabidopsis thaliana GN=RLK5 PE=1 SV=1	CAC0404_1	99	3e-20	COG0515	Serine/threonine protein kinase	K00924	3e-137	487	aly:ARALYDRAFT_489442	[EC:2.7.1.-]	GO:0008152//metabolic process	GO:0016491//oxidoreductase activity;GO:0004674//protein serine/threonine kinase activity;GO:0000166//nucleotide binding	GO:0016020//membrane
novel_mir_80	CL14890.Contig11_All	253	--	--	--	--	gi|13429835|dbj|AB049134.1|	69.9	1e-09	Cucurbita moschata CmATS1;1 gene for acyl-(acyl-carrier-protein): glycerol-3-phosphate acyltransferase, complete cds	--	--	--	--	--	--	--	--	--	--	--	--	--	--	-	-	-
novel_mir_80	CL15412.Contig1_All	333	--	--	--	--	gi|13429835|dbj|AB049134.1|	58	6e-06	Cucurbita moschata CmATS1;1 gene for acyl-(acyl-carrier-protein): glycerol-3-phosphate acyltransferase, complete cds	--	--	--	--	--	--	--	--	--	--	--	--	--	--	-	-	-
novel_mir_80	CL15616.Contig2_All	3033	gi|255537079|ref|XP_002509606.1|	799.7	0	leucine rich repeat receptor kinase, putative [Ricinus communis] >gi|223549505|gb|EEF50993.1| leucine rich repeat receptor kinase, putative [Ricinus communis]	gi|356565314|ref|XM_003550839.1|	65.9	2e-07	PREDICTED: Glycine max probable LRR receptor-like serine/threonine-protein kinase At1g34110-like (LOC100784155), mRNA	sp|Q9SCT4|IMK2_ARATH	258	1e-68	Probably inactive leucine-rich repeat receptor-like protein kinase IMK2 OS=Arabidopsis thaliana GN=IMK2 PE=1 SV=1	BS_yloP_1	76.3	3e-13	COG0515	Serine/threonine protein kinase	K13418	1e-61	236	vvi:100247683	somatic embryogenesis receptor kinase 1 [EC:2.7.10.1 2.7.11.1]	GO:0006468//protein phosphorylation;GO:0007169//transmembrane receptor protein tyrosine kinase signaling pathway	GO:0016491//oxidoreductase activity;GO:0005524//ATP binding;GO:0004674//protein serine/threonine kinase activity	GO:0005886//plasma membrane
novel_mir_80	CL15781.Contig1_All	1206	gi|225452702|ref|XP_002282480.1|	261.2	2e-68	PREDICTED: auxin efflux carrier component 1 [Vitis vinifera] >gi|147866288|emb|CAN79928.1| hypothetical protein VITISV_042448 [Vitis vinifera] >gi|296082857|emb|CBI22158.3| unnamed protein product [Vitis vinifera]	gi|377551757|gb|JQ388714.1|	155	1e-34	Corylus avellana clone CA703-72F19, complete sequence	sp|Q5SMQ9|PIN1_ORYSJ	193	2e-49	Auxin efflux carrier component 1 OS=Oryza sativa subsp. japonica GN=PIN1 PE=2 SV=1	--	--	--	--	--	K13947	2e-69	261	vvi:100259491	auxin efflux carrier family	GO:0055085//transmembrane transport	-	GO:0016023//cytoplasmic membrane-bounded vesicle;GO:0016021//integral to membrane
novel_mir_80	CL15781.Contig2_All	755	--	--	--	--	gi|167493|gb|M61195.1|CUCACC1	69.9	3e-09	Zucchini 1-aminocyclopropane-1-carboxylate synthase (CP-ACC1A and CP-ACC1B) genes, complete cds	--	--	--	--	--	--	--	--	--	--	--	--	--	--	-	-	-
novel_mir_80	CL2865.Contig1_All	382	--	--	--	--	gi|13429835|dbj|AB049134.1|	119	2e-24	Cucurbita moschata CmATS1;1 gene for acyl-(acyl-carrier-protein): glycerol-3-phosphate acyltransferase, complete cds	--	--	--	--	--	--	--	--	--	--	--	--	--	--	-	-	-
novel_mir_80	CL2927.Contig1_All	398	--	--	--	--	gi|17154770|gb|AF104391.1|AF104391	65.9	3e-08	Cucumis sativus ubiquitin-like protein (UBI-1) mRNA, complete cds	--	--	--	--	--	--	--	--	--	--	--	--	--	--	-	-	-
novel_mir_80	CL2927.Contig2_All	346	--	--	--	--	--	--	--	--	--	--	--	--	--	--	--	--	--	--	--	--	--	--	-	-	-
novel_mir_80	CL34.Contig3_All	843	gi|224127782|ref|XP_002329176.1|	218	1e-55	predicted protein [Populus trichocarpa] >gi|222870957|gb|EEF08088.1| predicted protein [Populus trichocarpa]	--	--	--	--	--	--	--	--	all0283_3	59.3	8e-09	COG2319	FOG: WD40 repeat	K03070	1e-52	204	gmx:100793437	preprotein translocase subunit SecA	GO:0017038//protein import;GO:0006605//protein targeting;GO:0065002//intracellular protein transmembrane transport;GO:0009790//embryo development	GO:0008270//zinc ion binding;GO:0005524//ATP binding;GO:0016740//transferase activity	GO:0009536//plastid;GO:0016020//membrane
novel_mir_80	CL353.Contig1_All	3548	gi|225431096|ref|XP_002265360.1|	1510	0	PREDICTED: lysosomal alpha-mannosidase [Vitis vinifera] >gi|297734991|emb|CBI17353.3| unnamed protein product [Vitis vinifera]	gi|356561135|ref|XM_003548793.1|	224	5e-55	PREDICTED: Glycine max lysosomal alpha-mannosidase-like (LOC100806748), mRNA	--	--	--	--	TM1851	53.5	2e-06	COG0383	Alpha-mannosidase	K01191	0	1359	osa:4348080	alpha-mannosidase [EC:3.2.1.24]	GO:0006013//mannose metabolic process	GO:0004559//alpha-mannosidase activity;GO:0030246//carbohydrate binding;GO:0008270//zinc ion binding	GO:0016023//cytoplasmic membrane-bounded vesicle
novel_mir_80	CL4344.Contig3_All	1939	gi|147776748|emb|CAN72414.1|	78.2	5e-109	hypothetical protein VITISV_032872 [Vitis vinifera]	gi|403043830|ref|NM_001252895.2|	91.7	2e-15	Glycine max peptide methionine sulfoxide reductase B1, chloroplastic-like (LOC100798757), mRNA	sp|D4N501|DIOX2_PAPSO	237	2e-95	Probable 2-oxoglutarate/Fe(II)-dependent dioxygenase OS=Papaver somniferum GN=DIOX2 PE=2 SV=1	PA0147	72.8	2e-12	COG3491	Isopenicillin N synthase and related dioxygenases	K05278	1e-37	127	osa:4330843	flavonol synthase [EC:1.14.11.23]	GO:0051555//flavonol biosynthetic process;GO:0055114//oxidation-reduction process	GO:0016702//oxidoreductase activity, acting on single donors with incorporation of molecular oxygen, incorporation of two atoms of oxygen;GO:0045431//flavonol synthase activity	-
novel_mir_80	CL5389.Contig4_All	687	gi|225437308|ref|XP_002267192.1|	288.1	7e-77	PREDICTED: dol-P-Man:Man(5)GlcNAc(2)-PP-Dol alpha-1,3-mannosyltransferase [Vitis vinifera] >gi|297743859|emb|CBI36829.3| unnamed protein product [Vitis vinifera]	gi|225437307|ref|XM_002267156.1|	163	3e-37	PREDICTED: Vitis vinifera dol-P-Man:Man(5)GlcNAc(2)-PP-Dol alpha-1,3-mannosyltransferase-like (LOC100253790), mRNA	sp|O82244|ALG3_ARATH	246	7e-66	Dol-P-Man:Man(5)GlcNAc(2)-PP-Dol alpha-1,3-mannosyltransferase OS=Arabidopsis thaliana GN=ALG3 PE=1 SV=1	--	--	--	--	--	K03845	7e-78	288	vvi:100253790	alpha-1,3-mannosyltransferase [EC:2.4.1.258]	GO:0006486//protein glycosylation	GO:0000033//alpha-1,3-mannosyltransferase activity	GO:0016023//cytoplasmic membrane-bounded vesicle;GO:0016021//integral to membrane;GO:0005783//endoplasmic reticulum
novel_mir_80	CL6060.Contig2_All	541	gi|134252250|gb|ABO64857.1|	203.8	1e-51	methionine-R-sulfoxide reductase B4 protein [Capsicum annuum]	gi|224114857|ref|XM_002316839.1|	224	7e-56	Populus trichocarpa methionine sulfoxide reductase type (PtrMsrB2), mRNA	sp|Q0DC89|MSRB1_ORYSJ	191	2e-49	Peptide methionine sulfoxide reductase B1, chloroplastic OS=Oryza sativa subsp. japonica GN=MSRB1 PE=2 SV=2	MTH711	129	2e-30	COG0229	Conserved domain frequently associated with peptide methionine sulfoxide reductase	K07305	3e-50	195	bdi:100824054	peptide-methionine (R)-S-oxide reductase [EC:1.8.4.12]	GO:0055114//oxidation-reduction process;GO:0006979//response to oxidative stress	GO:0033743//peptide-methionine (R)-S-oxide reductase activity;GO:0008113//peptide-methionine-(S)-S-oxide reductase activity	GO:0009570//chloroplast stroma
novel_mir_80	CL7443.Contig1_All	1316	gi|147820925|emb|CAN65048.1|	458.4	1e-127	hypothetical protein VITISV_026363 [Vitis vinifera]	gi|157743424|gb|AC211308.1|	71.9	2e-09	Populus trichocarpa clone POP014-O12, complete sequence	sp|Q84MB3|ACCH1_ARATH	356	2e-98	1-aminocyclopropane-1-carboxylate oxidase homolog 1 OS=Arabidopsis thaliana GN=At1g06620 PE=2 SV=1	PA4191	119	2e-26	COG3491	Isopenicillin N synthase and related dioxygenases	K13229	7e-74	276	zma:541977	2,4-dihydroxy-1,4-benzoxazin-3-one-glucoside dioxygenase [EC:1.14.20.2]	-	GO:0016706//oxidoreductase activity, acting on paired donors, with incorporation or reduction of molecular oxygen, 2-oxoglutarate as one donor, and incorporation of one atom each of oxygen into both donors	-
novel_mir_80	CL7595.Contig2_All	2600	gi|255583653|ref|XP_002532581.1|	791.2	0	CBL-interacting serine/threonine-protein kinase, putative [Ricinus communis] >gi|223527690|gb|EEF29798.1| CBL-interacting serine/threonine-protein kinase, putative [Ricinus communis]	gi|359479177|ref|XM_002271858.2|	755	0	PREDICTED: Vitis vinifera CBL-interacting protein kinase 18 (CIPK018), mRNA	sp|Q2V452|CIPK3_ARATH	735	0	CBL-interacting serine/threonine-protein kinase 3 OS=Arabidopsis thaliana GN=CIPK3 PE=1 SV=2	ECU01g0630	166	2e-40	COG0515	Serine/threonine protein kinase	K00924	8e-179	625	ath:AT1G30270	[EC:2.7.1.-]	GO:0009628//response to abiotic stimulus;GO:0006468//protein phosphorylation;GO:0009735//response to cytokinin stimulus;GO:0009738//abscisic acid mediated signaling pathway	GO:0004683//calmodulin-dependent protein kinase activity;GO:0005515//protein binding;GO:0005524//ATP binding	GO:0005634//nucleus;GO:0005739//mitochondrion
novel_mir_80	CL7595.Contig3_All	2554	gi|255583653|ref|XP_002532581.1|	791.2	0	CBL-interacting serine/threonine-protein kinase, putative [Ricinus communis] >gi|223527690|gb|EEF29798.1| CBL-interacting serine/threonine-protein kinase, putative [Ricinus communis]	gi|359479177|ref|XM_002271858.2|	755	0	PREDICTED: Vitis vinifera CBL-interacting protein kinase 18 (CIPK018), mRNA	sp|Q2V452|CIPK3_ARATH	735	0	CBL-interacting serine/threonine-protein kinase 3 OS=Arabidopsis thaliana GN=CIPK3 PE=1 SV=2	ECU01g0630	166	2e-40	COG0515	Serine/threonine protein kinase	K00924	8e-179	625	ath:AT1G30270	[EC:2.7.1.-]	GO:0009628//response to abiotic stimulus;GO:0006468//protein phosphorylation;GO:0009735//response to cytokinin stimulus;GO:0009738//abscisic acid mediated signaling pathway	GO:0004683//calmodulin-dependent protein kinase activity;GO:0005515//protein binding;GO:0005524//ATP binding	GO:0005634//nucleus;GO:0005739//mitochondrion
novel_mir_80	CL7595.Contig7_All	2662	gi|255583653|ref|XP_002532581.1|	791.2	0	CBL-interacting serine/threonine-protein kinase, putative [Ricinus communis] >gi|223527690|gb|EEF29798.1| CBL-interacting serine/threonine-protein kinase, putative [Ricinus communis]	gi|359479177|ref|XM_002271858.2|	755	0	PREDICTED: Vitis vinifera CBL-interacting protein kinase 18 (CIPK018), mRNA	sp|Q2V452|CIPK3_ARATH	735	0	CBL-interacting serine/threonine-protein kinase 3 OS=Arabidopsis thaliana GN=CIPK3 PE=1 SV=2	ECU01g0630	166	3e-40	COG0515	Serine/threonine protein kinase	K00924	8e-179	625	ath:AT1G30270	[EC:2.7.1.-]	GO:0009628//response to abiotic stimulus;GO:0006468//protein phosphorylation;GO:0009735//response to cytokinin stimulus;GO:0009738//abscisic acid mediated signaling pathway	GO:0004683//calmodulin-dependent protein kinase activity;GO:0005515//protein binding;GO:0005524//ATP binding	GO:0005634//nucleus;GO:0005739//mitochondrion
novel_mir_80	CL78.Contig1_All	2931	gi|90856223|gb|ABE01402.1|	121.3	0	ATP-sulfurylase [Camellia sinensis]	gi|292684172|dbj|AK339734.1|	434	1e-118	Lotus japonicus cDNA, clone: LjFL3-071-AD08, HTC	sp|Q43870|APS2_ARATH	563	0	ATP sulfurylase 2 OS=Arabidopsis thaliana GN=APS2 PE=1 SV=1	YJR010w	152	2e-36	COG2046	ATP sulfurylase (sulfate adenylyltransferase)	K13811	0	646	vvi:100259752	3'-phosphoadenosine 5'-phosphosulfate synthase [EC:2.7.7.4 2.7.1.25]	GO:0000103//sulfate assimilation;GO:0048573//photoperiodism, flowering;GO:0019252//starch biosynthetic process;GO:0046686//response to cadmium ion	GO:0004781//sulfate adenylyltransferase (ATP) activity;GO:0008878//glucose-1-phosphate adenylyltransferase activity	GO:0030931//heterotetrameric ADPG pyrophosphorylase complex;GO:0009570//chloroplast stroma;GO:0005886//plasma membrane;GO:0048046//apoplast
novel_mir_80	CL78.Contig2_All	3025	gi|225432812|ref|XP_002283572.1|	115.2	0	PREDICTED: ATP sulfurylase 1, chloroplastic [Vitis vinifera] >gi|147773026|emb|CAN67181.1| hypothetical protein VITISV_002534 [Vitis vinifera]	gi|292684172|dbj|AK339734.1|	482	1e-132	Lotus japonicus cDNA, clone: LjFL3-071-AD08, HTC	sp|Q9LIK9|APS1_ARATH	631	0	ATP sulfurylase 1, chloroplastic OS=Arabidopsis thaliana GN=APS1 PE=1 SV=1	YJR010w	163	1e-39	COG2046	ATP sulfurylase (sulfate adenylyltransferase)	K13811	0	642	vvi:100259752	3'-phosphoadenosine 5'-phosphosulfate synthase [EC:2.7.7.4 2.7.1.25]	GO:0000103//sulfate assimilation	GO:0004781//sulfate adenylyltransferase (ATP) activity	GO:0009536//plastid
novel_mir_80	CL78.Contig4_All	2991	gi|90856223|gb|ABE01402.1|	118.2	0	ATP-sulfurylase [Camellia sinensis]	gi|292684172|dbj|AK339734.1|	482	1e-132	Lotus japonicus cDNA, clone: LjFL3-071-AD08, HTC	sp|Q9LIK9|APS1_ARATH	638	0	ATP sulfurylase 1, chloroplastic OS=Arabidopsis thaliana GN=APS1 PE=1 SV=1	YJR010w	163	1e-39	COG2046	ATP sulfurylase (sulfate adenylyltransferase)	K13811	0	643	rcu:RCOM_0910820	3'-phosphoadenosine 5'-phosphosulfate synthase [EC:2.7.7.4 2.7.1.25]	GO:0000103//sulfate assimilation	GO:0004781//sulfate adenylyltransferase (ATP) activity	GO:0009536//plastid
novel_mir_80	CL837.Contig5_All	1164	gi|14041825|dbj|BAB55002.1|	316.2	5e-85	nitrate reductase [Prunus persica]	gi|307949705|gb|HM755943.1|	313	2e-82	Cucumis sativus nitrate reductase (NR1) mRNA, complete cds	sp|P17569|NIA_CUCMA	311	5e-85	Nitrate reductase [NADH] OS=Cucurbita maxima PE=2 SV=1	SPCC970.03	116	8e-26	COG0543	2-polyprenylphenol hydroxylase and related flavodoxin oxidoreductases	K00360	1e-52	205	ppp:PHYPADRAFT_184973	nitrate reductase (NADH) [EC:1.7.1.1]	GO:0042128//nitrate assimilation;GO:0055114//oxidation-reduction process	GO:0020037//heme binding;GO:0050660//flavin adenine dinucleotide binding;GO:0009703//nitrate reductase (NADH) activity;GO:0030151//molybdenum ion binding;GO:0009055//electron carrier activity	-
novel_mir_80	CL9341.Contig1_All	404	--	--	--	--	--	--	--	--	--	--	--	--	--	--	--	--	--	--	--	--	--	--	-	-	-
novel_mir_80	Unigene14458_All	2293	gi|305379592|gb|ADM48810.1|	505.4	1e-141	hydroxyphenylpyruvate reductase [Perilla frutescens]	gi|330318486|gb|HM003277.1|	192	1e-45	Camellia sinensis clone U10BcDNA 2902	sp|P13443|DHGY_CUCSA	135	1e-31	Glycerate dehydrogenase OS=Cucumis sativus GN=HPR-A PE=2 SV=1	AGl379	310	9e-84	COG1052	Lactate dehydrogenase and related dehydrogenases	K15919	5e-142	503	vvi:100251492	hydroxypyruvate reductase 2	GO:0055114//oxidation-reduction process	GO:0047995;GO:0047964//glyoxylate reductase activity;GO:0051287//NAD binding	-
novel_mir_80	Unigene16974_All	1331	gi|357504149|ref|XP_003622363.1|	464.9	1e-129	Peroxidase [Medicago truncatula] >gi|355497378|gb|AES78581.1| Peroxidase [Medicago truncatula]	gi|225319322|dbj|AK324081.1|	103	4e-19	Solanum lycopersicum cDNA, clone: LEFL1071AG10, HTC in leaf	sp|Q9SZB9|PER47_ARATH	441	5e-124	Peroxidase 47 OS=Arabidopsis thaliana GN=PER47 PE=2 SV=2	YKR066c	54.3	5e-07	COG0376	Catalase (peroxidase I)	K00430	1e-130	464	mtr:MTR_7g035030	peroxidase [EC:1.11.1.7]	GO:0055114//oxidation-reduction process;GO:0006979//response to oxidative stress	GO:0020037//heme binding;GO:0004601//peroxidase activity	-
novel_mir_80	Unigene20368_All	513	--	--	--	--	--	--	--	--	--	--	--	--	--	--	--	--	--	--	--	--	--	--	-	-	-
novel_mir_80	Unigene22373_All	969	gi|255544524|ref|XP_002513323.1|	147.5	2e-34	membrane associated ring finger 1,8, putative [Ricinus communis] >gi|223547231|gb|EEF48726.1| membrane associated ring finger 1,8, putative [Ricinus communis]	gi|403043504|ref|NM_001253187.2|	125	9e-26	Glycine max E3 ubiquitin-protein ligase MARCH1-like (LOC100789593), mRNA	--	--	--	--	--	--	--	--	--	--	--	--	--	--	-	-	-
novel_mir_80	Unigene23944_All	293	--	--	--	--	gi|167493|gb|M61195.1|CUCACC1	65.9	2e-08	Zucchini 1-aminocyclopropane-1-carboxylate synthase (CP-ACC1A and CP-ACC1B) genes, complete cds	--	--	--	--	--	--	--	--	--	--	--	--	--	--	-	-	-
novel_mir_80	Unigene26586_All	248	--	--	--	--	--	--	--	--	--	--	--	--	--	--	--	--	--	--	--	--	--	--	-	-	-
novel_mir_80	Unigene26919_All	283	--	--	--	--	gi|13429835|dbj|AB049134.1|	73.8	8e-11	Cucurbita moschata CmATS1;1 gene for acyl-(acyl-carrier-protein): glycerol-3-phosphate acyltransferase, complete cds	--	--	--	--	--	--	--	--	--	--	--	--	--	--	-	-	-
novel_mir_80	Unigene26920_All	241	--	--	--	--	gi|13429835|dbj|AB049134.1|	73.8	7e-11	Cucurbita moschata CmATS1;1 gene for acyl-(acyl-carrier-protein): glycerol-3-phosphate acyltransferase, complete cds	--	--	--	--	--	--	--	--	--	--	--	--	--	--	-	-	-
novel_mir_80	Unigene27563_All	245	--	--	--	--	gi|13429835|dbj|AB049134.1|	77.8	4e-12	Cucurbita moschata CmATS1;1 gene for acyl-(acyl-carrier-protein): glycerol-3-phosphate acyltransferase, complete cds	--	--	--	--	--	--	--	--	--	--	--	--	--	--	-	-	-
novel_mir_80	Unigene27799_All	256	--	--	--	--	--	--	--	--	--	--	--	--	--	--	--	--	--	--	--	--	--	--	-	-	-
novel_mir_80	Unigene28224_All	204	--	--	--	--	--	--	--	--	--	--	--	--	--	--	--	--	--	--	--	--	--	--	-	-	-
novel_mir_80	Unigene35585_All	278	--	--	--	--	gi|13429835|dbj|AB049134.1|	65.9	2e-08	Cucurbita moschata CmATS1;1 gene for acyl-(acyl-carrier-protein): glycerol-3-phosphate acyltransferase, complete cds	--	--	--	--	--	--	--	--	--	--	--	--	--	--	-	-	-
novel_mir_80	Unigene35718_All	590	--	--	--	--	gi|13429835|dbj|AB049134.1|	91.7	7e-16	Cucurbita moschata CmATS1;1 gene for acyl-(acyl-carrier-protein): glycerol-3-phosphate acyltransferase, complete cds	--	--	--	--	--	--	--	--	--	--	--	--	--	--	-	-	-
novel_mir_80	Unigene37781_All	505	--	--	--	--	--	--	--	--	--	--	--	--	--	--	--	--	--	--	--	--	--	--	-	-	-
novel_mir_80	Unigene40498_All	283	--	--	--	--	gi|13429835|dbj|AB049134.1|	58	5e-06	Cucurbita moschata CmATS1;1 gene for acyl-(acyl-carrier-protein): glycerol-3-phosphate acyltransferase, complete cds	--	--	--	--	--	--	--	--	--	--	--	--	--	--	-	-	-
novel_mir_80	Unigene40853_All	328	--	--	--	--	gi|13429835|dbj|AB049134.1|	101	4e-19	Cucurbita moschata CmATS1;1 gene for acyl-(acyl-carrier-protein): glycerol-3-phosphate acyltransferase, complete cds	--	--	--	--	--	--	--	--	--	--	--	--	--	--	-	-	-
novel_mir_80	Unigene41386_All	332	--	--	--	--	gi|13429835|dbj|AB049134.1|	111	4e-22	Cucurbita moschata CmATS1;1 gene for acyl-(acyl-carrier-protein): glycerol-3-phosphate acyltransferase, complete cds	--	--	--	--	--	--	--	--	--	--	--	--	--	--	-	-	-
novel_mir_80	Unigene41457_All	460	gi|356572724|ref|XP_003554516.1|	95.9	1e-19	PREDICTED: dol-P-Man:Man(5)GlcNAc(2)-PP-Dol alpha-1,3-mannosyltransferase-like [Glycine max]	gi|13429835|dbj|AB049134.1|	111	6e-22	Cucurbita moschata CmATS1;1 gene for acyl-(acyl-carrier-protein): glycerol-3-phosphate acyltransferase, complete cds	sp|O82244|ALG3_ARATH	91.7	2e-19	Dol-P-Man:Man(5)GlcNAc(2)-PP-Dol alpha-1,3-mannosyltransferase OS=Arabidopsis thaliana GN=ALG3 PE=1 SV=1	--	--	--	--	--	K03845	2e-20	95.9	gmx:100793743	alpha-1,3-mannosyltransferase [EC:2.4.1.258]	GO:0006486//protein glycosylation	GO:0000033//alpha-1,3-mannosyltransferase activity	GO:0016021//integral to membrane;GO:0005783//endoplasmic reticulum
novel_mir_80	Unigene41554_All	1086	gi|356512988|ref|XP_003525196.1|	355.9	5e-97	PREDICTED: mitogen-activated protein kinase 15-like isoform 1 [Glycine max]	gi|359472621|ref|XM_002284341.2|	149	7e-33	PREDICTED: Vitis vinifera mitogen-activated protein kinase 9-like (LOC100252699), mRNA	sp|Q5Z9J0|MPK12_ORYSJ	341	4e-94	Mitogen-activated protein kinase 12 OS=Oryza sativa subsp. japonica GN=MPK12 PE=1 SV=2	YBL016w	115	2e-25	COG0515	Serine/threonine protein kinase	K00924	4e-88	323	ath:AT2G01450	[EC:2.7.1.-]	-	GO:0004674//protein serine/threonine kinase activity;GO:0000166//nucleotide binding	GO:0005739//mitochondrion
novel_mir_80	Unigene41630_All	572	--	--	--	--	gi|13429835|dbj|AB049134.1|	69.9	3e-09	Cucurbita moschata CmATS1;1 gene for acyl-(acyl-carrier-protein): glycerol-3-phosphate acyltransferase, complete cds	--	--	--	--	--	--	--	--	--	--	--	--	--	--	-	-	-
novel_mir_80	Unigene42209_All	300	--	--	--	--	--	--	--	--	--	--	--	--	--	--	--	--	--	--	--	--	--	--	-	-	-
