# Supplementary material for: High Throughput Sequencing of Small RNAs in the Two Cucurbita Germplasm with Different Sodium Accumulation Patterns Identifies Novel MicroRNAs Involved in Salt Stress Response
Source: PLoS One. 2015 May 26;10(5):e0127412. doi: 10.1371/journal.pone.0127412 (PMC4444200; doi:10.1371/journal.pone.0127412)
Supplement: S6 Table — 24hR, N12 root under control library; 24hNR, N12 root under salt stress treatment library; 54hR, N15 root under control library; 54hNR, N15 root under salt stress treatment library. (XLSX) [file pone.0127412.s008.xlsx]

## Sheet: 24hNR_24hR.gene.GO
S6 Table GO enrichment results with description of GO accessions and corresponding genes in 24hR-vs-24hNR.
Ontology	Class	number_of_24hNR_24hR	genes_of_24hNR_24hR
biological_process	biological regulation	12	CL12913.Contig1_All;CL2098.Contig3_All;CL676.Contig2_All;CL2098.Contig1_All;CL2098.Contig2_All;CL7950.Contig1_All;CL7950.Contig2_All;Unigene6165_All;Unigene20542_All;Unigene20538_All;Unigene20540_All;Unigene4341_All
biological_process	cellular process	25	Unigene4136_All;CL2098.Contig3_All;Unigene20544_All;Unigene20543_All;CL2098.Contig1_All;CL4255.Contig6_All;CL2098.Contig2_All;CL4255.Contig4_All;Unigene20539_All;CL4255.Contig3_All;CL4255.Contig2_All;CL4255.Contig1_All;CL12913.Contig1_All;CL676.Contig2_All;CL7950.Contig1_All;CL7950.Contig2_All;CL3207.Contig2_All;CL5510.Contig1_All;CL8739.Contig2_All;CL4601.Contig7_All;CL287.Contig2_All;Unigene616…
biological_process	developmental process	10	CL2098.Contig3_All;CL2098.Contig1_All;CL2098.Contig2_All;Unigene6165_All;Unigene20542_All;Unigene20538_All;Unigene20540_All;CL7265.Contig2_All;CL3207.Contig2_All;CL2782.Contig2_All
biological_process	establishment of localization	3	CL8739.Contig2_All;CL4601.Contig7_All;CL3207.Contig2_All
biological_process	localization	3	CL8739.Contig2_All;CL4601.Contig7_All;CL3207.Contig2_All
biological_process	metabolic process	34	Unigene20545_All;Unigene4136_All;CL3207.Contig2_All;CL7639.Contig1_All;CL287.Contig5_All;CL2098.Contig3_All;CL676.Contig2_All;Unigene20544_All;Unigene20543_All;CL2098.Contig1_All;CL4255.Contig6_All;CL93.Contig4_All;CL287.Contig6_All;CL5505.Contig8_All;CL5505.Contig3_All;CL287.Contig1_All;CL2098.Contig2_All;CL93.Contig3_All;CL5505.Contig2_All;CL4255.Contig4_All;Unigene20542_All;Unigene20541_All;Un…
biological_process	multicellular organismal process	10	CL2098.Contig3_All;CL2098.Contig1_All;CL2098.Contig2_All;Unigene6165_All;Unigene20542_All;Unigene20538_All;Unigene20540_All;CL7265.Contig2_All;CL3207.Contig2_All;CL2782.Contig2_All
biological_process	regulation of biological process	12	CL12913.Contig1_All;CL2098.Contig3_All;CL676.Contig2_All;CL2098.Contig1_All;CL2098.Contig2_All;CL7950.Contig1_All;CL7950.Contig2_All;Unigene6165_All;Unigene20542_All;Unigene20538_All;Unigene20540_All;Unigene4341_All
biological_process	reproduction	9	CL2098.Contig3_All;CL2098.Contig1_All;CL2098.Contig2_All;Unigene6165_All;Unigene20542_All;Unigene20538_All;Unigene20540_All;CL3207.Contig2_All;CL2782.Contig2_All
biological_process	reproductive process	9	CL2098.Contig3_All;CL2098.Contig1_All;CL2098.Contig2_All;Unigene6165_All;Unigene20542_All;Unigene20538_All;Unigene20540_All;CL3207.Contig2_All;CL2782.Contig2_All
biological_process	response to stimulus	7	CL12913.Contig1_All;CL2098.Contig3_All;CL676.Contig2_All;CL2098.Contig1_All;CL2098.Contig2_All;CL7950.Contig1_All;CL7950.Contig2_All
biological_process	signaling	7	CL12913.Contig1_All;CL2098.Contig3_All;CL676.Contig2_All;CL2098.Contig1_All;CL2098.Contig2_All;CL7950.Contig1_All;CL7950.Contig2_All
cellular_component	cell	22	Unigene6165_All;CL3207.Contig2_All;CL676.Contig2_All;Unigene6696_All;CL4255.Contig6_All;CL308.Contig6_All;Unigene4341_All;CL6663.Contig1_All;CL8739.Contig2_All;CL4601.Contig7_All;CL4255.Contig4_All;CL7950.Contig1_All;Unigene20542_All;CL7950.Contig2_All;CL482.Contig2_All;Unigene20538_All;CL4255.Contig3_All;Unigene20540_All;CL4255.Contig2_All;CL4255.Contig1_All;CL12913.Contig1_All;CL287.Contig2_All
cellular_component	cell part	22	Unigene6165_All;CL3207.Contig2_All;CL676.Contig2_All;Unigene6696_All;CL4255.Contig6_All;CL308.Contig6_All;Unigene4341_All;CL6663.Contig1_All;CL8739.Contig2_All;CL4601.Contig7_All;CL4255.Contig4_All;CL7950.Contig1_All;Unigene20542_All;CL7950.Contig2_All;CL482.Contig2_All;Unigene20538_All;CL4255.Contig3_All;Unigene20540_All;CL4255.Contig2_All;CL4255.Contig1_All;CL12913.Contig1_All;CL287.Contig2_All
cellular_component	macromolecular complex	3	CL3207.Contig2_All;CL4601.Contig7_All;CL287.Contig2_All
cellular_component	membrane	11	CL3207.Contig2_All;CL12913.Contig1_All;CL676.Contig2_All;CL8739.Contig2_All;CL4255.Contig6_All;CL4601.Contig7_All;CL4255.Contig4_All;CL4255.Contig3_All;CL4255.Contig2_All;CL4255.Contig1_All;Unigene27488_All
cellular_component	membrane part	2	CL676.Contig2_All;CL4601.Contig7_All
cellular_component	organelle	21	Unigene6165_All;CL3207.Contig2_All;CL676.Contig2_All;Unigene6696_All;CL4255.Contig6_All;CL308.Contig6_All;Unigene4341_All;CL6663.Contig1_All;CL8739.Contig2_All;CL4601.Contig7_All;CL4255.Contig4_All;CL7950.Contig1_All;Unigene20542_All;CL7950.Contig2_All;CL482.Contig2_All;Unigene20538_All;CL287.Contig2_All;CL4255.Contig3_All;Unigene20540_All;CL4255.Contig2_All;CL4255.Contig1_All
cellular_component	organelle part	7	CL4255.Contig6_All;CL8739.Contig2_All;CL4601.Contig7_All;CL4255.Contig4_All;CL4255.Contig3_All;CL4255.Contig2_All;CL4255.Contig1_All
molecular_function	binding	20	Unigene6165_All;CL287.Contig5_All;CL676.Contig2_All;CL4255.Contig6_All;CL287.Contig6_All;CL287.Contig1_All;CL8739.Contig2_All;CL4601.Contig7_All;CL4255.Contig4_All;CL7950.Contig1_All;Unigene20542_All;Unigene27488_All;CL7950.Contig2_All;CL482.Contig2_All;Unigene20538_All;CL287.Contig2_All;CL4255.Contig3_All;Unigene20540_All;CL4255.Contig2_All;CL4255.Contig1_All
molecular_function	catalytic activity	15	CL4255.Contig6_All;CL4255.Contig4_All;CL4255.Contig3_All;CL4255.Contig2_All;CL4255.Contig1_All;CL676.Contig2_All;CL4601.Contig7_All;CL7639.Contig1_All;Unigene20544_All;Unigene20543_All;Unigene20542_All;Unigene27488_All;Unigene20539_All;Unigene20538_All;Unigene20540_All
molecular_function	nucleic acid binding transcription factor activity	9	CL7265.Contig2_All;Unigene6165_All;CL2098.Contig3_All;CL2098.Contig1_All;Unigene4341_All;CL2098.Contig2_All;Unigene20542_All;Unigene20538_All;Unigene20540_All
molecular_function	structural molecule activity	2	CL4601.Contig7_All;CL287.Contig2_All
