# Supplementary material for: High Throughput Sequencing of Small RNAs in the Two Cucurbita Germplasm with Different Sodium Accumulation Patterns Identifies Novel MicroRNAs Involved in Salt Stress Response
Source: PLoS One. 2015 May 26;10(5):e0127412. doi: 10.1371/journal.pone.0127412 (PMC4444200; doi:10.1371/journal.pone.0127412)
Supplement: S7 Table — 24hR, N12 root under control library; 24hNR, N12 root under salt stress treatment library; 54hR, N15 root under control library; 54hNR, N15 root under salt stress treatment library. (XLSX) [file pone.0127412.s009.xlsx]

## Sheet: 54hNR_54hR.gene.GO
S7 Table GO enrichment results with description of GO accessions and corresponding genes in 54hR-vs-54hNR.
Ontology	Class	number_of_54hNR_54hR	genes_of_54hNR_54hR
biological_process	biological regulation	14	CL12913.Contig1_All;CL874.Contig4_All;CL2098.Contig3_All;CL676.Contig2_All;CL14531.Contig2_All;CL2098.Contig1_All;CL5827.Contig1_All;Unigene2093_All;CL2098.Contig2_All;CL5787.Contig1_All;CL11429.Contig1_All;CL1198.Contig5_All;Unigene4341_All;CL4906.Contig1_All
biological_process	cellular component organization or biogenesis	4	CL10418.Contig1_All;CL14531.Contig2_All;CL10418.Contig2_All;CL11429.Contig1_All
biological_process	cellular process	32	Unigene3518_All;CL4875.Contig1_All;CL1198.Contig5_All;CL2098.Contig3_All;CL1198.Contig6_All;CL14531.Contig2_All;CL2171.Contig1_All;CL2098.Contig1_All;CL4255.Contig6_All;CL11429.Contig1_All;CL2305.Contig1_All;CL2098.Contig2_All;CL4255.Contig4_All;CL4281.Contig2_All;CL4281.Contig7_All;CL4255.Contig3_All;CL4281.Contig3_All;CL695.Contig5_All;CL4255.Contig2_All;CL4255.Contig1_All;CL12913.Contig1_All;C…
biological_process	developmental process	9	CL2098.Contig3_All;CL2098.Contig1_All;CL2098.Contig2_All;CL7265.Contig2_All;CL3207.Contig2_All;CL14531.Contig2_All;Unigene8842_All;CL4906.Contig1_All;Unigene4341_All
biological_process	establishment of localization	3	CL3207.Contig2_All;CL4601.Contig7_All;CL14531.Contig2_All
biological_process	localization	3	CL3207.Contig2_All;CL4601.Contig7_All;CL14531.Contig2_All
biological_process	metabolic process	33	CL10418.Contig1_All;CL3207.Contig2_All;CL874.Contig4_All;CL1198.Contig5_All;CL2098.Contig3_All;CL148.Contig5_All;CL676.Contig2_All;CL1198.Contig6_All;CL14531.Contig2_All;CL2171.Contig1_All;Unigene24842_All;CL10418.Contig2_All;CL148.Contig8_All;CL2098.Contig1_All;CL4255.Contig6_All;CL5827.Contig1_All;CL11429.Contig1_All;CL2305.Contig1_All;Unigene2093_All;CL2098.Contig2_All;CL4255.Contig4_All;CL428…
biological_process	multi-organism process	5	CL14531.Contig2_All;CL5827.Contig1_All;CL695.Contig5_All;CL10418.Contig1_All;CL10418.Contig2_All
biological_process	multicellular organismal process	8	CL2098.Contig3_All;CL2098.Contig1_All;CL2098.Contig2_All;CL7265.Contig2_All;CL3207.Contig2_All;CL14531.Contig2_All;Unigene8842_All;CL4906.Contig1_All
biological_process	regulation of biological process	13	CL12913.Contig1_All;CL874.Contig4_All;CL2098.Contig3_All;CL676.Contig2_All;CL14531.Contig2_All;CL2098.Contig1_All;CL5827.Contig1_All;Unigene2093_All;CL2098.Contig2_All;CL5787.Contig1_All;CL11429.Contig1_All;Unigene4341_All;CL4906.Contig1_All
biological_process	reproduction	8	CL2098.Contig3_All;CL2098.Contig1_All;CL2098.Contig2_All;CL4906.Contig1_All;CL4281.Contig7_All;CL4281.Contig3_All;CL3207.Contig2_All;CL14531.Contig2_All
biological_process	reproductive process	8	CL2098.Contig3_All;CL2098.Contig1_All;CL2098.Contig2_All;CL4906.Contig1_All;CL4281.Contig7_All;CL4281.Contig3_All;CL3207.Contig2_All;CL14531.Contig2_All
biological_process	response to stimulus	13	Unigene3518_All;CL4875.Contig1_All;CL12913.Contig1_All;CL874.Contig4_All;CL2098.Contig3_All;CL676.Contig2_All;CL14531.Contig2_All;CL2098.Contig1_All;CL5827.Contig1_All;Unigene2093_All;CL2098.Contig2_All;CL5787.Contig1_All;CL695.Contig5_All
biological_process	signaling	10	CL12913.Contig1_All;CL874.Contig4_All;CL2098.Contig3_All;CL676.Contig2_All;CL14531.Contig2_All;CL2098.Contig1_All;CL5827.Contig1_All;Unigene2093_All;CL2098.Contig2_All;CL5787.Contig1_All
cellular_component	cell	32	CL8339.Contig3_All;CL2305.Contig1_All;CL8339.Contig1_All;CL1198.Contig5_All;CL1198.Contig6_All;CL10418.Contig1_All;CL3207.Contig2_All;CL676.Contig2_All;Unigene24842_All;CL10418.Contig2_All;CL148.Contig8_All;Unigene6696_All;CL4255.Contig6_All;CL5827.Contig1_All;CL308.Contig6_All;Unigene4341_All;CL6663.Contig1_All;CL4601.Contig7_All;CL4255.Contig4_All;CL148.Contig2_All;Unigene3518_All;CL482.Contig2…
cellular_component	cell part	32	CL8339.Contig3_All;CL2305.Contig1_All;CL8339.Contig1_All;CL1198.Contig5_All;CL1198.Contig6_All;CL10418.Contig1_All;CL3207.Contig2_All;CL676.Contig2_All;Unigene24842_All;CL10418.Contig2_All;CL148.Contig8_All;Unigene6696_All;CL4255.Contig6_All;CL5827.Contig1_All;CL308.Contig6_All;Unigene4341_All;CL6663.Contig1_All;CL4601.Contig7_All;CL4255.Contig4_All;CL148.Contig2_All;Unigene3518_All;CL482.Contig2…
cellular_component	macromolecular complex	4	CL3207.Contig2_All;CL2305.Contig1_All;CL4601.Contig7_All;CL6100.Contig2_All
cellular_component	membrane	17	CL3207.Contig2_All;CL12913.Contig1_All;CL676.Contig2_All;CL14531.Contig2_All;Unigene24842_All;CL5787.Contig1_All;CL4255.Contig6_All;CL4601.Contig7_All;CL4255.Contig4_All;CL4255.Contig3_All;CL4255.Contig2_All;CL4255.Contig1_All;CL8339.Contig3_All;Unigene13523_All;CL2305.Contig1_All;Unigene2093_All;CL8339.Contig1_All
cellular_component	membrane part	5	CL676.Contig2_All;CL14531.Contig2_All;CL2305.Contig1_All;CL5787.Contig1_All;CL4601.Contig7_All
cellular_component	organelle	28	CL10418.Contig1_All;CL3207.Contig2_All;CL1198.Contig5_All;CL676.Contig2_All;CL1198.Contig6_All;Unigene24842_All;CL8339.Contig3_All;CL10418.Contig2_All;CL148.Contig8_All;Unigene6696_All;CL4255.Contig6_All;CL5827.Contig1_All;CL308.Contig6_All;Unigene4341_All;CL6663.Contig1_All;CL2305.Contig1_All;CL4601.Contig7_All;CL4255.Contig4_All;CL148.Contig2_All;Unigene3518_All;CL482.Contig2_All;CL11363.Contig…
cellular_component	organelle part	12	CL1198.Contig5_All;CL1198.Contig6_All;CL8339.Contig3_All;CL8339.Contig1_All;CL4255.Contig6_All;CL5827.Contig1_All;CL4601.Contig7_All;CL4255.Contig4_All;CL4255.Contig3_All;CL5787.Contig1_All;CL4255.Contig2_All;CL4255.Contig1_All
molecular_function	binding	30	CL1198.Contig5_All;CL1198.Contig6_All;Unigene10187_All;CL10418.Contig1_All;CL9142.Contig4_All;CL874.Contig4_All;CL676.Contig2_All;CL14531.Contig2_All;CL2171.Contig1_All;Unigene24842_All;CL10418.Contig2_All;CL1198.Contig3_All;CL4557.Contig3_All;CL4255.Contig6_All;CL14686.Contig3_All;CL5827.Contig1_All;CL2305.Contig1_All;Unigene2093_All;CL4601.Contig7_All;CL4255.Contig4_All;Unigene3518_All;CL482.Co…
molecular_function	catalytic activity	21	CL4255.Contig6_All;CL4255.Contig4_All;CL4255.Contig3_All;CL4255.Contig2_All;CL4255.Contig1_All;CL10418.Contig1_All;CL10418.Contig2_All;CL676.Contig2_All;CL2171.Contig1_All;Unigene24842_All;Unigene2093_All;CL4601.Contig7_All;CL5787.Contig1_All;CL148.Contig5_All;CL14531.Contig2_All;CL148.Contig8_All;CL5827.Contig1_All;CL2305.Contig1_All;CL148.Contig2_All;Unigene3518_All;CL148.Contig7_All
molecular_function	molecular transducer activity	2	CL12913.Contig1_All;Unigene2093_All
molecular_function	nucleic acid binding transcription factor activity	7	CL7265.Contig2_All;CL2098.Contig3_All;CL2098.Contig1_All;Unigene4341_All;CL2098.Contig2_All;CL4281.Contig7_All;CL4281.Contig3_All
